# Supplementary material for: Distinct melanocyte subpopulations defined by stochastic expression of proliferation or maturation programs enable a rapid and sustainable pigmentation response
Source: PLoS Biol. 2024 Aug 20;22(8):e3002776. doi: 10.1371/journal.pbio.3002776 (PMC11364419; doi:10.1371/journal.pbio.3002776)
Supplement: S1 Table — (XLSX) [file pbio.3002776.s009.xlsx]

## Sheet: Cluster Markers Fig1A
With Cluster 5										Without Cluster 5 (used for scoring)
rowname	p_val	avg_log2FC	pct.1	pct.2	p_val_adj	cluster	gene	state		rowname	p_val	avg_log2FC	pct.1	pct.2	p_val_adj	cluster	gene	state
GPNMB	3.1026e-126	0.870563	0.969	0.974	7.60756e-122	0	GPNMB	Mature		GPNMB	2.12563e-124	0.876002	0.969	0.976	5.21204e-120	0	GPNMB	Mature
PSAP	1.07322e-108	0.847702	0.968	0.967	2.63153e-104	0	PSAP	Mature		PSAP	1.70469e-110	0.865406	0.968	0.966	4.1799e-106	0	PSAP	Mature
SDCBP	7.62911e-99	0.834352	0.931	0.953	1.87066e-94	0	SDCBP	Mature		SDCBP	5.44068e-97	0.83219	0.931	0.953	1.33405e-92	0	SDCBP	Mature
EEF1A1	1.10182e-80	0.452692	1	1	2.70166e-76	0	EEF1A1	Mature		DPYSL2	4.44528e-80	0.993689	0.817	0.765	1.08998e-75	0	DPYSL2	Mature
DPYSL2	8.46459e-80	0.975311	0.817	0.768	2.07552e-75	0	DPYSL2	Mature		EEF1A1	1.62092e-79	0.454277	1	1	3.9745e-75	0	EEF1A1	Mature
TYRP1	5.22874e-75	0.817372	0.969	0.971	1.28209e-70	0	TYRP1	Mature		TYRP1	1.11287e-73	0.8199	0.969	0.973	2.72876e-69	0	TYRP1	Mature
HNRNPK	1.1965e-68	0.677753	0.893	0.899	2.93381e-64	0	HNRNPK	Mature		HNRNPK	8.42537e-68	0.679319	0.893	0.898	2.0659e-63	0	HNRNPK	Mature
KIT	5.00862e-64	0.60522	0.977	0.963	1.22811e-59	0	KIT	Mature		KIT	1.11644e-61	0.602821	0.977	0.964	2.73752e-57	0	KIT	Mature
MITF	8.95881e-62	0.532251	0.966	0.963	2.1967e-57	0	MITF	Mature		GSN	2.19861e-61	0.737313	0.873	0.861	5.39099e-57	0	GSN	Mature
GSN	1.17112e-59	0.715403	0.873	0.864	2.87159e-55	0	GSN	Mature		MITF	1.348e-59	0.528027	0.966	0.965	3.30531e-55	0	MITF	Mature
DDX5	3.10452e-58	0.694763	0.854	0.864	7.61229e-54	0	DDX5	Mature		DDX5	8.75753e-58	0.696228	0.854	0.862	2.14735e-53	0	DDX5	Mature
MARCH6	3.86438e-55	0.766184	0.766	0.707	9.47545e-51	0	MARCH6	Mature		2006-03-01	1.93834e-54	0.773314	0.766	0.707	4.75282e-50	0	2006-03-01	Mature
TMED2	2.01694e-53	0.684227	0.729	0.668	4.94555e-49	0	TMED2	Mature		TMED2	2.11625e-54	0.706846	0.729	0.665	5.18904e-50	0	TMED2	Mature
CTSF	1.60699e-52	0.563986	0.896	0.896	3.94035e-48	0	CTSF	Mature		CTSF	8.01358e-52	0.566781	0.896	0.895	1.96493e-47	0	CTSF	Mature
YWHAZ	4.26035e-48	0.428579	0.963	0.984	1.04464e-43	0	YWHAZ	Mature		YWHAZ	1.84047e-48	0.435133	0.963	0.984	4.51284e-44	0	YWHAZ	Mature
PMP22	3.55677e-47	0.482168	0.938	0.96	8.72119e-43	0	PMP22	Mature		PMP22	3.85987e-47	0.490253	0.938	0.96	9.4644e-43	0	PMP22	Mature
YWHAQ	1.043e-46	0.561359	0.877	0.897	2.55745e-42	0	YWHAQ	Mature		YWHAQ	7.69461e-47	0.57143	0.877	0.897	1.88672e-42	0	YWHAQ	Mature
CDC42EP3	1.61871e-43	0.441223	0.95	0.955	3.96909e-39	0	CDC42EP3	Mature		GAS6	1.07279e-42	0.643039	0.801	0.806	2.63048e-38	0	GAS6	Mature
SRSF6	4.60627e-42	0.713257	0.638	0.545	1.12946e-37	0	SRSF6	Mature		SRSF6	3.52939e-42	0.708845	0.638	0.541	8.65405e-38	0	SRSF6	Mature
GAS6	6.20774e-41	0.6183	0.801	0.808	1.52214e-36	0	GAS6	Mature		CDC42EP3	3.73246e-42	0.439526	0.95	0.956	9.15199e-38	0	CDC42EP3	Mature
RAB7A	7.62645e-41	0.351303	0.937	0.965	1.87001e-36	0	RAB7A	Mature		RAB7A	1.31935e-41	0.360386	0.937	0.966	3.23504e-37	0	RAB7A	Mature
RHOA	6.55848e-40	0.414738	0.945	0.973	1.60814e-35	0	RHOA	Mature		RHOA	1.81172e-40	0.422522	0.945	0.972	4.44234e-36	0	RHOA	Mature
DAZAP2	8.21892e-38	0.519575	0.904	0.916	2.01528e-33	0	DAZAP2	Mature		TM7SF3	2.21303e-39	0.654343	0.738	0.681	5.42636e-35	0	TM7SF3	Mature
ZFAND5	2.55888e-37	0.59251	0.878	0.879	6.27437e-33	0	ZFAND5	Mature		DAZAP2	1.89697e-37	0.521603	0.904	0.916	4.65138e-33	0	DAZAP2	Mature
TM7SF3	3.37716e-37	0.634141	0.738	0.688	8.28079e-33	0	TM7SF3	Mature		TSC22D1	3.98866e-37	0.628551	0.826	0.841	9.7802e-33	0	TSC22D1	Mature
PIP4K2A	4.5143e-37	0.788808	0.812	0.825	1.10691e-32	0	PIP4K2A	Mature		SARAF	9.50446e-37	0.613304	0.793	0.803	2.33049e-32	0	SARAF	Mature
SARAF	1.6831e-36	0.603081	0.793	0.804	4.12696e-32	0	SARAF	Mature		AHNAK	1.08958e-36	0.518354	0.9	0.86	2.67164e-32	0	AHNAK	Mature
UBC	2.35288e-36	0.322295	0.951	0.976	5.76927e-32	0	UBC	Mature		YWHAE	1.36661e-36	0.332803	0.98	0.995	3.35093e-32	0	YWHAE	Mature
TSC22D1	3.95329e-36	0.616126	0.826	0.843	9.69347e-32	0	TSC22D1	Mature		VAT1	1.57162e-36	0.442027	0.93	0.926	3.85362e-32	0	VAT1	Mature
MAGED2	4.25608e-36	0.409175	0.909	0.953	1.04359e-31	0	MAGED2	Mature		MAGED2	1.98572e-36	0.414922	0.909	0.952	4.86899e-32	0	MAGED2	Mature
VAT1	9.77878e-36	0.430316	0.93	0.927	2.39776e-31	0	VAT1	Mature		UBC	2.83025e-36	0.323771	0.951	0.976	6.93978e-32	0	UBC	Mature
MYO10	1.73904e-35	0.499428	0.897	0.918	4.26412e-31	0	MYO10	Mature		ZFAND5	5.03862e-36	0.590997	0.878	0.878	1.23547e-31	0	ZFAND5	Mature
YWHAE	2.84331e-35	0.322281	0.98	0.995	6.9718e-31	0	YWHAE	Mature		CYB561A3	7.40653e-36	0.628457	0.856	0.838	1.81608e-31	0	CYB561A3	Mature
PLP1	4.35611e-35	0.565562	0.904	0.908	1.06812e-30	0	PLP1	Mature		MYO10	1.92373e-35	0.507271	0.897	0.919	4.717e-31	0	MYO10	Mature
IRS2	5.07283e-35	0.566174	0.826	0.773	1.24386e-30	0	IRS2	Mature		IRS2	2.46178e-35	0.577055	0.826	0.773	6.03627e-31	0	IRS2	Mature
CYB561A3	1.41473e-34	0.611165	0.856	0.839	3.46892e-30	0	CYB561A3	Mature		PLP1	3.40671e-35	0.574679	0.904	0.909	8.35326e-31	0	PLP1	Mature
AHNAK	3.65568e-34	0.493882	0.9	0.862	8.96374e-30	0	AHNAK	Mature		PCSK2	1.13228e-34	0.564434	0.887	0.908	2.77635e-30	0	PCSK2	Mature
PCSK2	1.34487e-33	0.55101	0.887	0.909	3.29761e-29	0	PCSK2	Mature		PIP4K2A	1.31884e-34	0.779006	0.812	0.828	3.23378e-30	0	PIP4K2A	Mature
HSPA8	4.53343e-33	0.498002	0.852	0.898	1.1116e-28	0	HSPA8	Mature		ATP6V1B2	2.84248e-32	0.636555	0.638	0.565	6.96975e-28	0	ATP6V1B2	Mature
PTEN	1.48712e-32	0.480909	0.751	0.688	3.64641e-28	0	PTEN	Mature		ENPP2	6.70448e-32	0.619653	0.65	0.572	1.64394e-27	0	ENPP2	Mature
ATP6V1B2	2.00869e-32	0.635153	0.638	0.567	4.92531e-28	0	ATP6V1B2	Mature		HSPA8	7.53241e-32	0.492938	0.852	0.898	1.84695e-27	0	HSPA8	Mature
CNBP	2.11502e-32	0.36555	0.968	0.976	5.18603e-28	0	CNBP	Mature		CNBP	9.42098e-32	0.365067	0.968	0.976	2.31002e-27	0	CNBP	Mature
ENPP2	3.46435e-32	0.611069	0.65	0.572	8.49459e-28	0	ENPP2	Mature		PHLDA1	2.41191e-31	0.503596	0.864	0.893	5.914e-27	0	PHLDA1	Mature
PHLDA1	7.17014e-32	0.501899	0.864	0.893	1.75812e-27	0	PHLDA1	Mature		CD44	2.52441e-31	0.341283	0.96	0.968	6.18987e-27	0	CD44	Mature
CD44	3.44172e-31	0.337857	0.96	0.969	8.43909e-27	0	CD44	Mature		PTEN	5.85165e-31	0.474889	0.751	0.69	1.43483e-26	0	PTEN	Mature
CDH3	5.0724e-31	0.343005	0.951	0.967	1.24375e-26	0	CDH3	Mature		PLXNC1	6.70144e-31	0.534883	0.803	0.783	1.64319e-26	0	PLXNC1	Mature
PLXNC1	1.21041e-30	0.526507	0.803	0.785	2.96792e-26	0	PLXNC1	Mature		CDH3	6.93254e-30	0.340776	0.951	0.969	1.69986e-25	0	CDH3	Mature
ADGRG1	1.80295e-30	0.465121	0.878	0.877	4.42084e-26	0	ADGRG1	Mature		ADGRG1	1.45244e-29	0.465558	0.878	0.879	3.56138e-25	0	ADGRG1	Mature
PLOD3	1.41245e-29	0.565504	0.769	0.778	3.46332e-25	0	PLOD3	Mature		SGK1	1.83224e-29	0.711389	0.663	0.62	4.49266e-25	0	SGK1	Mature
EPS15	1.75153e-28	0.403888	0.664	0.575	4.29476e-24	0	EPS15	Mature		PLOD3	2.4729e-29	0.566974	0.769	0.776	6.06355e-25	0	PLOD3	Mature
TYR	1.80646e-28	0.351762	0.959	0.966	4.42944e-24	0	TYR	Mature		EPS15	2.92989e-29	0.411223	0.664	0.573	7.18409e-25	0	EPS15	Mature
SGK1	1.99555e-28	0.694668	0.663	0.624	4.89309e-24	0	SGK1	Mature		TYR	3.70133e-29	0.359255	0.959	0.966	9.07566e-25	0	TYR	Mature
TPP1	4.96042e-28	0.461049	0.865	0.872	1.21629e-23	0	TPP1	Mature		TPP1	7.20026e-29	0.471677	0.865	0.87	1.7655e-24	0	TPP1	Mature
C5orf15	1.09147e-27	0.403	0.427	0.322	2.67629e-23	0	C5orf15	Mature		NDRG2	3.51684e-28	1.0153	0.474	0.376	8.62328e-24	0	NDRG2	Mature
HNRNPH1	1.27647e-27	0.31604	0.956	0.948	3.1299e-23	0	HNRNPH1	Mature		ATP6AP2	3.79324e-28	0.602344	0.703	0.687	9.30103e-24	0	ATP6AP2	Mature
PMEL	1.45697e-27	0.389352	0.971	0.979	3.5725e-23	0	PMEL	Mature		HNRNPH1	6.72002e-28	0.319337	0.956	0.947	1.64775e-23	0	HNRNPH1	Mature
DDX6	2.03868e-27	0.5089	0.733	0.706	4.99883e-23	0	DDX6	Mature		TSC22D3	7.3944e-27	0.752253	0.709	0.653	1.81311e-22	0	TSC22D3	Mature
NDRG2	4.37022e-27	0.988833	0.474	0.382	1.07158e-22	0	NDRG2	Mature		C5orf15	8.16967e-27	0.399254	0.427	0.322	2.0032e-22	0	C5orf15	Mature
ATP6AP2	7.13422e-27	0.583166	0.703	0.691	1.74931e-22	0	ATP6AP2	Mature		PMEL	1.60898e-26	0.385549	0.971	0.979	3.94521e-22	0	PMEL	Mature
TM9SF2	2.2179e-25	0.511541	0.632	0.572	5.43829e-21	0	TM9SF2	Mature		DDX6	2.20188e-26	0.507241	0.733	0.708	5.39901e-22	0	DDX6	Mature
TSC22D3	2.40739e-25	0.736425	0.709	0.659	5.90292e-21	0	TSC22D3	Mature		CD59	5.74718e-26	0.301867	0.996	0.991	1.40921e-21	0	CD59	Mature
PAN3	2.72796e-25	0.519904	0.437	0.342	6.68895e-21	0	PAN3	Mature		PAN3	1.42391e-25	0.520106	0.437	0.34	3.49143e-21	0	PAN3	Mature
C6orf62	3.81742e-25	0.641914	0.671	0.645	9.36032e-21	0	C6orf62	Mature		RHOB	3.36733e-25	0.279166	0.527	0.431	8.2567e-21	0	RHOB	Mature
RHOB	6.5927e-25	0.274672	0.527	0.433	1.61653e-20	0	RHOB	Mature		C6orf62	3.7159e-25	0.647696	0.671	0.643	9.1114e-21	0	C6orf62	Mature
OAT	8.08103e-25	0.523489	0.624	0.589	1.98147e-20	0	OAT	Mature		TFAP2A	4.61065e-25	0.444895	0.893	0.909	1.13053e-20	0	TFAP2A	Mature
APP	9.31391e-25	0.617388	0.68	0.631	2.28377e-20	0	APP	Mature		BROX	6.19247e-25	0.480401	0.554	0.471	1.51839e-20	0	BROX	Mature
BROX	1.09818e-24	0.482213	0.554	0.475	2.69274e-20	0	BROX	Mature		APP	9.10436e-25	0.625694	0.68	0.63	2.23239e-20	0	APP	Mature
TFAP2A	1.20118e-24	0.439011	0.893	0.911	2.94529e-20	0	TFAP2A	Mature		OAT	9.26386e-25	0.527257	0.624	0.587	2.2715e-20	0	OAT	Mature
MYO5A	2.40752e-24	0.517505	0.857	0.884	5.90324e-20	0	MYO5A	Mature		TM9SF2	1.01421e-24	0.505856	0.632	0.572	2.48684e-20	0	TM9SF2	Mature
CD59	3.77707e-24	0.288116	0.996	0.991	9.26137e-20	0	CD59	Mature		GNPTAB	2.28278e-24	0.521688	0.732	0.711	5.59738e-20	0	GNPTAB	Mature
GNPTAB	6.69868e-24	0.501054	0.732	0.71	1.64252e-19	0	GNPTAB	Mature		CTSD	1.05681e-23	0.348686	0.942	0.954	2.5913e-19	0	CTSD	Mature
SEMA3C	9.80982e-24	0.54506	0.728	0.732	2.40537e-19	0	SEMA3C	Mature		MYO5A	1.07791e-23	0.517514	0.857	0.886	2.64304e-19	0	MYO5A	Mature
SERINC1	2.38667e-23	0.426234	0.782	0.777	5.85211e-19	0	SERINC1	Mature		SERINC1	1.14318e-23	0.43207	0.782	0.778	2.80307e-19	0	SERINC1	Mature
CTSD	2.53573e-23	0.341687	0.942	0.955	6.21761e-19	0	CTSD	Mature		SEMA3C	1.04808e-22	0.544195	0.728	0.735	2.56989e-18	0	SEMA3C	Mature
CTSB	2.03859e-22	0.275567	0.944	0.976	4.99862e-18	0	CTSB	Mature		CTSB	2.20909e-22	0.276905	0.944	0.975	5.41669e-18	0	CTSB	Mature
OSBPL9	4.44766e-22	0.57586	0.658	0.638	1.09057e-17	0	OSBPL9	Mature		DCT	3.24748e-22	0.255189	0.991	0.979	7.96282e-18	0	DCT	Mature
LMNA	6.00281e-22	0.303819	0.976	0.991	1.47189e-17	0	LMNA	Mature		FYN	1.40374e-21	0.487216	0.667	0.639	3.44196e-17	0	FYN	Mature
FYN	3.04129e-21	0.473806	0.667	0.638	7.45723e-17	0	FYN	Mature		LMNA	2.98353e-21	0.302744	0.976	0.991	7.31562e-17	0	LMNA	Mature
SPTBN1	1.34261e-20	0.352013	0.938	0.959	3.29207e-16	0	SPTBN1	Mature		OSBPL9	3.56213e-21	0.57152	0.658	0.639	8.73434e-17	0	OSBPL9	Mature
DST	1.62751e-20	0.437147	0.834	0.823	3.99066e-16	0	DST	Mature		GRN	5.05243e-21	0.293071	0.906	0.953	1.23886e-16	0	GRN	Mature
GRN	2.15827e-20	0.289224	0.906	0.954	5.29207e-16	0	GRN	Mature		MFSD12	6.83129e-21	0.332264	0.869	0.867	1.67503e-16	0	MFSD12	Mature
PCNP	3.67682e-20	0.43456	0.621	0.569	9.01555e-16	0	PCNP	Mature		PCNP	7.48268e-21	0.442955	0.621	0.564	1.83475e-16	0	PCNP	Mature
VCP	3.69834e-20	0.536209	0.682	0.666	9.06832e-16	0	VCP	Mature		ATP1A1	1.56161e-20	0.503959	0.674	0.634	3.82908e-16	0	ATP1A1	Mature
MYEF2	3.75382e-20	0.332449	0.696	0.666	9.20438e-16	0	MYEF2	Mature		CLU	1.86338e-20	0.894374	0.396	0.3	4.56902e-16	0	CLU	Mature
PNRC1	4.78767e-20	0.375629	0.865	0.863	1.17394e-15	0	PNRC1	Mature		DST	2.22502e-20	0.444501	0.834	0.826	5.45575e-16	0	DST	Mature
MFSD12	6.01725e-20	0.322088	0.869	0.868	1.47543e-15	0	MFSD12	Mature		OS9	4.96017e-20	0.465847	0.742	0.721	1.21623e-15	0	OS9	Mature
BACE2	6.57569e-20	0.295933	0.921	0.944	1.61236e-15	0	BACE2	Mature		SLC1A4	6.01643e-20	0.546268	0.729	0.676	1.47523e-15	0	SLC1A4	Mature
RETSAT	9.70105e-20	0.545662	0.734	0.74	2.3787e-15	0	RETSAT	Mature		SPTBN1	6.94739e-20	0.34768	0.938	0.958	1.7035e-15	0	SPTBN1	Mature
CCNI	1.28069e-19	0.318563	0.885	0.889	3.14025e-15	0	CCNI	Mature		RETSAT	9.49905e-20	0.55362	0.734	0.741	2.32917e-15	0	RETSAT	Mature
OS9	1.69263e-19	0.456664	0.742	0.721	4.15033e-15	0	OS9	Mature		VCP	9.66928e-20	0.533542	0.682	0.666	2.37091e-15	0	VCP	Mature
SLC1A4	1.87708e-19	0.537034	0.729	0.678	4.60259e-15	0	SLC1A4	Mature		PNRC1	9.96309e-20	0.379936	0.865	0.864	2.44295e-15	0	PNRC1	Mature
SLC44A1	2.42718e-19	0.589565	0.639	0.605	5.95145e-15	0	SLC44A1	Mature		ELMSAN1	1.02205e-19	0.638203	0.657	0.647	2.50607e-15	0	ELMSAN1	Mature
LOC100506990	2.63567e-19	0.407431	0.546	0.47	6.46267e-15	0	LOC100506990	Mature		MYEF2	1.1172e-19	0.333816	0.696	0.668	2.73938e-15	0	MYEF2	Mature
CELF2	3.03879e-19	0.458048	0.774	0.793	7.45111e-15	0	CELF2	Mature		SLC44A1	1.84674e-19	0.61299	0.639	0.604	4.5282e-15	0	SLC44A1	Mature
CLU	3.19651e-19	0.895257	0.396	0.307	7.83785e-15	0	CLU	Mature		BACE2	2.36979e-19	0.292498	0.921	0.943	5.81072e-15	0	BACE2	Mature
ATP1A1	4.01737e-19	0.484878	0.674	0.638	9.85058e-15	0	ATP1A1	Mature		CCNI	3.81543e-19	0.31589	0.885	0.888	9.35544e-15	0	CCNI	Mature
ELMSAN1	5.18401e-19	0.624308	0.657	0.648	1.27112e-14	0	ELMSAN1	Mature		HIATL1	3.92448e-19	0.513786	0.641	0.605	9.62283e-15	0	HIATL1	Mature
CAPN2	1.10429e-18	0.452317	0.591	0.537	2.70772e-14	0	CAPN2	Mature		EIF4B	6.53273e-19	0.476857	0.837	0.876	1.60183e-14	0	EIF4B	Mature
HIATL1	1.11862e-18	0.502724	0.641	0.606	2.74286e-14	0	HIATL1	Mature		LOC100506990	7.49313e-19	0.403666	0.546	0.47	1.83732e-14	0	LOC100506990	Mature
EEF2	1.26456e-18	0.361779	0.868	0.893	3.10071e-14	0	EEF2	Mature		OCA2	7.76361e-19	0.6243	0.523	0.454	1.90364e-14	0	OCA2	Mature
CANX	2.2393e-18	0.393538	0.814	0.839	5.49076e-14	0	CANX	Mature		CELF2	2.06469e-18	0.453757	0.774	0.794	5.06263e-14	0	CELF2	Mature
EIF4B	3.46592e-18	0.46845	0.837	0.879	8.49844e-14	0	EIF4B	Mature		EEF2	2.46677e-18	0.359895	0.868	0.892	6.04852e-14	0	EEF2	Mature
PNMA1	5.11533e-18	0.502679	0.481	0.42	1.25428e-13	0	PNMA1	Mature		RPL23	4.54509e-18	0.278477	0.99	0.99	1.11446e-13	0	RPL23	Mature
GDI2	5.13197e-18	0.439781	0.744	0.766	1.25836e-13	0	GDI2	Mature		ATP6AP1	5.29539e-18	0.350857	0.85	0.9	1.29843e-13	0	ATP6AP1	Mature
CPQ	6.18262e-18	0.41968	0.787	0.837	1.51598e-13	0	CPQ	Mature		GDI2	5.3281e-18	0.439149	0.744	0.764	1.30645e-13	0	GDI2	Mature
OCA2	8.26624e-18	0.607071	0.523	0.458	2.02688e-13	0	OCA2	Mature		MCOLN3	5.75468e-18	0.462334	0.542	0.477	1.41105e-13	0	MCOLN3	Mature
SOX10	9.55003e-18	0.299575	0.828	0.794	2.34167e-13	0	SOX10	Mature		CANX	6.57971e-18	0.391382	0.814	0.839	1.61334e-13	0	CANX	Mature
AMFR	1.01282e-17	0.381113	0.446	0.364	2.48343e-13	0	AMFR	Mature		IRF4	7.38469e-18	0.426692	0.683	0.623	1.81073e-13	0	IRF4	Mature
IRF4	1.01667e-17	0.425417	0.683	0.624	2.49288e-13	0	IRF4	Mature		CAPN2	8.78501e-18	0.446904	0.591	0.54	2.15408e-13	0	CAPN2	Mature
ATP6AP1	1.06234e-17	0.345466	0.85	0.899	2.60487e-13	0	ATP6AP1	Mature		AMFR	1.40666e-17	0.389845	0.446	0.365	3.44913e-13	0	AMFR	Mature
MCOLN3	1.61247e-17	0.450803	0.542	0.478	3.95379e-13	0	MCOLN3	Mature		PNMA1	1.80605e-17	0.505579	0.481	0.422	4.42844e-13	0	PNMA1	Mature
PAG1	1.76028e-17	0.399073	0.834	0.831	4.31621e-13	0	PAG1	Mature		CPQ	1.86949e-17	0.420252	0.787	0.839	4.58399e-13	0	CPQ	Mature
CTNNB1	2.03089e-17	0.543327	0.916	0.937	4.97973e-13	0	CTNNB1	Mature		LINC00673	1.9532e-17	0.485232	0.383	0.295	4.78925e-13	0	LINC00673	Mature
SLC6A15	2.20996e-17	0.443067	0.522	0.456	5.41883e-13	0	SLC6A15	Mature		SLC6A15	3.20384e-17	0.445538	0.522	0.456	7.85581e-13	0	SLC6A15	Mature
FDFT1	3.85555e-17	0.317288	0.907	0.93	9.45381e-13	0	FDFT1	Mature		SOX10	3.21726e-17	0.301342	0.828	0.795	7.88872e-13	0	SOX10	Mature
RPL23	4.08541e-17	0.272143	0.99	0.991	1.00174e-12	0	RPL23	Mature		MAT2A	4.22927e-17	0.407716	0.472	0.399	1.03702e-12	0	MAT2A	Mature
EIF4H	6.61386e-17	0.46623	0.675	0.659	1.62172e-12	0	EIF4H	Mature		PXN	4.82175e-17	0.338511	0.609	0.543	1.18229e-12	0	PXN	Mature
PXN	7.63936e-17	0.331804	0.609	0.544	1.87317e-12	0	PXN	Mature		HIAT1	8.51936e-17	0.302371	0.328	0.243	2.08895e-12	0	HIAT1	Mature
MAT2A	1.74907e-16	0.402997	0.472	0.403	4.28871e-12	0	MAT2A	Mature		FDFT1	8.96765e-17	0.316118	0.907	0.93	2.19887e-12	0	FDFT1	Mature
CSDE1	2.21996e-16	0.389109	0.618	0.571	5.44335e-12	0	CSDE1	Mature		PFKM	9.86893e-17	0.476423	0.486	0.43	2.41986e-12	0	PFKM	Mature
ASAH1	2.27868e-16	0.355048	0.894	0.934	5.58732e-12	0	ASAH1	Mature		CTNNB1	1.04962e-16	0.538659	0.916	0.938	2.57366e-12	0	CTNNB1	Mature
FBXO7	2.28564e-16	0.363567	0.815	0.864	5.60438e-12	0	FBXO7	Mature		EIF4H	1.83236e-16	0.467535	0.675	0.659	4.49295e-12	0	EIF4H	Mature
HIAT1	3.91686e-16	0.295855	0.328	0.246	9.60413e-12	0	HIAT1	Mature		ASAH1	1.87695e-16	0.358126	0.894	0.934	4.60229e-12	0	ASAH1	Mature
PFKM	4.16149e-16	0.458135	0.486	0.434	1.0204e-11	0	PFKM	Mature		PAG1	2.29487e-16	0.391493	0.834	0.834	5.62702e-12	0	PAG1	Mature
CMPK1	5.29344e-16	0.336432	0.478	0.412	1.29795e-11	0	CMPK1	Mature		C1orf198	3.02005e-16	0.49459	0.71	0.697	7.40515e-12	0	C1orf198	Mature
C1orf198	6.44676e-16	0.479255	0.71	0.698	1.58074e-11	0	C1orf198	Mature		GAA	3.27565e-16	0.390744	0.327	0.24	8.03189e-12	0	GAA	Mature
LINC00673	8.8759e-16	0.470043	0.383	0.302	2.17637e-11	0	LINC00673	Mature		LGI3	3.88174e-16	0.38924	0.636	0.563	9.51802e-12	0	LGI3	Mature
GAA	9.32006e-16	0.38792	0.327	0.243	2.28528e-11	0	GAA	Mature		CMPK1	4.19274e-16	0.344167	0.478	0.41	1.02806e-11	0	CMPK1	Mature
HSPA5	1.25828e-15	0.52727	0.715	0.738	3.0853e-11	0	HSPA5	Mature		CSDE1	6.14265e-16	0.383252	0.618	0.57	1.50618e-11	0	CSDE1	Mature
EIF3B	1.83983e-15	0.391209	0.505	0.448	4.51125e-11	0	EIF3B	Mature		EIF3B	8.05733e-16	0.39684	0.505	0.445	1.97566e-11	0	EIF3B	Mature
KCNJ13	1.90618e-15	0.495831	0.439	0.364	4.67395e-11	0	KCNJ13	Mature		FBXO7	1.15042e-15	0.358907	0.815	0.865	2.82084e-11	0	FBXO7	Mature
LRP10	2.04521e-15	0.49727	0.515	0.455	5.01486e-11	0	LRP10	Mature		KCNJ13	1.19547e-15	0.503279	0.439	0.363	2.93128e-11	0	KCNJ13	Mature
XRCC6	2.31803e-15	0.418687	0.747	0.764	5.6838e-11	0	XRCC6	Mature		MVP	1.34825e-15	0.496322	0.466	0.396	3.30591e-11	0	MVP	Mature
IDI1	3.91052e-15	0.500049	0.605	0.591	9.5886e-11	0	IDI1	Mature		SEL1L	1.55318e-15	0.487076	0.609	0.575	3.8084e-11	0	SEL1L	Mature
SEL1L	4.48262e-15	0.469758	0.609	0.575	1.09914e-10	0	SEL1L	Mature		XRCC6	1.67657e-15	0.422093	0.747	0.762	4.11096e-11	0	XRCC6	Mature
RUNX3	5.25171e-15	0.338091	0.714	0.679	1.28772e-10	0	RUNX3	Mature		RUNX3	2.05283e-15	0.345786	0.714	0.677	5.03354e-11	0	RUNX3	Mature
CHPF	5.5112e-15	0.423273	0.609	0.565	1.35135e-10	0	CHPF	Mature		HSPA5	2.72803e-15	0.526816	0.715	0.738	6.68912e-11	0	HSPA5	Mature
NRXN3	5.63899e-15	0.343706	0.375	0.289	1.38268e-10	0	NRXN3	Mature		IDI1	2.86245e-15	0.52256	0.605	0.592	7.01873e-11	0	IDI1	Mature
UBL3	6.03864e-15	0.366141	0.609	0.573	1.48068e-10	0	UBL3	Mature		NRXN3	2.97889e-15	0.34877	0.375	0.286	7.30424e-11	0	NRXN3	Mature
RAP1B	6.45495e-15	0.373807	0.563	0.53	1.58275e-10	0	RAP1B	Mature		PRNP	3.78042e-15	0.467871	0.384	0.313	9.26959e-11	0	PRNP	Mature
LMBRD1	7.21573e-15	0.354075	0.416	0.347	1.7693e-10	0	LMBRD1	Mature		STOM	4.12747e-15	0.520926	0.512	0.457	1.01206e-10	0	STOM	Mature
MVP	7.25097e-15	0.496129	0.466	0.402	1.77794e-10	0	MVP	Mature		LMBRD1	4.1373e-15	0.360691	0.416	0.346	1.01447e-10	0	LMBRD1	Mature
P4HB	1.11752e-14	0.344136	0.76	0.783	2.74016e-10	0	P4HB	Mature		LRP10	5.46324e-15	0.505705	0.515	0.457	1.33959e-10	0	LRP10	Mature
LGI3	1.37805e-14	0.373414	0.636	0.569	3.37897e-10	0	LGI3	Mature		ITGB1	5.48961e-15	0.458172	0.809	0.837	1.34605e-10	0	ITGB1	Mature
ITGB1	1.52876e-14	0.454148	0.809	0.839	3.74852e-10	0	ITGB1	Mature		RAP1B	6.49878e-15	0.379714	0.563	0.529	1.5935e-10	0	RAP1B	Mature
RPN2	1.53385e-14	0.352072	0.815	0.88	3.761e-10	0	RPN2	Mature		CHPF	7.4323e-15	0.426741	0.609	0.564	1.8224e-10	0	CHPF	Mature
SQSTM1	1.54793e-14	0.370096	0.82	0.866	3.79553e-10	0	SQSTM1	Mature		PIP4K2C	9.8457e-15	0.378449	0.356	0.279	2.41417e-10	0	PIP4K2C	Mature
TRPV2	1.57284e-14	0.584484	0.629	0.642	3.85659e-10	0	TRPV2	Mature		DKK3	9.91048e-15	0.752367	0.333	0.262	2.43005e-10	0	DKK3	Mature
PIP4K2C	1.59532e-14	0.375958	0.356	0.281	3.91173e-10	0	PIP4K2C	Mature		UBL3	1.30526e-14	0.361903	0.609	0.572	3.20051e-10	0	UBL3	Mature
TSPAN3	1.68238e-14	0.283661	0.859	0.919	4.12518e-10	0	TSPAN3	Mature		RPN2	1.3987e-14	0.362916	0.815	0.881	3.42961e-10	0	RPN2	Mature
SORT1	3.57109e-14	0.434057	0.711	0.676	8.7563e-10	0	SORT1	Mature		P4HB	1.53982e-14	0.346718	0.76	0.783	3.77564e-10	0	P4HB	Mature
RUFY3	3.57959e-14	0.394593	0.785	0.782	8.77715e-10	0	RUFY3	Mature		TSPAN3	1.59026e-14	0.28581	0.859	0.918	3.89933e-10	0	TSPAN3	Mature
NEAT1	4.62006e-14	0.41389	0.938	0.916	1.13284e-09	0	NEAT1	Mature		RUFY3	1.89798e-14	0.398082	0.785	0.78	4.65385e-10	0	RUFY3	Mature
PPT1	7.9932e-14	0.520785	0.576	0.559	1.95993e-09	0	PPT1	Mature		TRPV2	3.06482e-14	0.587556	0.629	0.643	7.51493e-10	0	TRPV2	Mature
STOM	1.24811e-13	0.508378	0.512	0.464	3.06036e-09	0	STOM	Mature		SQSTM1	7.77744e-14	0.367089	0.82	0.866	1.90703e-09	0	SQSTM1	Mature
IDH1	1.37674e-13	0.389503	0.409	0.349	3.37578e-09	0	IDH1	Mature		PPT1	8.00896e-14	0.521709	0.576	0.557	1.9638e-09	0	PPT1	Mature
EIF4A2	1.50847e-13	0.432145	0.6	0.594	3.69878e-09	0	EIF4A2	Mature		APCDD1	1.5085e-13	0.5275	0.66	0.658	3.69884e-09	0	APCDD1	Mature
ILVBL	1.54754e-13	0.389362	0.76	0.795	3.79457e-09	0	ILVBL	Mature		FAM174B	1.82852e-13	0.484647	0.584	0.55	4.48354e-09	0	FAM174B	Mature
SNAI2	1.607e-13	0.603339	0.57	0.56	3.94037e-09	0	SNAI2	Mature		SORT1	2.12704e-13	0.434946	0.711	0.678	5.21551e-09	0	SORT1	Mature
HBP1	2.0799e-13	0.330554	0.392	0.318	5.09991e-09	0	HBP1	Mature		TMEM33	2.18962e-13	0.568143	0.656	0.672	5.36896e-09	0	TMEM33	Mature
FAM174B	2.1758e-13	0.473294	0.584	0.551	5.33506e-09	0	FAM174B	Mature		NEAT1	2.23424e-13	0.408038	0.938	0.915	5.47835e-09	0	NEAT1	Mature
PRNP	2.28593e-13	0.451864	0.384	0.321	5.6051e-09	0	PRNP	Mature		IDH1	2.46438e-13	0.400715	0.409	0.349	6.04265e-09	0	IDH1	Mature
HNRNPA0	2.57566e-13	0.258529	0.774	0.794	6.31552e-09	0	HNRNPA0	Mature		CLIP1	2.62016e-13	0.454155	0.69	0.698	6.42464e-09	0	CLIP1	Mature
CLIP1	2.65056e-13	0.449645	0.69	0.698	6.49917e-09	0	CLIP1	Mature		TPCN2	2.67483e-13	0.447699	0.619	0.596	6.55869e-09	0	TPCN2	Mature
DKK3	3.27771e-13	0.734437	0.333	0.27	8.03693e-09	0	DKK3	Mature		SNAI2	2.9728e-13	0.602593	0.57	0.559	7.28931e-09	0	SNAI2	Mature
TPCN2	3.35153e-13	0.441694	0.619	0.596	8.21794e-09	0	TPCN2	Mature		EIF4A2	3.08527e-13	0.432962	0.6	0.594	7.56509e-09	0	EIF4A2	Mature
FBXL5	4.03997e-13	0.317879	0.465	0.406	9.906e-09	0	FBXL5	Mature		HNRNPA0	3.12483e-13	0.263139	0.774	0.794	7.66207e-09	0	HNRNPA0	Mature
TMEM33	4.29466e-13	0.559461	0.656	0.673	1.05305e-08	0	TMEM33	Mature		RND3	3.23775e-13	0.500767	0.6	0.563	7.93896e-09	0	RND3	Mature
ANKRD10	4.63874e-13	0.483893	0.628	0.626	1.13742e-08	0	ANKRD10	Mature		MXI1	3.36706e-13	0.403659	0.75	0.752	8.25602e-09	0	MXI1	Mature
AFF3	5.62397e-13	0.256676	0.278	0.204	1.379e-08	0	AFF3	Mature		HBP1	3.50527e-13	0.334399	0.392	0.319	8.59493e-09	0	HBP1	Mature
LIPA	6.38918e-13	0.319285	0.311	0.244	1.56663e-08	0	LIPA	Mature		LPPR4	3.64993e-13	0.307553	0.347	0.268	8.94963e-09	0	LPPR4	Mature
MXI1	8.31618e-13	0.396085	0.75	0.754	2.03913e-08	0	MXI1	Mature		AFF3	3.90364e-13	0.269804	0.278	0.203	9.57173e-09	0	AFF3	Mature
CLCN7	9.64913e-13	0.36398	0.683	0.658	2.36597e-08	0	CLCN7	Mature		LIPA	5.14892e-13	0.323742	0.311	0.243	1.26252e-08	0	LIPA	Mature
LPPR4	1.02924e-12	0.30233	0.347	0.271	2.5237e-08	0	LPPR4	Mature		ANKRD10	5.76925e-13	0.485265	0.628	0.626	1.41462e-08	0	ANKRD10	Mature
AEBP2	1.27516e-12	0.323992	0.304	0.237	3.1267e-08	0	AEBP2	Mature		ILVBL	6.26396e-13	0.386107	0.76	0.798	1.53592e-08	0	ILVBL	Mature
RND3	1.63644e-12	0.493367	0.6	0.568	4.01255e-08	0	RND3	Mature		TMEM123	1.2471e-12	0.367167	0.479	0.406	3.05789e-08	0	TMEM123	Mature
APCDD1	1.64791e-12	0.514011	0.66	0.664	4.04068e-08	0	APCDD1	Mature		NR4A1	1.62438e-12	0.540113	0.663	0.642	3.98297e-08	0	NR4A1	Mature
DNAJA4	1.91197e-12	0.328921	0.445	0.384	4.68814e-08	0	DNAJA4	Mature		CSRP1	1.83839e-12	0.367739	0.809	0.838	4.50774e-08	0	CSRP1	Mature
CD164	2.47189e-12	0.281609	0.528	0.464	6.06108e-08	0	CD164	Mature		ZFP36L2	2.45749e-12	0.446342	0.613	0.59	6.02577e-08	0	ZFP36L2	Mature
TMEM123	2.54432e-12	0.365251	0.479	0.409	6.23868e-08	0	TMEM123	Mature		FBXL5	2.77569e-12	0.316781	0.465	0.41	6.806e-08	0	FBXL5	Mature
NR4A1	3.46057e-12	0.529261	0.663	0.644	8.48532e-08	0	NR4A1	Mature		FOXO3	3.06076e-12	0.373784	0.559	0.511	7.50499e-08	0	FOXO3	Mature
CSRP1	3.55649e-12	0.361999	0.809	0.839	8.72052e-08	0	CSRP1	Mature		TXNIP	3.12039e-12	0.459964	0.553	0.507	7.65119e-08	0	TXNIP	Mature
NCSTN	3.69792e-12	0.481039	0.415	0.362	9.0673e-08	0	NCSTN	Mature		CD164	4.29629e-12	0.278442	0.528	0.464	1.05345e-07	0	CD164	Mature
FOXO3	5.32006e-12	0.371462	0.559	0.514	1.30448e-07	0	FOXO3	Mature		CLDND1	6.07379e-12	0.35444	0.61	0.576	1.48929e-07	0	CLDND1	Mature
ARPC5	5.60696e-12	0.312167	0.785	0.815	1.37483e-07	0	ARPC5	Mature		CLCN7	6.91691e-12	0.365547	0.683	0.663	1.69603e-07	0	CLCN7	Mature
COPG1	5.80112e-12	0.419134	0.428	0.38	1.42244e-07	0	COPG1	Mature		NCSTN	7.28598e-12	0.487414	0.415	0.364	1.78652e-07	0	NCSTN	Mature
ST6GALNAC2	6.77651e-12	0.388179	0.76	0.784	1.6616e-07	0	ST6GALNAC2	Mature		CERS2	7.30284e-12	0.412667	0.542	0.518	1.79066e-07	0	CERS2	Mature
CERS2	6.95886e-12	0.412202	0.542	0.518	1.70631e-07	0	CERS2	Mature		ARPC5	7.4923e-12	0.313221	0.785	0.814	1.83711e-07	0	ARPC5	Mature
BTG1	9.64394e-12	0.299048	0.91	0.931	2.36469e-07	0	BTG1	Mature		TMCO3	7.75153e-12	0.251101	0.298	0.231	1.90067e-07	0	TMCO3	Mature
MAF	9.92466e-12	0.287901	0.625	0.577	2.43353e-07	0	MAF	Mature		COPG1	7.85926e-12	0.422379	0.428	0.38	1.92709e-07	0	COPG1	Mature
KDSR	1.21485e-11	0.464725	0.533	0.52	2.97881e-07	0	KDSR	Mature		ST6GALNAC2	8.59392e-12	0.387522	0.76	0.782	2.10723e-07	0	ST6GALNAC2	Mature
SLC35B2	1.28683e-11	0.41706	0.717	0.757	3.1553e-07	0	SLC35B2	Mature		AEBP2	9.1498e-12	0.321631	0.304	0.239	2.24353e-07	0	AEBP2	Mature
TXNIP	1.37626e-11	0.448822	0.553	0.51	3.37458e-07	0	TXNIP	Mature		GPAT4	9.43187e-12	0.438019	0.594	0.566	2.31269e-07	0	GPAT4	Mature
ADIPOR1	1.45868e-11	0.404238	0.662	0.673	3.57669e-07	0	ADIPOR1	Mature		CTTN	1.43622e-11	0.324973	0.873	0.921	3.52161e-07	0	CTTN	Mature
ZFP36L2	1.54215e-11	0.430912	0.613	0.593	3.78135e-07	0	ZFP36L2	Mature		DNAJA4	1.52255e-11	0.326044	0.445	0.388	3.7333e-07	0	DNAJA4	Mature
GPAT4	1.71936e-11	0.431382	0.594	0.566	4.21586e-07	0	GPAT4	Mature		RNPEPL1	1.7224e-11	0.369147	0.499	0.448	4.22333e-07	0	RNPEPL1	Mature
PAPSS1	2.22442e-11	0.369869	0.389	0.336	5.45427e-07	0	PAPSS1	Mature		ADIPOR1	2.2208e-11	0.400812	0.662	0.671	5.44539e-07	0	ADIPOR1	Mature
GNAI1	2.38671e-11	0.489348	0.642	0.645	5.85221e-07	0	GNAI1	Mature		PPP1CB	2.23713e-11	0.469899	0.851	0.895	5.48544e-07	0	PPP1CB	Mature
CLDND1	2.65875e-11	0.330259	0.61	0.578	6.51925e-07	0	CLDND1	Mature		BTG1	2.67775e-11	0.30124	0.91	0.932	6.56583e-07	0	BTG1	Mature
LAMP2	2.68828e-11	0.372104	0.75	0.783	6.59165e-07	0	LAMP2	Mature		LAMP2	2.89389e-11	0.376344	0.75	0.782	7.09583e-07	0	LAMP2	Mature
RNPEPL1	3.32018e-11	0.355979	0.499	0.449	8.14108e-07	0	RNPEPL1	Mature		SLC35B2	2.97023e-11	0.415045	0.717	0.758	7.283e-07	0	SLC35B2	Mature
CTNNA1	4.16927e-11	0.34104	0.758	0.749	1.02231e-06	0	CTNNA1	Mature		MAF	2.97918e-11	0.285297	0.625	0.578	7.30495e-07	0	MAF	Mature
RAD23B	4.90467e-11	0.280714	0.525	0.482	1.20262e-06	0	RAD23B	Mature		PAPSS1	3.70171e-11	0.366162	0.389	0.336	9.0766e-07	0	PAPSS1	Mature
CRTAP	6.17695e-11	0.36979	0.812	0.849	1.51459e-06	0	CRTAP	Mature		GNAI1	3.99509e-11	0.493831	0.642	0.646	9.79597e-07	0	GNAI1	Mature
ABI1	1.00156e-10	0.381545	0.51	0.48	2.45582e-06	0	ABI1	Mature		ABI1	4.66558e-11	0.383487	0.51	0.476	1.144e-06	0	ABI1	Mature
VAMP3	1.20538e-10	0.360683	0.678	0.673	2.95558e-06	0	VAMP3	Mature		KDSR	5.13787e-11	0.461759	0.533	0.522	1.25981e-06	0	KDSR	Mature
DLC1	1.45832e-10	0.376528	0.521	0.474	3.5758e-06	0	DLC1	Mature		CBX6	8.68633e-11	0.34427	0.786	0.799	2.12989e-06	0	CBX6	Mature
PPP1CB	1.57372e-10	0.45652	0.851	0.896	3.85875e-06	0	PPP1CB	Mature		RAD23B	9.84056e-11	0.277099	0.525	0.481	2.41291e-06	0	RAD23B	Mature
MATR3	1.57673e-10	0.367473	0.686	0.696	3.86614e-06	0	MATR3	Mature		CTNNA1	1.09385e-10	0.337769	0.758	0.75	2.68212e-06	0	CTNNA1	Mature
CTTN	1.75339e-10	0.303689	0.873	0.921	4.29932e-06	0	CTTN	Mature		CRTAP	1.11698e-10	0.372418	0.812	0.851	2.73885e-06	0	CRTAP	Mature
CABLES1	2.05557e-10	0.313814	0.604	0.568	5.04025e-06	0	CABLES1	Mature		ALKBH5	1.23973e-10	0.273116	0.402	0.341	3.03982e-06	0	ALKBH5	Mature
ZBTB20	2.56653e-10	0.430609	0.584	0.551	6.29313e-06	0	ZBTB20	Mature		IFNGR1	1.50201e-10	0.325163	0.352	0.298	3.68292e-06	0	IFNGR1	Mature
TBL1XR1	3.7461e-10	0.38331	0.562	0.532	9.18544e-06	0	TBL1XR1	Mature		VAMP3	1.50675e-10	0.362292	0.678	0.674	3.69454e-06	0	VAMP3	Mature
HIPK2	3.8035e-10	0.407277	0.585	0.552	9.32618e-06	0	HIPK2	Mature		RNF13	1.51595e-10	0.373259	0.591	0.57	3.7171e-06	0	RNF13	Mature
TRPM1	3.8988e-10	0.30796	0.912	0.937	9.55985e-06	0	TRPM1	Mature		SPPL3	1.53956e-10	0.389409	0.517	0.485	3.77499e-06	0	SPPL3	Mature
IFNGR1	4.43689e-10	0.323309	0.352	0.301	1.08792e-05	0	IFNGR1	Mature		TBL1XR1	1.58934e-10	0.388722	0.562	0.529	3.89707e-06	0	TBL1XR1	Mature
P2RX7	4.88137e-10	0.400827	0.715	0.719	1.19691e-05	0	P2RX7	Mature		STK24	1.68877e-10	0.294891	0.443	0.391	4.14087e-06	0	STK24	Mature
STK24	5.3144e-10	0.28742	0.443	0.394	1.30309e-05	0	STK24	Mature		ZBTB20	2.65568e-10	0.436608	0.584	0.55	6.51172e-06	0	ZBTB20	Mature
TRPC4AP	5.399e-10	0.26152	0.302	0.243	1.32383e-05	0	TRPC4AP	Mature		PTPRM	2.74245e-10	0.372082	0.525	0.466	6.72449e-06	0	PTPRM	Mature
CBX6	5.52792e-10	0.333807	0.786	0.801	1.35545e-05	0	CBX6	Mature		GLG1	3.32015e-10	0.333694	0.803	0.803	8.141e-06	0	GLG1	Mature
SPPL3	5.68601e-10	0.377776	0.517	0.487	1.39421e-05	0	SPPL3	Mature		PCMTD2	3.41025e-10	0.444725	0.503	0.472	8.36193e-06	0	PCMTD2	Mature
RNF13	6.1486e-10	0.370414	0.591	0.575	1.50764e-05	0	RNF13	Mature		RPN1	4.63894e-10	0.476732	0.675	0.721	1.13747e-05	0	RPN1	Mature
MAPRE2	6.29184e-10	0.339555	0.555	0.507	1.54276e-05	0	MAPRE2	Mature		TRPC4AP	4.85164e-10	0.257444	0.302	0.241	1.18962e-05	0	TRPC4AP	Mature
PAX3	6.80932e-10	0.41531	0.746	0.765	1.66965e-05	0	PAX3	Mature		SYPL1	4.94039e-10	0.380295	0.481	0.438	1.21138e-05	0	SYPL1	Mature
AKAP13	7.778e-10	0.378684	0.536	0.486	1.90717e-05	0	AKAP13	Mature		SERPINE2	5.5754e-10	0.512912	0.557	0.541	1.36709e-05	0	SERPINE2	Mature
SYPL1	7.97895e-10	0.378655	0.481	0.44	1.95644e-05	0	SYPL1	Mature		POMGNT1	5.91193e-10	0.361044	0.433	0.388	1.4496e-05	0	POMGNT1	Mature
MARVELD1	8.12295e-10	0.325992	0.404	0.35	1.99175e-05	0	MARVELD1	Mature		RAF1	7.16021e-10	0.27205	0.338	0.277	1.75568e-05	0	RAF1	Mature
RPN1	8.97974e-10	0.466937	0.675	0.721	2.20183e-05	0	RPN1	Mature		CABLES1	7.17842e-10	0.307775	0.604	0.569	1.76015e-05	0	CABLES1	Mature
LEF1	9.20836e-10	0.298929	0.471	0.427	2.25789e-05	0	LEF1	Mature		DLC1	8.29652e-10	0.376613	0.521	0.478	2.03431e-05	0	DLC1	Mature
SERPINE2	1.00619e-09	0.508072	0.557	0.543	2.46717e-05	0	SERPINE2	Mature		HIPK2	8.32459e-10	0.410794	0.585	0.554	2.04119e-05	0	HIPK2	Mature
RAF1	1.02273e-09	0.265688	0.338	0.279	2.50772e-05	0	RAF1	Mature		P2RX7	8.77114e-10	0.398746	0.715	0.718	2.15068e-05	0	P2RX7	Mature
GLG1	1.09775e-09	0.320305	0.803	0.804	2.69169e-05	0	GLG1	Mature		TRPM1	9.30606e-10	0.305228	0.912	0.937	2.28185e-05	0	TRPM1	Mature
ALKBH5	1.10724e-09	0.259141	0.402	0.346	2.71496e-05	0	ALKBH5	Mature		AKAP13	9.33192e-10	0.383276	0.536	0.486	2.28819e-05	0	AKAP13	Mature
TULP4	1.12288e-09	0.541993	0.489	0.458	2.75329e-05	0	TULP4	Mature		ATRN	1.06965e-09	0.259299	0.413	0.346	2.62277e-05	0	ATRN	Mature
ZEB2	1.13248e-09	0.327858	0.827	0.847	2.77684e-05	0	ZEB2	Mature		MATR3	1.11171e-09	0.363132	0.686	0.701	2.72592e-05	0	MATR3	Mature
PTPRM	1.16877e-09	0.362115	0.525	0.47	2.86582e-05	0	PTPRM	Mature		STRAP	1.20354e-09	0.367262	0.638	0.663	2.95109e-05	0	STRAP	Mature
LYST	1.25221e-09	0.259965	0.864	0.864	3.07042e-05	0	LYST	Mature		TMBIM1	1.25028e-09	0.494404	0.606	0.609	3.06569e-05	0	TMBIM1	Mature
PCMTD2	1.50072e-09	0.429733	0.503	0.475	3.67977e-05	0	PCMTD2	Mature		LEF1	1.48294e-09	0.300993	0.471	0.428	3.63617e-05	0	LEF1	Mature
PHC2	1.8159e-09	0.327616	0.468	0.43	4.45259e-05	0	PHC2	Mature		LYST	1.53238e-09	0.262605	0.864	0.865	3.7574e-05	0	LYST	Mature
RBBP4	1.83278e-09	0.324262	0.525	0.498	4.49396e-05	0	RBBP4	Mature		MARVELD1	1.59039e-09	0.326482	0.404	0.351	3.89964e-05	0	MARVELD1	Mature
SNX27	1.993e-09	0.470294	0.532	0.502	4.88684e-05	0	SNX27	Mature		MAPRE2	1.78953e-09	0.34473	0.555	0.51	4.38792e-05	0	MAPRE2	Mature
TMBIM1	2.1015e-09	0.488628	0.606	0.611	5.15288e-05	0	TMBIM1	Mature		RBBP4	1.84146e-09	0.32613	0.525	0.497	4.51527e-05	0	RBBP4	Mature
STRAP	2.30936e-09	0.363066	0.638	0.666	5.66255e-05	0	STRAP	Mature		NCOA4	3.25864e-09	0.296829	0.398	0.345	7.99019e-05	0	NCOA4	Mature
RNF146	2.39949e-09	0.356735	0.317	0.267	5.88354e-05	0	RNF146	Mature		SLC38A2	3.28778e-09	0.327517	0.763	0.779	8.06164e-05	0	SLC38A2	Mature
GLUL	2.42892e-09	0.396201	0.577	0.549	5.95571e-05	0	GLUL	Mature		PTPRJ	3.3112e-09	0.277552	0.693	0.672	8.11905e-05	0	PTPRJ	Mature
MTPAP	2.54085e-09	0.435594	0.366	0.323	6.23017e-05	0	MTPAP	Mature		RNF146	3.41869e-09	0.357418	0.317	0.267	8.38263e-05	0	RNF146	Mature
FMN1	2.56428e-09	0.334383	0.757	0.755	6.28761e-05	0	FMN1	Mature		FMN1	3.9982e-09	0.33882	0.757	0.758	9.80359e-05	0	FMN1	Mature
NCOA4	2.70116e-09	0.29532	0.398	0.345	6.62324e-05	0	NCOA4	Mature		CAPN1	4.51702e-09	0.373366	0.522	0.497	0.000110757	0	CAPN1	Mature
PTPRJ	3.20108e-09	0.27938	0.693	0.672	7.84906e-05	0	PTPRJ	Mature		BBS2	4.8337e-09	0.275343	0.297	0.24	0.000118522	0	BBS2	Mature
POMGNT1	3.87888e-09	0.347484	0.433	0.394	9.51102e-05	0	POMGNT1	Mature		SNX27	5.18488e-09	0.465559	0.532	0.503	0.000127133	0	SNX27	Mature
SLC38A2	4.1603e-09	0.323129	0.763	0.78	0.000102011	0	SLC38A2	Mature		ARRDC3	5.23863e-09	0.336856	0.296	0.244	0.000128451	0	ARRDC3	Mature
GPR137B	4.62834e-09	0.369922	0.649	0.673	0.000113487	0	GPR137B	Mature		MTPAP	5.74241e-09	0.433958	0.366	0.324	0.000140804	0	MTPAP	Mature
CAPN1	4.68416e-09	0.374228	0.522	0.499	0.000114856	0	CAPN1	Mature		PAX3	6.50897e-09	0.401085	0.746	0.767	0.0001596	0	PAX3	Mature
ANXA6	4.87036e-09	0.437666	0.559	0.57	0.000119421	0	ANXA6	Mature		CAP1	7.00775e-09	0.278241	0.765	0.794	0.00017183	0	CAP1	Mature
HNRNPF	6.11843e-09	0.425538	0.611	0.632	0.000150024	0	HNRNPF	Mature		WFS1	7.06851e-09	0.391627	0.422	0.369	0.00017332	0	WFS1	Mature
ARRDC3	7.90702e-09	0.337429	0.296	0.246	0.00019388	0	ARRDC3	Mature		ZEB2	7.09026e-09	0.324389	0.827	0.85	0.000173853	0	ZEB2	Mature
BBS2	1.0771e-08	0.269798	0.297	0.243	0.000264104	0	BBS2	Mature		TULP4	7.57752e-09	0.536323	0.489	0.461	0.000185801	0	TULP4	Mature
SLC6A17	1.10807e-08	0.327146	0.699	0.688	0.000271698	0	SLC6A17	Mature		PAFAH1B2	9.17414e-09	0.48123	0.604	0.615	0.00022495	0	PAFAH1B2	Mature
CAP1	1.16196e-08	0.270825	0.765	0.794	0.000284911	0	CAP1	Mature		COQ10B	9.3029e-09	0.310835	0.345	0.301	0.000228107	0	COQ10B	Mature
WSB1	1.28854e-08	0.409095	0.72	0.727	0.000315951	0	WSB1	Mature		ITM2C	9.57058e-09	0.318332	0.725	0.785	0.000234671	0	ITM2C	Mature
ITM2C	1.33719e-08	0.313232	0.725	0.783	0.000327879	0	ITM2C	Mature		GPR137B	1.23588e-08	0.365062	0.649	0.674	0.000303037	0	GPR137B	Mature
UBA1	1.39356e-08	0.302099	0.533	0.484	0.000341701	0	UBA1	Mature		WSB1	1.35465e-08	0.410676	0.72	0.725	0.000332161	0	WSB1	Mature
DNAJC3	1.42695e-08	0.363998	0.75	0.805	0.000349888	0	DNAJC3	Mature		HNRNPF	1.65632e-08	0.420306	0.611	0.633	0.00040613	0	HNRNPF	Mature
H1F0	1.70038e-08	0.254897	0.606	0.579	0.000416932	0	H1F0	Mature		DNAJC3	1.78461e-08	0.365565	0.75	0.805	0.000437587	0	DNAJC3	Mature
WFS1	1.71791e-08	0.384246	0.422	0.371	0.000421232	0	WFS1	Mature		PHC2	1.79874e-08	0.319264	0.468	0.435	0.00044105	0	PHC2	Mature
ITFG1	1.95209e-08	0.271132	0.373	0.328	0.000478653	0	ITFG1	Mature		GLUL	1.95523e-08	0.387262	0.577	0.553	0.000479422	0	GLUL	Mature
HEY1	1.97471e-08	0.320323	0.301	0.252	0.000484199	0	HEY1	Mature		SLC6A17	2.00933e-08	0.329299	0.699	0.69	0.000492688	0	SLC6A17	Mature
MYADM	2.04409e-08	0.482694	0.598	0.624	0.00050121	0	MYADM	Mature		TTC3	2.08063e-08	0.337524	0.837	0.869	0.000510171	0	TTC3	Mature
SRP9	2.38452e-08	0.26445	0.776	0.841	0.000584685	0	SRP9	Mature		SRP9	2.12081e-08	0.270776	0.776	0.839	0.000520021	0	SRP9	Mature
SCAP	2.8716e-08	0.252634	0.302	0.246	0.000704116	0	SCAP	Mature		ITFG1	2.70718e-08	0.274821	0.373	0.328	0.000663801	0	ITFG1	Mature
ATP6V1A	2.90033e-08	0.28643	0.441	0.403	0.000711162	0	ATP6V1A	Mature		SET	2.92383e-08	0.262291	0.979	0.992	0.000716922	0	SET	Mature
C1orf216	3.06027e-08	0.441417	0.313	0.266	0.000750379	0	C1orf216	Mature		UBA1	2.937e-08	0.302715	0.533	0.484	0.000720153	0	UBA1	Mature
PAFAH1B2	3.12252e-08	0.472435	0.604	0.619	0.000765641	0	PAFAH1B2	Mature		RAB5A	3.04272e-08	0.303657	0.367	0.324	0.000746076	0	RAB5A	Mature
ERBB3	3.15046e-08	0.353096	0.668	0.625	0.000772493	0	ERBB3	Mature		CHADL	3.31773e-08	0.503628	0.267	0.215	0.000813506	0	CHADL	Mature
COQ10B	3.30857e-08	0.302457	0.345	0.304	0.000811261	0	COQ10B	Mature		FEM1B	3.72458e-08	0.302021	0.388	0.34	0.000913267	0	FEM1B	Mature
HADHB	3.40805e-08	0.395946	0.646	0.694	0.000835654	0	HADHB	Mature		SCAP	3.7249e-08	0.258192	0.302	0.246	0.000913346	0	SCAP	Mature
FEM1B	3.73435e-08	0.3014	0.388	0.341	0.000915663	0	FEM1B	Mature		ERBB3	3.76072e-08	0.355296	0.668	0.624	0.000922127	0	ERBB3	Mature
TTC3	4.1038e-08	0.328484	0.837	0.869	0.00100625	0	TTC3	Mature		TMEM43	4.20307e-08	0.286952	0.341	0.293	0.00103059	0	TMEM43	Mature
TRIB2	4.11287e-08	0.306654	0.463	0.43	0.00100848	0	TRIB2	Mature		ANXA6	4.60063e-08	0.428828	0.559	0.576	0.00112808	0	ANXA6	Mature
PI4KB	4.20633e-08	0.324233	0.342	0.293	0.00103139	0	PI4KB	Mature		HEY1	5.56157e-08	0.321044	0.301	0.254	0.0013637	0	HEY1	Mature
CAPZA2	6.67132e-08	0.314029	0.554	0.552	0.00163581	0	CAPZA2	Mature		VPS13C	6.01468e-08	0.318274	0.504	0.467	0.0014748	0	VPS13C	Mature
SET	6.75221e-08	0.256271	0.979	0.992	0.00165564	0	SET	Mature		C1orf216	6.26536e-08	0.444291	0.313	0.268	0.00153627	0	C1orf216	Mature
PSEN2	7.07402e-08	0.419549	0.554	0.564	0.00173455	0	PSEN2	Mature		ATP6V1A	6.38211e-08	0.281907	0.441	0.404	0.00156489	0	ATP6V1A	Mature
TUBB4A	7.55657e-08	0.322146	0.672	0.69	0.00185287	0	TUBB4A	Mature		CAPZA2	6.57242e-08	0.319482	0.554	0.553	0.00161156	0	CAPZA2	Mature
STX7	7.93692e-08	0.319921	0.726	0.762	0.00194613	0	STX7	Mature		PI4KB	7.81401e-08	0.320866	0.342	0.293	0.001916	0	PI4KB	Mature
RNF14	8.13049e-08	0.305779	0.372	0.329	0.0019936	0	RNF14	Mature		PSEN2	8.07975e-08	0.418192	0.554	0.563	0.00198115	0	PSEN2	Mature
CDR1	1.0159e-07	0.262248	0.759	0.757	0.002491	0	CDR1	Mature		MYADM	8.08346e-08	0.476015	0.598	0.628	0.00198206	0	MYADM	Mature
BAZ2A	1.1917e-07	0.272949	0.389	0.345	0.00292204	0	BAZ2A	Mature		TAPBP	9.79207e-08	0.30244	0.739	0.738	0.00240102	0	TAPBP	Mature
PLD3	1.39112e-07	0.322128	0.772	0.832	0.00341104	0	PLD3	Mature		RNF14	1.04665e-07	0.311564	0.372	0.329	0.00256638	0	RNF14	Mature
RAB5A	1.43826e-07	0.296023	0.367	0.328	0.00352661	0	RAB5A	Mature		MARCKS	1.05289e-07	0.282003	0.871	0.887	0.00258169	0	MARCKS	Mature
RNF10	1.47358e-07	0.254644	0.38	0.334	0.00361323	0	RNF10	Mature		PLD3	1.07525e-07	0.328093	0.772	0.831	0.00263652	0	PLD3	Mature
VPS13C	1.47472e-07	0.315218	0.504	0.47	0.00361603	0	VPS13C	Mature		ST3GAL6	1.16119e-07	0.278109	0.612	0.588	0.00284724	0	ST3GAL6	Mature
SNHG16	1.50102e-07	0.357731	0.684	0.7	0.00368049	0	SNHG16	Mature		HADHB	1.21653e-07	0.388516	0.646	0.696	0.00298293	0	HADHB	Mature
ST3GAL6	1.52043e-07	0.268876	0.612	0.589	0.0037281	0	ST3GAL6	Mature		ABCA1	1.37228e-07	0.464051	0.395	0.363	0.00336483	0	ABCA1	Mature
ANXA7	1.53513e-07	0.434132	0.496	0.493	0.00376414	0	ANXA7	Mature		HSPA9	1.46093e-07	0.374361	0.622	0.64	0.0035822	0	HSPA9	Mature
KLHL24	1.56886e-07	0.373942	0.393	0.36	0.00384685	0	KLHL24	Mature		ANXA7	1.65541e-07	0.430996	0.496	0.492	0.00405906	0	ANXA7	Mature
SOAT1	2.11948e-07	0.459924	0.563	0.575	0.00519696	0	SOAT1	Mature		PLXNB1	1.75625e-07	0.270599	0.294	0.237	0.00430633	0	PLXNB1	Mature
FAM69C	2.29792e-07	0.444275	0.63	0.651	0.0056345	0	FAM69C	Mature		FAM69C	1.75648e-07	0.449919	0.63	0.651	0.00430689	0	FAM69C	Mature
ABCA1	2.62183e-07	0.460432	0.395	0.365	0.00642873	0	ABCA1	Mature		RNF10	1.86478e-07	0.253614	0.38	0.334	0.00457244	0	RNF10	Mature
CUL1	2.6754e-07	0.252365	0.416	0.376	0.00656009	0	CUL1	Mature		TUBB4A	2.05508e-07	0.322228	0.672	0.692	0.00503907	0	TUBB4A	Mature
HSPA9	2.79556e-07	0.369272	0.622	0.642	0.00685472	0	HSPA9	Mature		MFSD1	2.19844e-07	0.381688	0.413	0.384	0.00539056	0	MFSD1	Mature
CHADL	2.96057e-07	0.484726	0.267	0.22	0.00725932	0	CHADL	Mature		BAZ2A	2.34263e-07	0.270082	0.389	0.346	0.00574412	0	BAZ2A	Mature
KMT2C	3.12286e-07	0.295715	0.554	0.529	0.00765725	0	KMT2C	Mature		TRIB2	2.57752e-07	0.30385	0.463	0.435	0.00632007	0	TRIB2	Mature
INPP4B	3.26349e-07	0.257643	0.797	0.818	0.00800207	0	INPP4B	Mature		STX7	2.70503e-07	0.316637	0.726	0.766	0.00663274	0	STX7	Mature
PHC3	3.69964e-07	0.270977	0.332	0.289	0.00907152	0	PHC3	Mature		CUL1	2.77892e-07	0.251056	0.416	0.376	0.00681392	0	CUL1	Mature
TAPBP	3.71014e-07	0.287989	0.739	0.739	0.00909727	0	TAPBP	Mature		CREG1	2.78639e-07	0.364324	0.346	0.306	0.00683222	0	CREG1	Mature
MFSD1	3.92857e-07	0.378093	0.413	0.386	0.00963285	0	MFSD1	Mature		MBNL1	3.05e-07	0.254639	0.578	0.547	0.00747861	0	MBNL1	Mature
ENOPH1	4.04371e-07	0.347948	0.358	0.329	0.00991518	0	ENOPH1	Mature		KLHL24	3.10776e-07	0.37194	0.393	0.361	0.00762023	0	KLHL24	Mature
ETNK1	4.59196e-07	0.277797	0.462	0.423	0.0112595	0	ETNK1	Mature		KMT2C	3.2933e-07	0.303979	0.554	0.528	0.00807516	0	KMT2C	Mature
MARCKS	5.19302e-07	0.273292	0.871	0.888	0.0127333	0	MARCKS	Mature		ABHD2	3.29392e-07	0.251861	0.516	0.481	0.00807669	0	ABHD2	Mature
GNB1	5.35494e-07	0.309374	0.83	0.87	0.0131303	0	GNB1	Mature		GPR155	3.39543e-07	0.304361	0.804	0.798	0.00832559	0	GPR155	Mature
CAV2	5.65177e-07	0.331502	0.674	0.699	0.0138581	0	CAV2	Mature		CAV2	3.76976e-07	0.333564	0.674	0.697	0.00924346	0	CAV2	Mature
CIZ1	5.8112e-07	0.302611	0.401	0.372	0.0142491	0	CIZ1	Mature		SOAT1	3.81354e-07	0.469063	0.563	0.578	0.0093508	0	SOAT1	Mature
PLXNB1	5.85596e-07	0.263035	0.294	0.24	0.0143588	0	PLXNB1	Mature		GPC1	3.94496e-07	0.338065	0.355	0.305	0.00967304	0	GPC1	Mature
TLE1	5.92726e-07	0.327538	0.626	0.628	0.0145336	0	TLE1	Mature		GRAMD3	4.0706e-07	0.266696	0.363	0.315	0.00998112	0	GRAMD3	Mature
SPTLC1	6.15498e-07	0.255315	0.316	0.271	0.015092	0	SPTLC1	Mature		ETNK1	4.35967e-07	0.281278	0.462	0.422	0.0106899	0	ETNK1	Mature
SNAP23	6.49757e-07	0.288083	0.374	0.343	0.015932	0	SNAP23	Mature		PHC3	4.66292e-07	0.269992	0.332	0.289	0.0114335	0	PHC3	Mature
ERBB2IP	7.15471e-07	0.346946	0.435	0.409	0.0175433	0	ERBB2IP	Mature		RASGEF1B	5.28062e-07	0.27627	0.514	0.491	0.0129481	0	RASGEF1B	Mature
TMEM43	8.1671e-07	0.260947	0.341	0.3	0.0200257	0	TMEM43	Mature		ENOPH1	6.63079e-07	0.346435	0.358	0.329	0.0162587	0	ENOPH1	Mature
WDR1	9.04197e-07	0.309845	0.59	0.607	0.0221709	0	WDR1	Mature		INPP4B	6.81875e-07	0.2568	0.797	0.819	0.0167196	0	INPP4B	Mature
PFKL	9.38168e-07	0.343921	0.629	0.637	0.0230039	0	PFKL	Mature		CIZ1	6.91664e-07	0.300439	0.401	0.371	0.0169596	0	CIZ1	Mature
GPC1	9.61444e-07	0.322576	0.355	0.308	0.0235746	0	GPC1	Mature		PFKL	8.12278e-07	0.350714	0.629	0.635	0.0199171	0	PFKL	Mature
GPR155	1.10319e-06	0.290782	0.804	0.798	0.0270502	0	GPR155	Mature		CDR1	8.35082e-07	0.252264	0.759	0.761	0.0204762	0	CDR1	Mature
PPP2R1A	1.15426e-06	0.331203	0.713	0.786	0.0283026	0	PPP2R1A	Mature		SNHG16	9.47e-07	0.348195	0.684	0.702	0.0232205	0	SNHG16	Mature
GRAMD3	1.28018e-06	0.263388	0.363	0.319	0.0313901	0	GRAMD3	Mature		FN1	9.52611e-07	0.433693	0.45	0.404	0.023358	0	FN1	Mature
RASGEF1B	1.30101e-06	0.272463	0.514	0.495	0.0319009	0	RASGEF1B	Mature		GNB1	1.02672e-06	0.308802	0.83	0.871	0.0251753	0	GNB1	Mature
SEPT2	1.33359e-06	0.316069	0.673	0.689	0.0326996	0	SEPT2	Mature		MGEA5	1.2301e-06	0.250426	0.419	0.374	0.0301621	0	MGEA5	Mature
LINGO1	1.42884e-06	0.312413	0.418	0.383	0.0350352	0	LINGO1	Mature		TMEM87A	1.24032e-06	0.383207	0.6	0.611	0.0304126	0	TMEM87A	Mature
PPP1R15A	1.49694e-06	0.414023	0.575	0.583	0.036705	0	PPP1R15A	Mature		TMEM106B	1.34164e-06	0.295213	0.368	0.333	0.032897	0	TMEM106B	Mature
TMEM106B	1.54129e-06	0.290898	0.368	0.334	0.0377924	0	TMEM106B	Mature		LZTS1	1.37638e-06	0.346962	0.602	0.595	0.0337488	0	LZTS1	Mature
CREG1	1.64103e-06	0.358574	0.346	0.312	0.040238	0	CREG1	Mature		RBM3	1.41587e-06	0.275252	0.807	0.853	0.0347172	0	RBM3	Mature
UNC45A	1.66689e-06	0.384081	0.372	0.343	0.0408722	0	UNC45A	Mature		UNC45A	1.50501e-06	0.387782	0.372	0.343	0.036903	0	UNC45A	Mature
MKRN1	1.77727e-06	0.361602	0.427	0.404	0.0435787	0	MKRN1	Mature		MAT2B	1.5871e-06	0.294165	0.382	0.351	0.0389157	0	MAT2B	Mature
LZTS1	1.82165e-06	0.339162	0.602	0.595	0.0446668	0	LZTS1	Mature		PPP2R1A	1.75838e-06	0.328619	0.713	0.785	0.0431154	0	PPP2R1A	Mature
TTYH2	1.86569e-06	0.256818	0.548	0.531	0.0457466	0	TTYH2	Mature		LPP	1.75874e-06	0.267849	0.638	0.617	0.0431243	0	LPP	Mature
LPP	1.98266e-06	0.265854	0.638	0.62	0.0486148	0	LPP	Mature		SNAP23	1.91444e-06	0.290926	0.374	0.346	0.0469421	0	SNAP23	Mature
FAM210B	2.04457e-06	0.296515	0.588	0.579	0.0501328	0	FAM210B	Mature		DLD	2.07905e-06	0.250721	0.324	0.29	0.0509783	0	DLD	Mature
TMEM87A	2.2225e-06	0.374608	0.6	0.614	0.0544957	0	TMEM87A	Mature		ERBB2IP	2.20867e-06	0.34555	0.435	0.412	0.0541565	0	ERBB2IP	Mature
MAGED1	2.28151e-06	0.374907	0.563	0.566	0.0559427	0	MAGED1	Mature		2002-09-01	2.22411e-06	0.313234	0.673	0.69	0.0545351	0	2002-09-01	Mature
SND1	2.8763e-06	0.282934	0.439	0.406	0.0705268	0	SND1	Mature		PPP1R15A	2.42067e-06	0.411008	0.575	0.584	0.0593547	0	PPP1R15A	Mature
VEZF1	3.0881e-06	0.320607	0.468	0.441	0.0757201	0	VEZF1	Mature		SPTLC1	2.46928e-06	0.251486	0.316	0.274	0.0605466	0	SPTLC1	Mature
RBM3	3.29459e-06	0.264834	0.807	0.854	0.0807834	0	RBM3	Mature		VEZF1	2.65105e-06	0.328978	0.468	0.441	0.0650038	0	VEZF1	Mature
ARL2BP	3.30477e-06	0.376755	0.497	0.5	0.081033	0	ARL2BP	Mature		LINGO1	2.76109e-06	0.320059	0.418	0.385	0.067702	0	LINGO1	Mature
FN1	3.84649e-06	0.428851	0.45	0.409	0.0943159	0	FN1	Mature		ST8SIA1	2.85673e-06	0.352633	0.255	0.215	0.0700471	0	ST8SIA1	Mature
HIBADH	3.96468e-06	0.335205	0.409	0.395	0.0972139	0	HIBADH	Mature		BAG4	2.90506e-06	0.284464	0.327	0.28	0.0712321	0	BAG4	Mature
QKI	4.02307e-06	0.314987	0.681	0.68	0.0986457	0	QKI	Mature		FAM210B	2.93085e-06	0.294073	0.588	0.579	0.0718645	0	FAM210B	Mature
ACTR3	4.13139e-06	0.287448	0.492	0.473	0.101302	0	ACTR3	Mature		MKRN1	2.95168e-06	0.36651	0.427	0.406	0.0723752	0	MKRN1	Mature
TGFBR1	4.23496e-06	0.26607	0.353	0.311	0.103841	0	TGFBR1	Mature		TGFBR1	2.96231e-06	0.271035	0.353	0.31	0.0726359	0	TGFBR1	Mature
BAG4	4.4249e-06	0.278905	0.327	0.282	0.108499	0	BAG4	Mature		SND1	3.0998e-06	0.286837	0.439	0.406	0.0760071	0	SND1	Mature
HEXB	4.96685e-06	0.343616	0.598	0.632	0.121787	0	HEXB	Mature		WDR1	3.16084e-06	0.306669	0.59	0.61	0.0775038	0	WDR1	Mature
MAT2B	5.02262e-06	0.286593	0.382	0.355	0.123155	0	MAT2B	Mature		QKI	3.43162e-06	0.317708	0.681	0.678	0.0841433	0	QKI	Mature
ST8SIA1	5.63056e-06	0.346467	0.255	0.217	0.138061	0	ST8SIA1	Mature		MAGED1	3.47137e-06	0.375723	0.563	0.566	0.0851181	0	MAGED1	Mature
NEDD9	5.74531e-06	0.293708	0.292	0.252	0.140875	0	NEDD9	Mature		OGT	3.5797e-06	0.328516	0.52	0.503	0.0877743	0	OGT	Mature
PSMD2	5.79641e-06	0.377454	0.597	0.607	0.142128	0	PSMD2	Mature		ARL2BP	3.60308e-06	0.379128	0.497	0.499	0.0883474	0	ARL2BP	Mature
NR4A2	6.13152e-06	0.255908	0.343	0.3	0.150345	0	NR4A2	Mature		HIBADH	4.60226e-06	0.33837	0.409	0.395	0.112847	0	HIBADH	Mature
CORO1C	6.15201e-06	0.278881	0.583	0.579	0.150847	0	CORO1C	Mature		TLE1	4.74674e-06	0.3175	0.626	0.632	0.11639	0	TLE1	Mature
TMOD1	6.74221e-06	0.252143	0.342	0.302	0.165319	0	TMOD1	Mature		CLPTM1	4.81427e-06	0.341832	0.577	0.588	0.118046	0	CLPTM1	Mature
LRRC41	6.79595e-06	0.279416	0.377	0.347	0.166637	0	LRRC41	Mature		LRRC41	4.85319e-06	0.28514	0.377	0.346	0.119	0	LRRC41	Mature
NAV1	7.61386e-06	0.305734	0.685	0.677	0.186692	0	NAV1	Mature		CORO1C	7.49377e-06	0.285538	0.583	0.58	0.183747	0	CORO1C	Mature
CLPTM1	8.56182e-06	0.338174	0.577	0.591	0.209936	0	CLPTM1	Mature		NEDD9	8.51521e-06	0.292725	0.292	0.252	0.208793	0	NEDD9	Mature
OGT	8.7058e-06	0.319698	0.52	0.506	0.213466	0	OGT	Mature		TTYH2	8.55933e-06	0.257589	0.548	0.537	0.209875	0	TTYH2	Mature
AP3D1	9.25698e-06	0.373874	0.612	0.636	0.226981	0	AP3D1	Mature		PSMD2	9.52106e-06	0.373444	0.597	0.607	0.233457	0	PSMD2	Mature
CYP27A1	9.37334e-06	0.335454	0.672	0.709	0.229834	0	CYP27A1	Mature		TMOD1	9.68045e-06	0.252278	0.342	0.302	0.237365	0	TMOD1	Mature
EIF3L	9.58044e-06	0.352463	0.729	0.803	0.234912	0	EIF3L	Mature		ACTR3	9.70714e-06	0.279624	0.492	0.473	0.238019	0	ACTR3	Mature
TMEM248	9.63908e-06	0.35585	0.596	0.601	0.23635	0	TMEM248	Mature		TMEM248	9.7243e-06	0.361995	0.596	0.602	0.23844	0	TMEM248	Mature
MTCH1	1.08079e-05	0.291039	0.737	0.788	0.265011	0	MTCH1	Mature		ATG9A	1.00914e-05	0.30144	0.299	0.261	0.247442	0	ATG9A	Mature
CDH1	1.38059e-05	0.389817	0.759	0.83	0.33852	0	CDH1	Mature		CRABP1	1.00973e-05	0.329698	0.505	0.458	0.247585	0	CRABP1	Mature
MAPK1IP1L	1.48903e-05	0.303253	0.575	0.583	0.365109	0	MAPK1IP1L	Mature		DDX1	1.02112e-05	0.409097	0.52	0.521	0.250379	0	DDX1	Mature
EFTUD2	1.58251e-05	0.278658	0.362	0.332	0.388031	0	EFTUD2	Mature		AP3D1	1.1108e-05	0.3734	0.612	0.636	0.272369	0	AP3D1	Mature
FBXO32	1.88748e-05	0.304314	0.624	0.603	0.462809	0	FBXO32	Mature		FBXO32	1.13597e-05	0.309395	0.624	0.602	0.27854	0	FBXO32	Mature
ATG9A	1.90801e-05	0.303329	0.299	0.263	0.467844	0	ATG9A	Mature		NAV1	1.20411e-05	0.315131	0.685	0.678	0.295248	0	NAV1	Mature
GLUD1	1.93424e-05	0.32258	0.47	0.455	0.474275	0	GLUD1	Mature		NR4A2	1.25166e-05	0.255627	0.343	0.302	0.306906	0	NR4A2	Mature
UBE2Z	2.00199e-05	0.278623	0.325	0.294	0.490888	0	UBE2Z	Mature		CYP27A1	1.25462e-05	0.331345	0.672	0.708	0.307634	0	CYP27A1	Mature
TSNAX	2.02089e-05	0.304804	0.493	0.493	0.495521	0	TSNAX	Mature		HEXB	1.34607e-05	0.336516	0.598	0.634	0.330056	0	HEXB	Mature
NOV	2.33599e-05	0.486206	0.616	0.645	0.572786	0	NOV	Mature		MTCH1	1.4755e-05	0.290633	0.737	0.788	0.361792	0	MTCH1	Mature
MAN1B1	2.47774e-05	0.359264	0.378	0.353	0.607543	0	MAN1B1	Mature		EFTUD2	1.603e-05	0.279538	0.362	0.331	0.393056	0	EFTUD2	Mature
BMPR1B	2.5561e-05	0.331766	0.432	0.402	0.626756	0	BMPR1B	Mature		GLUD1	1.83101e-05	0.317257	0.47	0.453	0.448964	0	GLUD1	Mature
SFXN3	2.64808e-05	0.29554	0.481	0.474	0.64931	0	SFXN3	Mature		IGF1R	1.83637e-05	0.304502	0.496	0.475	0.450278	0	IGF1R	Mature
PBXIP1	2.71348e-05	0.272371	0.393	0.36	0.665345	0	PBXIP1	Mature		SFXN3	2.11908e-05	0.296743	0.481	0.472	0.519598	0	SFXN3	Mature
TACC1	2.73924e-05	0.321305	0.665	0.684	0.671662	0	TACC1	Mature		PAQR8	2.31687e-05	0.269985	0.31	0.274	0.568096	0	PAQR8	Mature
TAF7	2.77255e-05	0.257984	0.702	0.719	0.67983	0	TAF7	Mature		EIF3L	2.4623e-05	0.346801	0.729	0.805	0.603756	0	EIF3L	Mature
HERPUD1	2.90914e-05	0.390317	0.576	0.615	0.71332	0	HERPUD1	Mature		BMPR1B	2.48239e-05	0.338339	0.432	0.402	0.608682	0	BMPR1B	Mature
PAQR8	3.14048e-05	0.266504	0.31	0.275	0.770045	0	PAQR8	Mature		USP13	2.61848e-05	0.32411	0.354	0.323	0.642051	0	USP13	Mature
ACO2	3.34997e-05	0.307598	0.444	0.435	0.821412	0	ACO2	Mature		ACO2	2.77889e-05	0.308248	0.444	0.433	0.681383	0	ACO2	Mature
USP13	3.3598e-05	0.321067	0.354	0.324	0.823824	0	USP13	Mature		TSNAX	2.79517e-05	0.306246	0.493	0.495	0.685376	0	TSNAX	Mature
DDX1	3.58691e-05	0.394958	0.52	0.524	0.87951	0	DDX1	Mature		SPATA20	3.04959e-05	0.327676	0.285	0.25	0.747759	0	SPATA20	Mature
CMTM6	4.148e-05	0.282415	0.449	0.445	1	0	CMTM6	Mature		LPGAT1	3.05544e-05	0.259041	0.46	0.434	0.749194	0	LPGAT1	Mature
IGF1R	4.16522e-05	0.29385	0.496	0.478	1	0	IGF1R	Mature		MAPK1IP1L	3.11482e-05	0.29818	0.575	0.584	0.763753	0	MAPK1IP1L	Mature
CYTH3	4.26955e-05	0.257447	0.752	0.748	1	0	CYTH3	Mature		USP47	3.32781e-05	0.303335	0.435	0.415	0.815979	0	USP47	Mature
PTGES3	4.67878e-05	0.267831	0.721	0.774	1	0	PTGES3	Mature		DPP6	3.39006e-05	0.250623	0.331	0.286	0.831244	0	DPP6	Mature
C5orf30	4.88035e-05	0.254951	0.278	0.242	1	0	C5orf30	Mature		MGAT1	3.70951e-05	0.421433	0.528	0.536	0.909572	0	MGAT1	Mature
ANKRD44	5.1555e-05	0.375731	0.589	0.6	1	0	ANKRD44	Mature		NOV	3.76527e-05	0.483642	0.616	0.645	0.923244	0	NOV	Mature
EWSR1	5.2795e-05	0.371312	0.613	0.644	1	0	EWSR1	Mature		EWSR1	4.09671e-05	0.374919	0.613	0.643	1	0	EWSR1	Mature
DNAJB9	5.3958e-05	0.281178	0.36	0.337	1	0	DNAJB9	Mature		UBE2Z	4.16774e-05	0.273899	0.325	0.295	1	0	UBE2Z	Mature
MGAT1	5.47104e-05	0.409773	0.528	0.538	1	0	MGAT1	Mature		HERPUD1	4.29668e-05	0.384065	0.576	0.615	1	0	HERPUD1	Mature
SPATA20	5.56294e-05	0.326592	0.285	0.252	1	0	SPATA20	Mature		CMTM6	4.76925e-05	0.283113	0.449	0.445	1	0	CMTM6	Mature
SH3BGRL	5.66577e-05	0.301178	0.594	0.61	1	0	SH3BGRL	Mature		MAP3K2	4.89988e-05	0.250627	0.429	0.408	1	0	MAP3K2	Mature
USP47	5.69692e-05	0.301352	0.435	0.417	1	0	USP47	Mature		CDH1	4.99218e-05	0.382869	0.759	0.832	1	0	CDH1	Mature
MAP3K2	5.8768e-05	0.252599	0.429	0.41	1	0	MAP3K2	Mature		SH3BGRL	5.14513e-05	0.3012	0.594	0.609	1	0	SH3BGRL	Mature
UBE2B	6.0096e-05	0.26771	0.744	0.789	1	0	UBE2B	Mature		PBXIP1	5.18512e-05	0.270915	0.393	0.361	1	0	PBXIP1	Mature
SRSF8	6.62828e-05	0.266428	0.604	0.614	1	0	SRSF8	Mature		TACC1	5.43981e-05	0.32213	0.665	0.687	1	0	TACC1	Mature
KHDRBS1	7.24983e-05	0.305333	0.637	0.661	1	0	KHDRBS1	Mature		MAN1B1	6.02044e-05	0.3558	0.378	0.356	1	0	MAN1B1	Mature
RAB11FIP2	7.95805e-05	0.260533	0.378	0.346	1	0	RAB11FIP2	Mature		DNAJB9	6.42161e-05	0.284566	0.36	0.338	1	0	DNAJB9	Mature
CRABP1	7.95947e-05	0.315316	0.505	0.465	1	0	CRABP1	Mature		CYTH3	6.65802e-05	0.262232	0.752	0.751	1	0	CYTH3	Mature
LPGAT1	8.15135e-05	0.250345	0.46	0.437	1	0	LPGAT1	Mature		C5orf30	7.33079e-05	0.251163	0.278	0.242	1	0	C5orf30	Mature
LARP1	8.30391e-05	0.295934	0.636	0.663	1	0	LARP1	Mature		RAB11FIP2	7.34368e-05	0.265263	0.378	0.346	1	0	RAB11FIP2	Mature
ANK2	9.45403e-05	0.298787	0.393	0.369	1	0	ANK2	Mature		MLPH	7.3926e-05	0.332292	0.575	0.578	1	0	MLPH	Mature
HPS1	0.0001006	0.313555	0.627	0.647	1	0	HPS1	Mature		KHDRBS1	7.47441e-05	0.306692	0.637	0.661	1	0	KHDRBS1	Mature
SECISBP2L	0.000106837	0.265607	0.632	0.615	1	0	SECISBP2L	Mature		HPS1	7.5252e-05	0.314776	0.627	0.645	1	0	HPS1	Mature
PLA2G15	0.000120039	0.321314	0.346	0.325	1	0	PLA2G15	Mature		PTGES3	7.93265e-05	0.266795	0.721	0.774	1	0	PTGES3	Mature
DOCK5	0.000123418	0.306604	0.49	0.473	1	0	DOCK5	Mature		ANKRD44	7.98253e-05	0.376394	0.589	0.602	1	0	ANKRD44	Mature
FRZB	0.000125367	0.309549	0.729	0.743	1	0	FRZB	Mature		UBE2B	9.1635e-05	0.270166	0.744	0.791	1	0	UBE2B	Mature
ARF6	0.00012693	0.31346	0.665	0.68	1	0	ARF6	Mature		SMAD2	9.17194e-05	0.288782	0.436	0.421	1	0	SMAD2	Mature
CALU	0.000131074	0.314132	0.669	0.704	1	0	CALU	Mature		NCK2	9.63917e-05	0.25107	0.38	0.36	1	0	NCK2	Mature
SMAD2	0.000132043	0.291747	0.436	0.424	1	0	SMAD2	Mature		PIK3R1	9.82176e-05	0.303161	0.574	0.554	1	0	PIK3R1	Mature
PDCD4	0.000144647	0.365123	0.668	0.724	1	0	PDCD4	Mature		SECISBP2L	0.00010289	0.271457	0.632	0.615	1	0	SECISBP2L	Mature
PIK3R1	0.000149295	0.295734	0.574	0.556	1	0	PIK3R1	Mature		EPDR1	0.00010462	0.345297	0.265	0.237	1	0	EPDR1	Mature
ENAH	0.000150048	0.323559	0.657	0.666	1	0	ENAH	Mature		SRSF8	0.000109777	0.261838	0.604	0.615	1	0	SRSF8	Mature
CDK2	0.000151703	0.276854	0.587	0.596	1	0	CDK2	Mature		NIPA2	0.000115917	0.261769	0.381	0.361	1	0	NIPA2	Mature
ST3GAL4	0.00015632	0.263182	0.764	0.817	1	0	ST3GAL4	Mature		CALU	0.000117757	0.316725	0.669	0.704	1	0	CALU	Mature
TNRC6B	0.000167232	0.296012	0.806	0.824	1	0	TNRC6B	Mature		ARF6	0.000118486	0.30968	0.665	0.678	1	0	ARF6	Mature
MLPH	0.000179403	0.328828	0.575	0.581	1	0	MLPH	Mature		SCYL1	0.000136842	0.274942	0.378	0.353	1	0	SCYL1	Mature
SLC29A1	0.00018033	0.305434	0.611	0.641	1	0	SLC29A1	Mature		TJP2	0.000140212	0.255351	0.259	0.222	1	0	TJP2	Mature
IRF2BP2	0.000180891	0.343076	0.544	0.534	1	0	IRF2BP2	Mature		IRF2BP2	0.000155581	0.344262	0.544	0.533	1	0	IRF2BP2	Mature
NIPA2	0.000187103	0.258075	0.381	0.363	1	0	NIPA2	Mature		SGCE	0.000161221	0.408975	0.535	0.547	1	0	SGCE	Mature
ELAC2	0.000187707	0.26112	0.319	0.293	1	0	ELAC2	Mature		CDK2	0.000170129	0.274803	0.587	0.595	1	0	CDK2	Mature
SGCE	0.00020085	0.410205	0.535	0.549	1	0	SGCE	Mature		AHNAK2	0.000179186	0.320914	0.323	0.291	1	0	AHNAK2	Mature
UBE2D3	0.000205978	0.273145	0.755	0.811	1	0	UBE2D3	Mature		PIGQ	0.000179591	0.294394	0.328	0.302	1	0	PIGQ	Mature
NIN	0.000206211	0.285075	0.526	0.51	1	0	NIN	Mature		ZBED1	0.000186198	0.265615	0.405	0.379	1	0	ZBED1	Mature
GRAMD1A	0.000206658	0.254293	0.305	0.273	1	0	GRAMD1A	Mature		HPS5	0.000189194	0.293901	0.348	0.322	1	0	HPS5	Mature
HMGN4	0.000209046	0.287286	0.436	0.437	1	0	HMGN4	Mature		DOCK5	0.000191157	0.308073	0.49	0.474	1	0	DOCK5	Mature
CHD7	0.000215812	0.284383	0.535	0.533	1	0	CHD7	Mature		LARP1	0.000191214	0.290459	0.636	0.665	1	0	LARP1	Mature
RC3H1	0.000232163	0.2627	0.401	0.386	1	0	RC3H1	Mature		ENAH	0.000196535	0.323376	0.657	0.668	1	0	ENAH	Mature
USP9X	0.000240361	0.312559	0.459	0.447	1	0	USP9X	Mature		KARS	0.00019938	0.275377	0.497	0.505	1	0	KARS	Mature
YTHDF2	0.000249467	0.376026	0.596	0.632	1	0	YTHDF2	Mature		FRZB	0.000202299	0.307742	0.729	0.741	1	0	FRZB	Mature
HPS5	0.000253492	0.286387	0.348	0.322	1	0	HPS5	Mature		NIN	0.000205768	0.287691	0.526	0.51	1	0	NIN	Mature
PIGQ	0.000260673	0.296677	0.328	0.304	1	0	PIGQ	Mature		HMGN4	0.000226817	0.284271	0.436	0.436	1	0	HMGN4	Mature
EPDR1	0.000281519	0.334705	0.265	0.24	1	0	EPDR1	Mature		RAB6A	0.0002282	0.285834	0.647	0.665	1	0	RAB6A	Mature
SCYL1	0.000315579	0.266726	0.378	0.356	1	0	SCYL1	Mature		UBE2D3	0.000229096	0.274881	0.755	0.812	1	0	UBE2D3	Mature
USP11	0.000330812	0.283719	0.465	0.459	1	0	USP11	Mature		YTHDF2	0.000242087	0.385705	0.596	0.633	1	0	YTHDF2	Mature
PTP4A1	0.000333071	0.279645	0.428	0.418	1	0	PTP4A1	Mature		RC3H1	0.000245051	0.263327	0.401	0.385	1	0	RC3H1	Mature
RAB6A	0.000340656	0.285345	0.647	0.668	1	0	RAB6A	Mature		PDCD4	0.00025132	0.361348	0.668	0.725	1	0	PDCD4	Mature
KARS	0.000347364	0.269441	0.497	0.508	1	0	KARS	Mature		SLC29A1	0.00025931	0.302608	0.611	0.641	1	0	SLC29A1	Mature
CAT	0.000407492	0.326068	0.333	0.318	1	0	CAT	Mature		PIGT	0.000265676	0.390964	0.664	0.725	1	0	PIGT	Mature
HADHA	0.000408203	0.288262	0.632	0.652	1	0	HADHA	Mature		DSTN	0.000278129	0.27643	0.855	0.918	1	0	DSTN	Mature
ZBED1	0.000415661	0.253833	0.405	0.382	1	0	ZBED1	Mature		FAM134C	0.000282381	0.250103	0.302	0.269	1	0	FAM134C	Mature
AK3	0.00043161	0.277947	0.523	0.533	1	0	AK3	Mature		USP9X	0.000294398	0.309877	0.459	0.446	1	0	USP9X	Mature
SDHA	0.00044455	0.449998	0.557	0.601	1	0	SDHA	Mature		GORASP2	0.000295781	0.301578	0.533	0.547	1	0	GORASP2	Mature
PIGT	0.000473622	0.382238	0.664	0.727	1	0	PIGT	Mature		SH3BP4	0.000302237	0.276645	0.309	0.273	1	0	SH3BP4	Mature
EIF3A	0.000490832	0.278309	0.671	0.71	1	0	EIF3A	Mature		PLA2G15	0.000314415	0.320694	0.346	0.328	1	0	PLA2G15	Mature
MYC	0.000507177	0.473525	0.467	0.496	1	0	MYC	Mature		CHD7	0.000326036	0.280322	0.535	0.532	1	0	CHD7	Mature
WBP2	0.000550138	0.293793	0.501	0.509	1	0	WBP2	Mature		ST3GAL4	0.00033278	0.258154	0.764	0.82	1	0	ST3GAL4	Mature
KCNAB2	0.000559824	0.282604	0.782	0.837	1	0	KCNAB2	Mature		ELAC2	0.000335505	0.259765	0.319	0.295	1	0	ELAC2	Mature
BCAR1	0.000560505	0.317539	0.377	0.36	1	0	BCAR1	Mature		TNRC6B	0.000366008	0.291491	0.806	0.825	1	0	TNRC6B	Mature
SH3BP4	0.000566235	0.261783	0.309	0.274	1	0	SH3BP4	Mature		AK3	0.000389764	0.281291	0.523	0.533	1	0	AK3	Mature
KIAA2013	0.000585706	0.274391	0.404	0.389	1	0	KIAA2013	Mature		PTP4A1	0.000412441	0.278075	0.428	0.418	1	0	PTP4A1	Mature
GORASP2	0.000624179	0.291189	0.533	0.55	1	0	GORASP2	Mature		ANK2	0.00042322	0.291785	0.393	0.374	1	0	ANK2	Mature
NONO	0.000721304	0.27139	0.738	0.78	1	0	NONO	Mature		TOB1	0.000431145	0.398845	0.394	0.383	1	0	TOB1	Mature
PLS3	0.00081605	0.300482	0.544	0.545	1	0	PLS3	Mature		SDHA	0.000444111	0.445386	0.557	0.6	1	0	SDHA	Mature
BECN1	0.000902873	0.325003	0.456	0.461	1	0	BECN1	Mature		WBP2	0.000472792	0.296816	0.501	0.508	1	0	WBP2	Mature
STT3A	0.000997189	0.397598	0.587	0.625	1	0	STT3A	Mature		ACTN4	0.000494035	0.293887	0.599	0.61	1	0	ACTN4	Mature
IVNS1ABP	0.00106394	0.267637	0.474	0.471	1	0	IVNS1ABP	Mature		KIAA2013	0.000551717	0.275378	0.404	0.389	1	0	KIAA2013	Mature
EFCAB14	0.00106926	0.28946	0.435	0.423	1	0	EFCAB14	Mature		BECN1	0.000555848	0.326984	0.456	0.458	1	0	BECN1	Mature
NAGLU	0.00109935	0.358052	0.535	0.556	1	0	NAGLU	Mature		MYC	0.000604374	0.471794	0.467	0.495	1	0	MYC	Mature
SCARB2	0.00110142	0.265019	0.598	0.608	1	0	SCARB2	Mature		NONO	0.000687914	0.274498	0.738	0.78	1	0	NONO	Mature
GHITM	0.00114775	0.269764	0.733	0.793	1	0	GHITM	Mature		IVNS1ABP	0.000735685	0.271759	0.474	0.47	1	0	IVNS1ABP	Mature
TOB1	0.00121376	0.391547	0.394	0.387	1	0	TOB1	Mature		SCARB2	0.000789737	0.270331	0.598	0.607	1	0	SCARB2	Mature
NAV2	0.00145063	0.269775	0.386	0.36	1	0	NAV2	Mature		USP11	0.00082179	0.281418	0.465	0.462	1	0	USP11	Mature
ACTN4	0.00152555	0.280598	0.599	0.613	1	0	ACTN4	Mature		HADHA	0.0008221	0.290448	0.632	0.655	1	0	HADHA	Mature
ANAPC5	0.00156341	0.27693	0.516	0.529	1	0	ANAPC5	Mature		BCAR1	0.000835426	0.3163	0.377	0.361	1	0	BCAR1	Mature
TCP1	0.00157445	0.278005	0.622	0.664	1	0	TCP1	Mature		RPA1	0.000850147	0.252614	0.346	0.329	1	0	RPA1	Mature
CNDP2	0.00164423	0.312914	0.496	0.514	1	0	CNDP2	Mature		EIF3A	0.000850894	0.271952	0.671	0.71	1	0	EIF3A	Mature
SEMA6A	0.0018595	0.258702	0.539	0.536	1	0	SEMA6A	Mature		ANAPC5	0.000857801	0.280795	0.516	0.526	1	0	ANAPC5	Mature
RBM23	0.00193976	0.292962	0.391	0.382	1	0	RBM23	Mature		TGFBI	0.000870394	0.487678	0.259	0.231	1	0	TGFBI	Mature
DDX54	0.00208088	0.262892	0.277	0.251	1	0	DDX54	Mature		GHITM	0.00100238	0.273544	0.733	0.791	1	0	GHITM	Mature
VEPH1	0.00208289	0.28079	0.518	0.515	1	0	VEPH1	Mature		PLS3	0.00108396	0.29755	0.544	0.545	1	0	PLS3	Mature
JADE1	0.00218654	0.316867	0.281	0.252	1	0	JADE1	Mature		CAT	0.0010999	0.318859	0.333	0.321	1	0	CAT	Mature
DCUN1D4	0.00223339	0.274907	0.399	0.39	1	0	DCUN1D4	Mature		NAGLU	0.00115677	0.363818	0.535	0.556	1	0	NAGLU	Mature
JUN	0.00228033	0.367677	0.699	0.747	1	0	JUN	Mature		EFCAB14	0.00119605	0.290273	0.435	0.423	1	0	EFCAB14	Mature
FOS	0.00233151	0.554907	0.565	0.595	1	0	FOS	Mature		DDX54	0.00120041	0.269294	0.277	0.249	1	0	DDX54	Mature
ASH2L	0.00235782	0.286584	0.322	0.308	1	0	ASH2L	Mature		NAV2	0.00124494	0.277207	0.386	0.36	1	0	NAV2	Mature
PIAS1	0.00240422	0.356019	0.308	0.293	1	0	PIAS1	Mature		KCNAB2	0.00145743	0.280474	0.782	0.843	1	0	KCNAB2	Mature
SLC43A3	0.00242589	0.266164	0.408	0.403	1	0	SLC43A3	Mature		STT3A	0.00149796	0.398645	0.587	0.627	1	0	STT3A	Mature
ARMCX1	0.00252815	0.264429	0.402	0.4	1	0	ARMCX1	Mature		VEPH1	0.00150647	0.289321	0.518	0.514	1	0	VEPH1	Mature
SSR1	0.00260329	0.302582	0.622	0.643	1	0	SSR1	Mature		CNDP2	0.00151307	0.318248	0.496	0.513	1	0	CNDP2	Mature
AHNAK2	0.00288756	0.284132	0.323	0.301	1	0	AHNAK2	Mature		FADS2	0.00169604	0.372269	0.394	0.379	1	0	FADS2	Mature
GRSF1	0.00301976	0.273739	0.491	0.504	1	0	GRSF1	Mature		PIAS1	0.00181523	0.353485	0.308	0.291	1	0	PIAS1	Mature
LAMB2	0.00309379	0.329864	0.646	0.649	1	0	LAMB2	Mature		SLC43A3	0.00183631	0.268348	0.408	0.401	1	0	SLC43A3	Mature
MAP1LC3B	0.00348582	0.264927	0.683	0.731	1	0	MAP1LC3B	Mature		ASH2L	0.00201036	0.286838	0.322	0.307	1	0	ASH2L	Mature
LRRC8A	0.00389614	0.252002	0.318	0.301	1	0	LRRC8A	Mature		SSR1	0.00206442	0.307507	0.622	0.641	1	0	SSR1	Mature
PQLC3	0.00448905	0.309027	0.462	0.477	1	0	PQLC3	Mature		TMEM9B	0.00210539	0.331335	0.519	0.556	1	0	TMEM9B	Mature
UBA3	0.0045213	0.265522	0.36	0.355	1	0	UBA3	Mature		TCP1	0.00232976	0.278227	0.622	0.665	1	0	TCP1	Mature
MMP17	0.00477342	0.383188	0.643	0.709	1	0	MMP17	Mature		SEMA6A	0.00234513	0.261572	0.539	0.536	1	0	SEMA6A	Mature
REEP3	0.0055463	0.404591	0.528	0.55	1	0	REEP3	Mature		JADE1	0.00239446	0.316168	0.281	0.252	1	0	JADE1	Mature
SERINC3	0.00589228	0.347055	0.392	0.392	1	0	SERINC3	Mature		JUN	0.00271944	0.365413	0.699	0.747	1	0	JUN	Mature
FADS2	0.00607261	0.34426	0.394	0.384	1	0	FADS2	Mature		PERP	0.00283922	0.256675	0.318	0.3	1	0	PERP	Mature
RCN2	0.00624295	0.25599	0.559	0.591	1	0	RCN2	Mature		MAP1LC3B	0.00327886	0.265897	0.683	0.73	1	0	MAP1LC3B	Mature
BCL6	0.00635824	0.283658	0.312	0.297	1	0	BCL6	Mature		SERINC3	0.00350452	0.3512	0.392	0.389	1	0	SERINC3	Mature
TGFBI	0.00657125	0.479227	0.259	0.24	1	0	TGFBI	Mature		FOS	0.00376811	0.542539	0.565	0.595	1	0	FOS	Mature
AHCYL1	0.00692095	0.276773	0.564	0.583	1	0	AHCYL1	Mature		PQLC3	0.00378717	0.311003	0.462	0.476	1	0	PQLC3	Mature
SLC18B1	0.00697172	0.30142	0.328	0.321	1	0	SLC18B1	Mature		AHCYL1	0.00396943	0.28157	0.564	0.58	1	0	AHCYL1	Mature
BNC2	0.00772657	0.253523	0.44	0.43	1	0	BNC2	Mature		LAMB2	0.0041244	0.325427	0.646	0.65	1	0	LAMB2	Mature
DDIT4	0.0077622	0.500694	0.519	0.537	1	0	DDIT4	Mature		DDIT4	0.00448906	0.542522	0.519	0.535	1	0	DDIT4	Mature
EXOSC10	0.00872106	0.26581	0.413	0.408	1	0	EXOSC10	Mature		DCUN1D4	0.00530887	0.268057	0.399	0.393	1	0	DCUN1D4	Mature
FBXW5	0.00878722	0.322955	0.678	0.734	1	0	FBXW5	Mature		GRSF1	0.00548033	0.267818	0.491	0.506	1	0	GRSF1	Mature
USP48	0.00880814	0.262924	0.574	0.588	1	0	USP48	Mature		RBM23	0.00625174	0.289377	0.391	0.387	1	0	RBM23	Mature
KLHL28	0.00886767	0.31432	0.32	0.308	1	0	KLHL28	Mature		REEP3	0.00689621	0.404297	0.528	0.551	1	0	REEP3	Mature
TMEM9B	0.00913201	0.314734	0.519	0.562	1	0	TMEM9B	Mature		ARMCX1	0.00727427	0.258341	0.402	0.404	1	0	ARMCX1	Mature
CD63	5.96717e-183	0.694996	1	0.994	1.46315e-178	1	CD63	Immature		RRAGD	0.00738177	0.250073	0.553	0.56	1	0	RRAGD	Mature
TSPO	3.84135e-157	0.753985	0.998	0.96	9.41898e-153	1	TSPO	Immature		RCN2	0.00752073	0.253575	0.559	0.592	1	0	RCN2	Mature
MLANA	2.2413e-143	0.605091	1	0.983	5.49566e-139	1	MLANA	Immature		EXOSC10	0.00772011	0.271818	0.413	0.407	1	0	EXOSC10	Mature
GSTP1	8.2542e-138	0.721689	1	0.99	2.02393e-133	1	GSTP1	Immature		MMP17	0.00830142	0.38019	0.643	0.712	1	0	MMP17	Mature
SERF2	4.30548e-136	0.590122	0.997	0.984	1.0557e-131	1	SERF2	Immature		NFIB	0.00859657	0.29708	0.615	0.639	1	0	NFIB	Mature
FTL	6.23122e-116	0.573887	1	0.999	1.5279e-111	1	FTL	Immature		RAB22A	0.00911658	0.259393	0.346	0.338	1	0	RAB22A	Mature
S100A10	1.10862e-113	0.560952	0.998	0.985	2.71834e-109	1	S100A10	Immature		BCL6	0.00927625	0.285104	0.312	0.299	1	0	BCL6	Mature
S100A11	1.47702e-111	0.740496	0.981	0.917	3.62166e-107	1	S100A11	Immature		KLHL28	0.00947542	0.315959	0.32	0.308	1	0	KLHL28	Mature
ATP5E	2.79018e-111	0.431497	0.974	0.902	6.84152e-107	1	ATP5E	Immature		IQGAP1	0.00984918	0.258637	0.676	0.706	1	0	IQGAP1	Mature
PFN1	3.21257e-108	0.588254	0.995	0.976	7.87722e-104	1	PFN1	Immature		HDAC1	0.00994918	0.258041	0.344	0.341	1	0	HDAC1	Mature
SNRPD2	5.49834e-106	0.553215	0.964	0.89	1.34819e-101	1	SNRPD2	Immature		CD63	1.94772e-185	0.702255	1	0.994	4.77581e-181	1	CD63	Immature
UQCR11	7.77329e-106	0.538386	0.981	0.93	1.90601e-101	1	UQCR11	Immature		TSPO	8.03887e-160	0.763328	0.998	0.959	1.97113e-155	1	TSPO	Immature
FTH1	2.00207e-103	0.431141	1	0.999	4.90908e-99	1	FTH1	Immature		MLANA	3.01976e-144	0.607694	1	0.983	7.40446e-140	1	MLANA	Immature
GABARAP	2.98919e-103	0.513718	0.995	0.974	7.3295e-99	1	GABARAP	Immature		GSTP1	1.29563e-139	0.728086	1	0.99	3.17688e-135	1	GSTP1	Immature
COX6A1	3.93961e-103	0.526792	0.987	0.944	9.65992e-99	1	COX6A1	Immature		SERF2	3.50054e-137	0.59511	0.997	0.983	8.58332e-133	1	SERF2	Immature
SRP14	1.72572e-102	0.525989	0.994	0.975	4.23146e-98	1	SRP14	Immature		FTL	7.77147e-118	0.581061	1	0.999	1.90556e-113	1	FTL	Immature
MGST3	4.06002e-102	0.600583	0.971	0.9	9.95517e-98	1	MGST3	Immature		S100A10	1.11061e-115	0.569141	0.998	0.985	2.72322e-111	1	S100A10	Immature
UQCRQ	9.65555e-102	0.503296	0.976	0.916	2.36754e-97	1	UQCRQ	Immature		S100A11	2.62497e-113	0.749509	0.981	0.916	6.43642e-109	1	S100A11	Immature
UBB	3.28918e-101	0.538692	0.997	0.992	8.06508e-97	1	UBB	Immature		ATP5E	7.38923e-113	0.440417	0.974	0.901	1.81184e-108	1	ATP5E	Immature
SAT1	9.23767e-101	0.724185	0.995	0.948	2.26508e-96	1	SAT1	Immature		PFN1	5.63654e-109	0.590367	0.995	0.976	1.38208e-104	1	PFN1	Immature
POLR2L	1.75164e-100	0.514619	0.964	0.887	4.29501e-96	1	POLR2L	Immature		UQCR11	1.98487e-107	0.547053	0.981	0.93	4.86689e-103	1	UQCR11	Immature
MYL6	5.64456e-100	0.546716	0.994	0.973	1.38405e-95	1	MYL6	Immature		SNRPD2	6.85164e-107	0.556305	0.964	0.89	1.68002e-102	1	SNRPD2	Immature
IGFBP7	5.40296e-99	0.790292	0.989	0.966	1.32481e-94	1	IGFBP7	Immature		FTH1	3.14697e-105	0.435928	1	0.999	7.71638e-101	1	FTH1	Immature
NDUFB2	3.11321e-98	0.551151	0.934	0.84	7.63358e-94	1	NDUFB2	Immature		COX6A1	4.31113e-105	0.534594	0.987	0.943	1.05709e-100	1	COX6A1	Immature
RAB32	6.25808e-98	0.738043	0.93	0.821	1.53448e-93	1	RAB32	Immature		GABARAP	4.51313e-104	0.516449	0.995	0.974	1.10662e-99	1	GABARAP	Immature
NDUFA4	2.44276e-96	0.518818	0.978	0.92	5.98965e-92	1	NDUFA4	Immature		SRP14	5.71413e-104	0.531109	0.994	0.975	1.4011e-99	1	SRP14	Immature
TMEM147	2.41094e-94	0.619253	0.946	0.86	5.91162e-90	1	TMEM147	Immature		MGST3	2.10653e-103	0.604894	0.971	0.9	5.16521e-99	1	MGST3	Immature
NDUFA13	3.48951e-94	0.491874	0.968	0.897	8.55628e-90	1	NDUFA13	Immature		UQCRQ	4.49374e-103	0.511242	0.976	0.916	1.10186e-98	1	UQCRQ	Immature
ATP5I	4.78668e-93	0.316707	0.96	0.882	1.17369e-88	1	ATP5I	Immature		UBB	9.08821e-102	0.540903	0.997	0.992	2.22843e-97	1	UBB	Immature
SYNGR1	9.41469e-92	0.672305	0.931	0.807	2.30848e-87	1	SYNGR1	Immature		POLR2L	1.2736e-101	0.521323	0.964	0.887	3.12287e-97	1	POLR2L	Immature
COX4I1	3.40385e-91	0.529989	0.992	0.956	8.34624e-87	1	COX4I1	Immature		SAT1	2.08879e-101	0.72701	0.995	0.948	5.12172e-97	1	SAT1	Immature
NDUFC2	4.85684e-91	0.461232	0.949	0.867	1.1909e-86	1	NDUFC2	Immature		MYL6	1.66588e-100	0.548129	0.994	0.973	4.08474e-96	1	MYL6	Immature
SEPW1	4.99475e-90	0.579802	0.997	0.977	1.22471e-85	1	SEPW1	Immature		IGFBP7	2.54995e-99	0.792982	0.989	0.966	6.25247e-95	1	IGFBP7	Immature
COX7A2	8.17876e-90	0.449433	0.954	0.87	2.00543e-85	1	COX7A2	Immature		NDUFB2	5.23002e-99	0.553425	0.934	0.84	1.2824e-94	1	NDUFB2	Immature
TCEB2	2.99131e-89	0.425944	0.981	0.927	7.33469e-85	1	TCEB2	Immature		RAB32	1.73899e-98	0.742184	0.93	0.82	4.26402e-94	1	RAB32	Immature
PSMA7	4.30301e-88	0.58771	0.959	0.874	1.0551e-83	1	PSMA7	Immature		NDUFA4	3.03488e-97	0.523189	0.978	0.92	7.44153e-93	1	NDUFA4	Immature
OST4	2.51271e-87	0.478325	0.95	0.882	6.16118e-83	1	OST4	Immature		TMEM147	2.23425e-95	0.624712	0.946	0.859	5.47837e-91	1	TMEM147	Immature
TMEM258	3.30059e-87	0.380073	0.971	0.905	8.09304e-83	1	TMEM258	Immature		NDUFA13	8.65584e-95	0.493604	0.968	0.896	2.12241e-90	1	NDUFA13	Immature
ATP5J2	5.68825e-87	0.448252	0.94	0.849	1.39476e-82	1	ATP5J2	Immature		ATP5I	5.36902e-94	0.32182	0.96	0.881	1.31648e-89	1	ATP5I	Immature
DBI	6.32901e-86	0.533522	0.983	0.92	1.55187e-81	1	DBI	Immature		COX4I1	2.23734e-92	0.533568	0.992	0.955	5.48596e-88	1	COX4I1	Immature
PPIA	3.37124e-85	0.559102	0.997	0.979	8.26629e-81	1	PPIA	Immature		SYNGR1	4.23707e-92	0.675403	0.931	0.807	1.03893e-87	1	SYNGR1	Immature
YWHAB	2.93049e-84	0.515229	0.982	0.941	7.18557e-80	1	YWHAB	Immature		NDUFC2	1.81579e-91	0.462484	0.949	0.867	4.45232e-87	1	NDUFC2	Immature
UBL5	6.9528e-84	0.368008	0.946	0.877	1.70483e-79	1	UBL5	Immature		SEPW1	3.22081e-91	0.584709	0.997	0.976	7.89742e-87	1	SEPW1	Immature
SH3BGRL3	1.90938e-83	0.607041	0.968	0.89	4.68179e-79	1	SH3BGRL3	Immature		TCEB2	5.44211e-91	0.431012	0.981	0.926	1.33441e-86	1	TCEB2	Immature
RPLP1	2.7061e-83	0.436633	1	0.999	6.63536e-79	1	RPLP1	Immature		COX7A2	1.34239e-90	0.454784	0.954	0.869	3.29154e-86	1	COX7A2	Immature
DYNLL1	1.20307e-82	0.600998	0.925	0.83	2.94992e-78	1	DYNLL1	Immature		PSMA7	1.71265e-88	0.590041	0.959	0.874	4.19941e-84	1	PSMA7	Immature
HINT1	7.66935e-82	0.488821	0.966	0.904	1.88052e-77	1	HINT1	Immature		OST4	2.83927e-88	0.481624	0.95	0.881	6.96188e-84	1	OST4	Immature
COX6B1	1.98621e-81	0.476863	0.964	0.891	4.87019e-77	1	COX6B1	Immature		TMEM258	3.01561e-88	0.384126	0.971	0.904	7.39428e-84	1	TMEM258	Immature
ATP5G3	3.08044e-80	0.567063	0.913	0.828	7.55323e-76	1	ATP5G3	Immature		ATP5J2	1.87378e-87	0.449423	0.94	0.848	4.59451e-83	1	ATP5J2	Immature
COX5B	3.95736e-80	0.459324	0.967	0.9	9.70345e-76	1	COX5B	Immature		DBI	2.81426e-87	0.542578	0.983	0.919	6.90058e-83	1	DBI	Immature
LAMTOR5	6.65715e-80	0.52316	0.912	0.821	1.63233e-75	1	LAMTOR5	Immature		PPIA	9.02938e-86	0.562085	0.997	0.979	2.214e-81	1	PPIA	Immature
NPC2	6.70672e-80	0.511715	0.985	0.939	1.64449e-75	1	NPC2	Immature		SH3BGRL3	1.75293e-85	0.621651	0.968	0.889	4.29818e-81	1	SH3BGRL3	Immature
ATP5L	8.97662e-80	0.507927	0.964	0.886	2.20107e-75	1	ATP5L	Immature		RPLP1	2.01342e-85	0.446159	1	0.999	4.9369e-81	1	RPLP1	Immature
NDUFB7	7.20114e-79	0.418528	0.933	0.856	1.76572e-74	1	NDUFB7	Immature		UBL5	3.44554e-85	0.373198	0.946	0.876	8.44846e-81	1	UBL5	Immature
TMA7	2.30892e-78	0.347951	0.983	0.94	5.66147e-74	1	TMA7	Immature		YWHAB	8.37871e-85	0.517193	0.982	0.941	2.05446e-80	1	YWHAB	Immature
TXN	5.69147e-78	0.473612	0.941	0.857	1.39555e-73	1	TXN	Immature		DYNLL1	8.01362e-84	0.607486	0.925	0.829	1.96494e-79	1	DYNLL1	Immature
NDUFB4	1.28318e-77	0.460573	0.947	0.873	3.14635e-73	1	NDUFB4	Immature		HINT1	5.39412e-83	0.494463	0.966	0.904	1.32264e-78	1	HINT1	Immature
NDUFA11	1.38897e-77	0.49201	0.935	0.845	3.40575e-73	1	NDUFA11	Immature		COX6B1	4.02341e-82	0.479183	0.964	0.89	9.86539e-78	1	COX6B1	Immature
ATOX1	4.17238e-77	0.436494	0.89	0.791	1.02307e-72	1	ATOX1	Immature		NPC2	2.77985e-81	0.517346	0.985	0.938	6.81619e-77	1	NPC2	Immature
NDUFA1	2.12452e-76	0.403413	0.945	0.866	5.20931e-72	1	NDUFA1	Immature		ATP5G3	3.91665e-81	0.570634	0.913	0.827	9.60363e-77	1	ATP5G3	Immature
POMP	2.31378e-76	0.537732	0.886	0.778	5.67339e-72	1	POMP	Immature		COX5B	4.10252e-81	0.462975	0.967	0.899	1.00594e-76	1	COX5B	Immature
TOMM7	1.52629e-75	0.403281	0.959	0.894	3.74246e-71	1	TOMM7	Immature		LAMTOR5	4.06693e-80	0.524135	0.912	0.82	9.97211e-76	1	LAMTOR5	Immature
SEC61B	2.95242e-75	0.471334	0.871	0.759	7.23933e-71	1	SEC61B	Immature		ATP5L	6.17438e-80	0.508291	0.964	0.886	1.51396e-75	1	ATP5L	Immature
ATP5O	1.67433e-74	0.564129	0.899	0.787	4.10547e-70	1	ATP5O	Immature		TMA7	8.95861e-80	0.353486	0.983	0.939	2.19665e-75	1	TMA7	Immature
DAD1	1.6976e-74	0.466827	0.958	0.893	4.16251e-70	1	DAD1	Immature		NDUFB7	1.27038e-79	0.422341	0.933	0.855	3.11498e-75	1	NDUFB7	Immature
RBX1	2.48203e-74	0.431458	0.886	0.794	6.08593e-70	1	RBX1	Immature		TXN	1.46848e-79	0.482776	0.941	0.856	3.6007e-75	1	TXN	Immature
MYL12B	3.12752e-74	0.518863	0.931	0.859	7.66867e-70	1	MYL12B	Immature		NDUFA11	9.62445e-79	0.497233	0.935	0.844	2.35992e-74	1	NDUFA11	Immature
TPI1	9.17778e-74	0.496073	0.974	0.924	2.25039e-69	1	TPI1	Immature		NDUFB4	1.67638e-78	0.465987	0.947	0.873	4.11047e-74	1	NDUFB4	Immature
COX5A	2.07549e-73	0.560801	0.841	0.707	5.0891e-69	1	COX5A	Immature		ATOX1	3.48869e-78	0.44068	0.89	0.79	8.55426e-74	1	ATOX1	Immature
GNG5	4.62777e-73	0.436389	0.95	0.866	1.13473e-68	1	GNG5	Immature		POMP	1.66569e-77	0.543847	0.886	0.776	4.08427e-73	1	POMP	Immature
ATP6V0E1	5.55637e-73	0.54399	0.907	0.823	1.36242e-68	1	ATP6V0E1	Immature		NDUFA1	3.89792e-77	0.407787	0.945	0.866	9.55769e-73	1	NDUFA1	Immature
ATP5J	1.03878e-72	0.455561	0.901	0.805	2.54709e-68	1	ATP5J	Immature		SEC61B	1.0352e-76	0.478853	0.871	0.758	2.53832e-72	1	SEC61B	Immature
RPS28	1.86262e-72	0.435296	0.99	0.971	4.56715e-68	1	RPS28	Immature		RBX1	4.36076e-76	0.439602	0.886	0.793	1.06926e-71	1	RBX1	Immature
USMG5	1.95869e-72	0.344551	0.918	0.824	4.80271e-68	1	USMG5	Immature		TOMM7	5.7989e-76	0.40438	0.959	0.893	1.42189e-71	1	TOMM7	Immature
NDUFB9	3.53591e-72	0.566771	0.873	0.786	8.67005e-68	1	NDUFB9	Immature		DAD1	1.7797e-75	0.470829	0.958	0.892	4.36382e-71	1	DAD1	Immature
ATP6V1F	6.15282e-72	0.538726	0.863	0.753	1.50867e-67	1	ATP6V1F	Immature		ATP5O	4.30329e-75	0.566764	0.899	0.786	1.05517e-70	1	ATP5O	Immature
CISD1	1.1351e-71	0.615373	0.898	0.794	2.78327e-67	1	CISD1	Immature		TPI1	1.01754e-74	0.501418	0.974	0.923	2.49502e-70	1	TPI1	Immature
SOD1	1.29753e-71	0.485403	0.974	0.93	3.18155e-67	1	SOD1	Immature		COX5A	1.77671e-74	0.567787	0.841	0.706	4.35649e-70	1	COX5A	Immature
NDUFB8	3.93551e-71	0.465412	0.935	0.858	9.64986e-67	1	NDUFB8	Immature		MYL12B	3.95727e-74	0.519134	0.931	0.858	9.70323e-70	1	MYL12B	Immature
RPS18	6.44076e-71	0.516929	0.999	0.996	1.57928e-66	1	RPS18	Immature		GNG5	3.96381e-74	0.442021	0.95	0.865	9.71927e-70	1	GNG5	Immature
MYEOV2	6.91836e-71	0.350447	0.852	0.728	1.69638e-66	1	MYEOV2	Immature		ATP6V0E1	8.33735e-74	0.549261	0.907	0.823	2.04432e-69	1	ATP6V0E1	Immature
PEBP1	5.2626e-70	0.378037	0.999	0.977	1.29039e-65	1	PEBP1	Immature		USMG5	1.47837e-73	0.348495	0.918	0.822	3.62496e-69	1	USMG5	Immature
CHCHD6	5.39021e-70	0.585429	0.885	0.76	1.32168e-65	1	CHCHD6	Immature		ATP5J	2.64698e-73	0.458756	0.901	0.804	6.4904e-69	1	ATP5J	Immature
RPL41	8.08625e-70	0.393798	1	0.999	1.98275e-65	1	RPL41	Immature		ATP6V1F	3.08619e-73	0.5462	0.863	0.751	7.56734e-69	1	ATP6V1F	Immature
CSTB	2.66171e-69	0.52943	0.958	0.872	6.5265e-65	1	CSTB	Immature		NDUFB9	4.73018e-73	0.570304	0.873	0.785	1.15984e-68	1	NDUFB9	Immature
NDUFB10	2.87305e-68	0.546917	0.891	0.795	7.04472e-64	1	NDUFB10	Immature		RPS28	5.01609e-73	0.443248	0.99	0.97	1.22995e-68	1	RPS28	Immature
NEDD8	6.29421e-68	0.519698	0.873	0.784	1.54334e-63	1	NEDD8	Immature		SOD1	1.05333e-72	0.492484	0.974	0.93	2.58277e-68	1	SOD1	Immature
RPS14	6.42914e-68	0.433034	1	0.994	1.57642e-63	1	RPS14	Immature		RPS18	3.33635e-72	0.525772	0.999	0.996	8.18074e-68	1	RPS18	Immature
C11orf31	2.58546e-67	0.436185	0.868	0.753	6.33954e-63	1	C11orf31	Immature		CISD1	3.36917e-72	0.618818	0.898	0.794	8.26121e-68	1	CISD1	Immature
PHPT1	4.56428e-67	0.515964	0.903	0.811	1.11916e-62	1	PHPT1	Immature		MYEOV2	1.35487e-71	0.352733	0.852	0.728	3.32214e-67	1	MYEOV2	Immature
GSTO1	6.66445e-67	0.611963	0.874	0.761	1.63412e-62	1	GSTO1	Immature		NDUFB8	2.14976e-71	0.46685	0.935	0.857	5.27122e-67	1	NDUFB8	Immature
CFL1	8.60485e-67	0.361346	1	0.995	2.10991e-62	1	CFL1	Immature		RPL41	6.79644e-71	0.400382	1	0.999	1.66649e-66	1	RPL41	Immature
RPS15	9.03864e-67	0.417669	1	0.993	2.21627e-62	1	RPS15	Immature		PEBP1	1.51346e-70	0.380143	0.999	0.977	3.71101e-66	1	PEBP1	Immature
C4orf48	1.18403e-66	0.406633	0.984	0.928	2.90325e-62	1	C4orf48	Immature		CSTB	2.41537e-70	0.534062	0.958	0.872	5.9225e-66	1	CSTB	Immature
NDUFS7	1.88988e-66	0.51883	0.9	0.806	4.63398e-62	1	NDUFS7	Immature		CHCHD6	5.74099e-70	0.587481	0.885	0.76	1.40769e-65	1	CHCHD6	Immature
NME2	3.84604e-66	0.494879	0.938	0.863	9.43048e-62	1	NME2	Immature		RPS14	2.57163e-69	0.440351	1	0.994	6.30563e-65	1	RPS14	Immature
EIF3K	1.04029e-65	0.561956	0.89	0.814	2.55079e-61	1	EIF3K	Immature		NEDD8	7.55968e-69	0.523309	0.873	0.783	1.85363e-64	1	NEDD8	Immature
PSMB1	1.47319e-65	0.505194	0.942	0.864	3.61227e-61	1	PSMB1	Immature		NDUFB10	8.27744e-69	0.550971	0.891	0.794	2.02963e-64	1	NDUFB10	Immature
TMSB10	2.40094e-65	0.414504	0.999	0.99	5.8871e-61	1	TMSB10	Immature		PHPT1	8.27949e-68	0.520873	0.903	0.81	2.03013e-63	1	PHPT1	Immature
WDR83OS	2.5618e-65	0.493697	0.886	0.821	6.28154e-61	1	WDR83OS	Immature		GSTO1	1.14152e-67	0.616067	0.874	0.76	2.799e-63	1	GSTO1	Immature
NDUFS5	2.93228e-65	0.464365	0.915	0.837	7.18995e-61	1	NDUFS5	Immature		C11orf31	1.47716e-67	0.437222	0.868	0.752	3.62199e-63	1	C11orf31	Immature
MYL12A	2.17229e-64	0.500406	0.945	0.863	5.32645e-60	1	MYL12A	Immature		RPS15	1.69606e-67	0.421018	1	0.993	4.15874e-63	1	RPS15	Immature
ARPC3	2.72085e-64	0.506648	0.921	0.83	6.67152e-60	1	ARPC3	Immature		CFL1	4.74178e-67	0.362552	1	0.995	1.16269e-62	1	CFL1	Immature
CYBA	3.87097e-64	0.540263	0.909	0.816	9.49162e-60	1	CYBA	Immature		C4orf48	1.48725e-66	0.405969	0.984	0.927	3.64675e-62	1	C4orf48	Immature
PSMB6	2.63758e-63	0.540707	0.871	0.777	6.46736e-59	1	PSMB6	Immature		NDUFS7	1.55311e-66	0.519067	0.9	0.806	3.80823e-62	1	NDUFS7	Immature
ROMO1	1.51792e-62	0.276848	0.915	0.819	3.72194e-58	1	ROMO1	Immature		NDUFS5	1.97286e-66	0.474432	0.915	0.836	4.83745e-62	1	NDUFS5	Immature
SLIRP	2.19149e-62	0.289698	0.858	0.747	5.37353e-58	1	SLIRP	Immature		WDR83OS	5.02891e-66	0.496627	0.886	0.819	1.23309e-61	1	WDR83OS	Immature
COX7C	2.57863e-62	0.409663	0.931	0.864	6.32279e-58	1	COX7C	Immature		EIF3K	6.79328e-66	0.562958	0.89	0.813	1.66571e-61	1	EIF3K	Immature
PARK7	2.97971e-62	0.486365	0.934	0.841	7.30624e-58	1	PARK7	Immature		TMSB10	8.18713e-66	0.416247	0.999	0.99	2.00748e-61	1	TMSB10	Immature
CYSTM1	3.10347e-62	0.507485	0.884	0.773	7.6097e-58	1	CYSTM1	Immature		PSMB1	1.0112e-65	0.506819	0.942	0.863	2.47947e-61	1	PSMB1	Immature
RPL36AL	5.43901e-62	0.362527	0.933	0.859	1.33365e-57	1	RPL36AL	Immature		NME2	1.12295e-65	0.492792	0.938	0.862	2.75348e-61	1	NME2	Immature
NDUFB6	5.82007e-62	0.399634	0.854	0.724	1.42708e-57	1	NDUFB6	Immature		ARPC3	5.15353e-65	0.513088	0.921	0.83	1.26365e-60	1	ARPC3	Immature
HSPE1	8.51516e-62	0.409134	0.889	0.783	2.08792e-57	1	HSPE1	Immature		MYL12A	9.16427e-65	0.502321	0.945	0.862	2.24708e-60	1	MYL12A	Immature
MINOS1	8.80005e-62	0.323891	0.88	0.758	2.15777e-57	1	MINOS1	Immature		ROMO1	4.26142e-64	0.286277	0.915	0.818	1.0449e-59	1	ROMO1	Immature
ATP5G1	1.65679e-61	0.542059	0.782	0.661	4.06246e-57	1	ATP5G1	Immature		CYBA	4.98293e-64	0.539086	0.909	0.816	1.22181e-59	1	CYBA	Immature
TRMT112	3.08504e-61	0.401253	0.918	0.834	7.56453e-57	1	TRMT112	Immature		PSMB6	9.69877e-64	0.5437	0.871	0.776	2.37814e-59	1	PSMB6	Immature
CD99	3.29514e-61	0.378736	0.998	0.982	8.07968e-57	1	CD99	Immature		SLIRP	1.4412e-63	0.299355	0.858	0.745	3.53383e-59	1	SLIRP	Immature
COX6C	3.46791e-61	0.367192	0.944	0.879	8.50332e-57	1	COX6C	Immature		COX7C	3.22187e-63	0.415768	0.931	0.863	7.90004e-59	1	COX7C	Immature
RPS12	4.04101e-61	0.523309	0.996	0.978	9.90857e-57	1	RPS12	Immature		CYSTM1	7.94174e-63	0.513379	0.884	0.772	1.94731e-58	1	CYSTM1	Immature
PRELID1	4.69221e-61	0.542225	0.825	0.709	1.15053e-56	1	PRELID1	Immature		MINOS1	8.29341e-63	0.3308	0.88	0.757	2.03354e-58	1	MINOS1	Immature
NACA	1.51944e-60	0.412666	0.972	0.934	3.72567e-56	1	NACA	Immature		NDUFB6	8.53681e-63	0.405391	0.854	0.723	2.09322e-58	1	NDUFB6	Immature
IFITM3	3.0074e-60	0.530197	0.932	0.866	7.37414e-56	1	IFITM3	Immature		RPL36AL	1.01421e-62	0.367291	0.933	0.858	2.48685e-58	1	RPL36AL	Immature
NGFRAP1	3.45324e-60	0.596068	0.782	0.67	8.46735e-56	1	NGFRAP1	Immature		ATP5G1	1.37982e-62	0.549518	0.782	0.659	3.38332e-58	1	ATP5G1	Immature
C14orf2	6.63554e-60	0.375659	0.89	0.782	1.62704e-55	1	C14orf2	Immature		PARK7	2.13988e-62	0.488107	0.934	0.841	5.24698e-58	1	PARK7	Immature
COX8A	1.38616e-59	0.315216	0.957	0.896	3.39887e-55	1	COX8A	Immature		HSPE1	2.23819e-62	0.41122	0.889	0.782	5.48805e-58	1	HSPE1	Immature
ATP5H	1.75149e-59	0.406941	0.895	0.784	4.29464e-55	1	ATP5H	Immature		COX6C	3.56708e-62	0.371439	0.944	0.878	8.74647e-58	1	COX6C	Immature
RPL10	1.89121e-59	0.410042	0.997	0.982	4.63724e-55	1	RPL10	Immature		CD99	4.89716e-62	0.381623	0.998	0.983	1.20078e-57	1	CD99	Immature
COX7B	4.51393e-59	0.381667	0.862	0.758	1.10682e-54	1	COX7B	Immature		TRMT112	7.92889e-62	0.403914	0.918	0.832	1.94416e-57	1	TRMT112	Immature
ARL2	9.35393e-59	0.4512	0.93	0.844	2.29358e-54	1	ARL2	Immature		RPS12	1.85723e-61	0.525107	0.996	0.978	4.55394e-57	1	RPS12	Immature
NDUFAB1	1.10984e-58	0.501439	0.831	0.727	2.72134e-54	1	NDUFAB1	Immature		PRELID1	2.46332e-61	0.543005	0.825	0.709	6.04006e-57	1	PRELID1	Immature
CHCHD2	1.52463e-58	0.430303	0.946	0.894	3.7384e-54	1	CHCHD2	Immature		NACA	4.65362e-61	0.415747	0.972	0.933	1.14107e-56	1	NACA	Immature
EDF1	1.80925e-58	0.393853	0.951	0.896	4.43627e-54	1	EDF1	Immature		IFITM3	1.50534e-60	0.53027	0.932	0.866	3.69108e-56	1	IFITM3	Immature
APOE	1.14737e-57	0.649445	0.982	0.94	2.81334e-53	1	APOE	Immature		ATP5H	1.64249e-60	0.41126	0.895	0.782	4.02739e-56	1	ATP5H	Immature
ATP5G2	1.19584e-57	0.47755	0.959	0.91	2.93219e-53	1	ATP5G2	Immature		COX8A	2.27491e-60	0.32003	0.957	0.895	5.57808e-56	1	COX8A	Immature
NDUFS6	1.62774e-57	0.37687	0.823	0.711	3.99123e-53	1	NDUFS6	Immature		NGFRAP1	2.52816e-60	0.595508	0.782	0.669	6.19905e-56	1	NGFRAP1	Immature
CALM1	2.96662e-57	0.38546	0.996	0.987	7.27414e-53	1	CALM1	Immature		C14orf2	2.71569e-60	0.377047	0.89	0.78	6.65887e-56	1	C14orf2	Immature
MIEN1	6.42381e-57	0.575458	0.759	0.644	1.57512e-52	1	MIEN1	Immature		CHCHD2	9.14051e-60	0.436229	0.946	0.893	2.24125e-55	1	CHCHD2	Immature
UQCR10	7.29132e-57	0.369315	0.795	0.662	1.78783e-52	1	UQCR10	Immature		RPL10	1.05753e-59	0.410926	0.997	0.982	2.59306e-55	1	RPL10	Immature
RPS7	1.90067e-56	0.460017	0.987	0.964	4.66044e-52	1	RPS7	Immature		NDUFAB1	2.41468e-59	0.505988	0.831	0.726	5.9208e-55	1	NDUFAB1	Immature
RPS27	1.25903e-55	0.348169	0.999	0.997	3.08714e-51	1	RPS27	Immature		COX7B	2.45134e-59	0.382365	0.862	0.758	6.01068e-55	1	COX7B	Immature
RPL21	2.23518e-55	0.378606	0.997	0.991	5.48067e-51	1	RPL21	Immature		ARL2	3.22114e-59	0.452789	0.93	0.844	7.89824e-55	1	ARL2	Immature
LAMTOR4	4.72662e-55	0.424274	0.916	0.843	1.15897e-50	1	LAMTOR4	Immature		EDF1	4.77293e-59	0.396391	0.951	0.895	1.17032e-54	1	EDF1	Immature
OAZ1	6.77105e-55	0.379057	0.985	0.937	1.66026e-50	1	OAZ1	Immature		APOE	5.37762e-59	0.665971	0.982	0.94	1.31859e-54	1	APOE	Immature
RPL34	7.09132e-55	0.339566	0.989	0.986	1.73879e-50	1	RPL34	Immature		NDUFS6	1.46984e-58	0.385126	0.823	0.71	3.60405e-54	1	NDUFS6	Immature
CUTA	1.01326e-54	0.520628	0.882	0.806	2.48451e-50	1	CUTA	Immature		CALM1	2.10582e-58	0.389388	0.996	0.987	5.16347e-54	1	CALM1	Immature
ATP5C1	2.96601e-54	0.47487	0.897	0.797	7.27266e-50	1	ATP5C1	Immature		MIEN1	5.54596e-58	0.581157	0.759	0.643	1.35987e-53	1	MIEN1	Immature
NDUFA8	8.80417e-54	0.522914	0.728	0.586	2.15878e-49	1	NDUFA8	Immature		ATP5G2	5.69568e-58	0.480057	0.959	0.909	1.39658e-53	1	ATP5G2	Immature
PSMB3	1.17464e-53	0.489516	0.82	0.72	2.88022e-49	1	PSMB3	Immature		RPS7	1.7317e-57	0.466749	0.987	0.963	4.24612e-53	1	RPS7	Immature
GPR143	3.79985e-53	0.434736	0.987	0.906	9.31723e-49	1	GPR143	Immature		UQCR10	7.48143e-57	0.367814	0.795	0.661	1.83445e-52	1	UQCR10	Immature
SSR4	3.81744e-53	0.396136	0.966	0.898	9.36036e-49	1	SSR4	Immature		RPS27	1.8802e-56	0.368091	0.999	0.997	4.61025e-52	1	RPS27	Immature
CHMP2A	1.33098e-52	0.44699	0.866	0.786	3.26357e-48	1	CHMP2A	Immature		RPL21	2.31157e-56	0.385557	0.997	0.991	5.66796e-52	1	RPL21	Immature
GAPDH	1.38201e-52	0.344507	0.997	0.977	3.38868e-48	1	GAPDH	Immature		RPL34	7.17934e-56	0.34543	0.989	0.986	1.76037e-51	1	RPL34	Immature
NOP10	1.7261e-52	0.369164	0.765	0.647	4.2324e-48	1	NOP10	Immature		OAZ1	9.42409e-56	0.383275	0.985	0.936	2.31079e-51	1	OAZ1	Immature
RPLP0	2.39632e-52	0.445964	0.983	0.955	5.87579e-48	1	RPLP0	Immature		LAMTOR4	2.87575e-55	0.425288	0.916	0.842	7.05133e-51	1	LAMTOR4	Immature
RNF181	2.94531e-52	0.363597	0.81	0.683	7.2219e-48	1	RNF181	Immature		ATP5C1	4.8324e-55	0.479953	0.897	0.796	1.18491e-50	1	ATP5C1	Immature
KRTCAP2	6.11687e-52	0.377302	0.903	0.832	1.49986e-47	1	KRTCAP2	Immature		CUTA	9.21401e-55	0.520414	0.882	0.805	2.25927e-50	1	CUTA	Immature
FAU	9.76947e-52	0.324598	0.954	0.916	2.39547e-47	1	FAU	Immature		NDUFA8	2.04646e-54	0.526187	0.728	0.585	5.01791e-50	1	NDUFA8	Immature
APOA1BP	1.3412e-51	0.618189	0.765	0.652	3.28861e-47	1	APOA1BP	Immature		PSMB3	2.63076e-54	0.494396	0.82	0.719	6.45063e-50	1	PSMB3	Immature
TBCB	1.39186e-51	0.538143	0.837	0.743	3.41285e-47	1	TBCB	Immature		SSR4	1.58047e-53	0.398188	0.966	0.897	3.87531e-49	1	SSR4	Immature
RPL27	1.52363e-51	0.365884	0.993	0.978	3.73594e-47	1	RPL27	Immature		CHMP2A	2.44474e-53	0.452691	0.866	0.784	5.9945e-49	1	CHMP2A	Immature
RPL35	3.3922e-51	0.36648	0.993	0.98	8.31768e-47	1	RPL35	Immature		GAPDH	3.35752e-53	0.347421	0.997	0.977	8.23263e-49	1	GAPDH	Immature
RPL18	3.43874e-51	0.392245	0.993	0.974	8.4318e-47	1	RPL18	Immature		RPLP0	3.48362e-53	0.449732	0.983	0.955	8.54184e-49	1	RPLP0	Immature
PDCD6	3.99947e-50	0.536266	0.81	0.707	9.80669e-46	1	PDCD6	Immature		GPR143	6.89359e-53	0.433853	0.987	0.906	1.69031e-48	1	GPR143	Immature
SF3B5	4.64725e-50	0.514285	0.805	0.717	1.1395e-45	1	SF3B5	Immature		RNF181	7.97958e-53	0.366663	0.81	0.682	1.95659e-48	1	RNF181	Immature
RPL36	5.06382e-50	0.411214	0.995	0.964	1.24165e-45	1	RPL36	Immature		NOP10	8.35176e-53	0.371125	0.765	0.646	2.04785e-48	1	NOP10	Immature
RNASEK	5.66743e-50	0.323545	0.966	0.905	1.38965e-45	1	RNASEK	Immature		KRTCAP2	1.08313e-52	0.380864	0.903	0.832	2.65583e-48	1	KRTCAP2	Immature
DYNLRB1	1.4779e-49	0.413638	0.88	0.795	3.62381e-45	1	DYNLRB1	Immature		FAU	1.29012e-52	0.33338	0.954	0.915	3.16338e-48	1	FAU	Immature
RPL31	2.26601e-49	0.379611	0.992	0.972	5.55625e-45	1	RPL31	Immature		RPL35	2.41547e-52	0.372687	0.993	0.979	5.92272e-48	1	RPL35	Immature
BRK1	3.97588e-49	0.394326	0.918	0.834	9.74886e-45	1	BRK1	Immature		RPL27	3.64375e-52	0.370525	0.993	0.978	8.93446e-48	1	RPL27	Immature
NDUFB11	4.27319e-49	0.413725	0.806	0.717	1.04779e-44	1	NDUFB11	Immature		RPL18	4.70935e-52	0.395851	0.993	0.974	1.15473e-47	1	RPL18	Immature
PTMA	6.22812e-49	0.290089	0.997	0.996	1.52713e-44	1	PTMA	Immature		APOA1BP	7.90696e-52	0.619432	0.765	0.652	1.93879e-47	1	APOA1BP	Immature
H2AFJ	7.15261e-49	0.443832	0.902	0.804	1.75382e-44	1	H2AFJ	Immature		TBCB	1.05728e-51	0.539705	0.837	0.742	2.59244e-47	1	TBCB	Immature
BTF3	7.37304e-49	0.397355	0.94	0.893	1.80787e-44	1	BTF3	Immature		RPL36	1.02886e-50	0.421431	0.995	0.963	2.52276e-46	1	RPL36	Immature
NDUFA12	1.79659e-48	0.374489	0.803	0.697	4.40524e-44	1	NDUFA12	Immature		RNASEK	2.11514e-50	0.32485	0.966	0.905	5.18632e-46	1	RNASEK	Immature
SHFM1	2.33102e-48	0.30006	0.928	0.852	5.71567e-44	1	SHFM1	Immature		RPL31	2.69636e-50	0.388186	0.992	0.971	6.61148e-46	1	RPL31	Immature
HIGD2A	2.40753e-48	0.4133	0.777	0.679	5.90328e-44	1	HIGD2A	Immature		PTMA	2.90584e-50	0.297619	0.997	0.996	7.12511e-46	1	PTMA	Immature
RPL37A	4.41524e-48	0.352704	0.998	0.995	1.08262e-43	1	RPL37A	Immature		SF3B5	3.06155e-50	0.516008	0.805	0.716	7.50691e-46	1	SF3B5	Immature
HSD17B10	4.63875e-48	0.577331	0.741	0.625	1.13742e-43	1	HSD17B10	Immature		PDCD6	4.12481e-50	0.535825	0.81	0.707	1.0114e-45	1	PDCD6	Immature
RABAC1	7.05279e-48	0.414429	0.892	0.815	1.72934e-43	1	RABAC1	Immature		DYNLRB1	5.01721e-50	0.416723	0.88	0.794	1.23022e-45	1	DYNLRB1	Immature
MRPL51	8.0232e-48	0.393293	0.792	0.68	1.96729e-43	1	MRPL51	Immature		NDUFB11	6.82789e-50	0.417994	0.806	0.716	1.6742e-45	1	NDUFB11	Immature
COX14	8.1595e-48	0.333764	0.699	0.562	2.00071e-43	1	COX14	Immature		BTF3	1.53141e-49	0.400258	0.94	0.892	3.75501e-45	1	BTF3	Immature
RPS26	8.62213e-48	0.275943	0.969	0.93	2.11415e-43	1	RPS26	Immature		BRK1	2.33135e-49	0.395051	0.918	0.833	5.71647e-45	1	BRK1	Immature
ANAPC11	1.17732e-47	0.32395	0.902	0.815	2.88678e-43	1	ANAPC11	Immature		H2AFJ	3.46294e-49	0.446901	0.902	0.804	8.49113e-45	1	H2AFJ	Immature
NDUFC1	1.46889e-47	0.275552	0.856	0.745	3.60172e-43	1	NDUFC1	Immature		NDUFA12	3.71292e-49	0.379668	0.803	0.696	9.10409e-45	1	NDUFA12	Immature
ZNF706	1.62805e-47	0.438316	0.87	0.792	3.99197e-43	1	ZNF706	Immature		SHFM1	6.36485e-49	0.305238	0.928	0.851	1.56066e-44	1	SHFM1	Immature
RNF7	2.27247e-47	0.476544	0.845	0.736	5.57211e-43	1	RNF7	Immature		RPL37A	8.43596e-49	0.358238	0.998	0.995	2.0685e-44	1	RPL37A	Immature
ARPC2	2.82727e-47	0.367215	0.976	0.918	6.93247e-43	1	ARPC2	Immature		HIGD2A	1.0646e-48	0.414489	0.777	0.678	2.61039e-44	1	HIGD2A	Immature
PRDX5	2.98245e-47	0.401911	0.906	0.808	7.31297e-43	1	PRDX5	Immature		MRPL51	1.12394e-48	0.397676	0.792	0.679	2.75591e-44	1	MRPL51	Immature
RPL19	6.45059e-47	0.353164	0.996	0.988	1.58168e-42	1	RPL19	Immature		COX14	1.75901e-48	0.335446	0.699	0.561	4.31308e-44	1	COX14	Immature
TOMM6	9.43074e-47	0.415229	0.775	0.674	2.31242e-42	1	TOMM6	Immature		HSD17B10	2.84033e-48	0.581156	0.741	0.625	6.9645e-44	1	HSD17B10	Immature
LAMTOR2	1.01203e-46	0.450702	0.755	0.653	2.4815e-42	1	LAMTOR2	Immature		RPS26	3.16989e-48	0.276859	0.969	0.93	7.77257e-44	1	RPS26	Immature
NDUFS8	1.81011e-46	0.459566	0.757	0.639	4.4384e-42	1	NDUFS8	Immature		ZNF706	3.33368e-48	0.44401	0.87	0.791	8.17417e-44	1	ZNF706	Immature
FIS1	3.32481e-46	0.427847	0.863	0.766	8.15242e-42	1	FIS1	Immature		NDUFC1	3.33454e-48	0.284761	0.856	0.744	8.17629e-44	1	NDUFC1	Immature
SNRPE	9.34981e-46	0.400734	0.751	0.641	2.29257e-41	1	SNRPE	Immature		RABAC1	4.78619e-48	0.415047	0.892	0.814	1.17357e-43	1	RABAC1	Immature
ATP6V0B	1.32942e-45	0.523161	0.856	0.784	3.25974e-41	1	ATP6V0B	Immature		ARPC2	6.2323e-48	0.37072	0.976	0.917	1.52816e-43	1	ARPC2	Immature
RPL12	1.69803e-45	0.440992	0.987	0.974	4.16358e-41	1	RPL12	Immature		ANAPC11	6.26142e-48	0.325525	0.902	0.814	1.5353e-43	1	ANAPC11	Immature
PFDN5	2.44411e-45	0.340139	0.947	0.9	5.99296e-41	1	PFDN5	Immature		RNF7	9.947e-48	0.478626	0.845	0.735	2.439e-43	1	RNF7	Immature
RPL32	4.87318e-45	0.397664	0.993	0.988	1.1949e-40	1	RPL32	Immature		TOMM6	2.19106e-47	0.418696	0.775	0.673	5.37248e-43	1	TOMM6	Immature
PPIB	5.94709e-45	0.446528	0.943	0.865	1.45823e-40	1	PPIB	Immature		RPL19	2.3297e-47	0.354924	0.996	0.988	5.71243e-43	1	RPL19	Immature
TRAPPC6A	2.16477e-44	0.458735	0.682	0.552	5.30803e-40	1	TRAPPC6A	Immature		LAMTOR2	4.70426e-47	0.45298	0.755	0.652	1.15348e-42	1	LAMTOR2	Immature
SNRPG	4.45724e-44	0.255275	0.832	0.721	1.09292e-39	1	SNRPG	Immature		PRDX5	7.80479e-47	0.399374	0.906	0.807	1.91373e-42	1	PRDX5	Immature
APRT	5.68258e-44	0.504091	0.805	0.708	1.39337e-39	1	APRT	Immature		FIS1	1.39094e-46	0.429374	0.863	0.766	3.4106e-42	1	FIS1	Immature
RPS19	7.24631e-44	0.36084	0.999	0.991	1.7768e-39	1	RPS19	Immature		NDUFS8	2.16766e-46	0.460386	0.757	0.639	5.3151e-42	1	NDUFS8	Immature
MRPL41	9.03936e-44	0.375172	0.804	0.721	2.21645e-39	1	MRPL41	Immature		PFDN5	3.20102e-46	0.345883	0.947	0.9	7.8489e-42	1	PFDN5	Immature
RPL35A	1.16968e-43	0.325448	0.973	0.957	2.86806e-39	1	RPL35A	Immature		RPL12	6.0229e-46	0.442987	0.987	0.973	1.47682e-41	1	RPL12	Immature
RPS10	5.78495e-43	0.318226	0.989	0.969	1.41847e-38	1	RPS10	Immature		SNRPE	6.57683e-46	0.40219	0.751	0.64	1.61264e-41	1	SNRPE	Immature
NHP2	6.78725e-43	0.484949	0.778	0.685	1.66423e-38	1	NHP2	Immature		RPL32	8.77731e-46	0.401178	0.993	0.988	2.1522e-41	1	RPL32	Immature
UQCRB	8.49708e-43	0.28796	0.874	0.772	2.08348e-38	1	UQCRB	Immature		ATP6V0B	9.86449e-46	0.525708	0.856	0.784	2.41877e-41	1	ATP6V0B	Immature
TMEM14C	2.29303e-42	0.385812	0.903	0.814	5.6225e-38	1	TMEM14C	Immature		SNRPG	4.70291e-45	0.260317	0.832	0.72	1.15315e-40	1	SNRPG	Immature
ATRAID	3.25721e-42	0.401493	0.887	0.804	7.98668e-38	1	ATRAID	Immature		PPIB	5.14439e-45	0.446433	0.943	0.864	1.2614e-40	1	PPIB	Immature
TRAPPC5	3.3053e-42	0.46751	0.799	0.711	8.1046e-38	1	TRAPPC5	Immature		RPS19	6.65029e-45	0.369477	0.999	0.991	1.63065e-40	1	RPS19	Immature
PSMD8	5.0447e-42	0.441613	0.879	0.797	1.23696e-37	1	PSMD8	Immature		TRAPPC6A	7.6921e-45	0.461478	0.682	0.551	1.8861e-40	1	TRAPPC6A	Immature
FKBP2	5.39038e-42	0.392798	0.796	0.697	1.32172e-37	1	FKBP2	Immature		APRT	1.42024e-44	0.507111	0.805	0.706	3.48242e-40	1	APRT	Immature
C19orf70	6.36215e-42	0.368604	0.778	0.663	1.56e-37	1	C19orf70	Immature		RPL35A	6.69723e-44	0.332415	0.973	0.957	1.64216e-39	1	RPL35A	Immature
CST3	6.77058e-42	0.537745	0.977	0.937	1.66015e-37	1	CST3	Immature		MRPL41	7.1621e-44	0.376054	0.804	0.721	1.75615e-39	1	MRPL41	Immature
BANF1	8.81899e-42	0.34981	0.862	0.778	2.16242e-37	1	BANF1	Immature		UQCRB	1.40192e-43	0.293631	0.874	0.771	3.4375e-39	1	UQCRB	Immature
RPL13A	8.89573e-42	0.433005	1	0.996	2.18123e-37	1	RPL13A	Immature		NHP2	1.51511e-43	0.489618	0.778	0.683	3.71506e-39	1	NHP2	Immature
RPL29	1.30734e-41	0.385255	0.983	0.954	3.20559e-37	1	RPL29	Immature		RPS10	1.95153e-43	0.319854	0.989	0.968	4.78516e-39	1	RPS10	Immature
RPL30	1.37091e-41	0.301416	0.993	0.979	3.36147e-37	1	RPL30	Immature		CST3	5.22713e-43	0.543624	0.977	0.936	1.28169e-38	1	CST3	Immature
LGALS1	1.4809e-41	0.404068	0.998	0.991	3.63117e-37	1	LGALS1	Immature		TRAPPC5	5.30671e-43	0.479415	0.799	0.71	1.30121e-38	1	TRAPPC5	Immature
RPS8	1.73573e-41	0.406819	0.988	0.964	4.25601e-37	1	RPS8	Immature		ATRAID	1.05811e-42	0.405142	0.887	0.803	2.59448e-38	1	ATRAID	Immature
MLEC	4.75149e-41	0.444855	0.959	0.885	1.16507e-36	1	MLEC	Immature		RPL30	1.31527e-42	0.307682	0.993	0.978	3.22504e-38	1	RPL30	Immature
GUK1	6.73673e-41	0.369439	0.888	0.818	1.65185e-36	1	GUK1	Immature		TMEM14C	1.76129e-42	0.385941	0.903	0.814	4.31869e-38	1	TMEM14C	Immature
GADD45GIP1	6.78936e-41	0.462982	0.794	0.706	1.66475e-36	1	GADD45GIP1	Immature		RPL13A	1.89216e-42	0.436506	1	0.996	4.63957e-38	1	RPL13A	Immature
PSMB7	6.83753e-41	0.458923	0.862	0.786	1.67656e-36	1	PSMB7	Immature		FKBP2	2.01793e-42	0.393514	0.796	0.695	4.94797e-38	1	FKBP2	Immature
LAMTOR1	9.49591e-41	0.492257	0.778	0.669	2.3284e-36	1	LAMTOR1	Immature		PSMD8	3.46565e-42	0.442062	0.879	0.796	8.49778e-38	1	PSMD8	Immature
RPL7A	3.26278e-40	0.432567	0.978	0.948	8.00033e-36	1	RPL7A	Immature		LGALS1	4.41002e-42	0.406288	0.998	0.991	1.08134e-37	1	LGALS1	Immature
NDUFA6	3.93996e-40	0.343511	0.837	0.733	9.66078e-36	1	NDUFA6	Immature		C19orf70	5.20975e-42	0.369074	0.778	0.663	1.27743e-37	1	C19orf70	Immature
ECH1	8.35921e-40	0.439691	0.817	0.736	2.04968e-35	1	ECH1	Immature		BANF1	5.29862e-42	0.351913	0.862	0.777	1.29922e-37	1	BANF1	Immature
RPL10A	8.98907e-40	0.377691	0.962	0.934	2.20412e-35	1	RPL10A	Immature		RPS8	7.24792e-42	0.412913	0.988	0.964	1.77719e-37	1	RPS8	Immature
SKP1	1.31574e-39	0.284273	0.976	0.948	3.2262e-35	1	SKP1	Immature		GUK1	7.88664e-42	0.373884	0.888	0.816	1.93381e-37	1	GUK1	Immature
NDUFAF3	2.22684e-39	0.477044	0.767	0.675	5.46021e-35	1	NDUFAF3	Immature		RPL29	9.54975e-42	0.384923	0.983	0.954	2.3416e-37	1	RPL29	Immature
FABP5	2.43439e-39	0.412089	0.716	0.627	5.96912e-35	1	FABP5	Immature		GADD45GIP1	1.0882e-41	0.468711	0.794	0.705	2.66828e-37	1	GADD45GIP1	Immature
ARL6IP4	3.39072e-39	0.350708	0.919	0.852	8.31405e-35	1	ARL6IP4	Immature		MLEC	2.06124e-41	0.447148	0.959	0.885	5.05416e-37	1	MLEC	Immature
NDUFA7	7.16412e-39	0.295112	0.737	0.626	1.75664e-34	1	NDUFA7	Immature		LAMTOR1	7.09491e-41	0.492675	0.778	0.669	1.73967e-36	1	LAMTOR1	Immature
IFI27L2	1.27011e-38	0.313128	0.886	0.802	3.11431e-34	1	IFI27L2	Immature		PSMB7	8.24597e-41	0.458791	0.862	0.786	2.02191e-36	1	PSMB7	Immature
DNAJC15	1.34357e-38	0.373428	0.802	0.695	3.29443e-34	1	DNAJC15	Immature		RPL7A	8.9005e-41	0.436999	0.978	0.948	2.1824e-36	1	RPL7A	Immature
CNPY2	1.64699e-38	0.428518	0.854	0.782	4.03841e-34	1	CNPY2	Immature		SKP1	1.28926e-40	0.288966	0.976	0.948	3.16126e-36	1	SKP1	Immature
MPV17	1.71123e-38	0.577431	0.692	0.589	4.19594e-34	1	MPV17	Immature		RPL10A	1.88687e-40	0.381142	0.962	0.933	4.62661e-36	1	RPL10A	Immature
TBCA	1.74222e-38	0.293196	0.79	0.669	4.27191e-34	1	TBCA	Immature		NDUFA6	2.17617e-40	0.344847	0.837	0.733	5.33598e-36	1	NDUFA6	Immature
SF3B6	2.09056e-38	0.360784	0.757	0.674	5.12606e-34	1	SF3B6	Immature		FABP5	3.83376e-40	0.417856	0.716	0.626	9.40039e-36	1	FABP5	Immature
TIMM8B	3.12535e-38	0.315424	0.767	0.664	7.66337e-34	1	TIMM8B	Immature		ECH1	4.53986e-40	0.441694	0.817	0.735	1.11317e-35	1	ECH1	Immature
AURKAIP1	3.22247e-38	0.386828	0.804	0.703	7.90151e-34	1	AURKAIP1	Immature		ARL6IP4	1.08324e-39	0.354763	0.919	0.853	2.6561e-35	1	ARL6IP4	Immature
CLIC1	4.05709e-38	0.402873	0.9	0.812	9.94798e-34	1	CLIC1	Immature		IFI27L2	1.11125e-39	0.319208	0.886	0.802	2.72479e-35	1	IFI27L2	Immature
REXO2	4.83245e-38	0.483746	0.766	0.678	1.18492e-33	1	REXO2	Immature		NDUFA7	1.33127e-39	0.305027	0.737	0.625	3.26427e-35	1	NDUFA7	Immature
HSPB1	4.87605e-38	0.386371	0.999	0.996	1.19561e-33	1	HSPB1	Immature		NDUFAF3	2.60578e-39	0.478595	0.767	0.675	6.38938e-35	1	NDUFAF3	Immature
NDUFB3	7.39275e-38	0.296689	0.735	0.617	1.8127e-33	1	NDUFB3	Immature		DNAJC15	2.9122e-39	0.377136	0.802	0.693	7.14072e-35	1	DNAJC15	Immature
ATP5D	9.20994e-38	0.43156	0.872	0.802	2.25828e-33	1	ATP5D	Immature		TBCA	3.99661e-39	0.300435	0.79	0.669	9.79968e-35	1	TBCA	Immature
RPL8	1.37061e-37	0.370574	0.993	0.973	3.36073e-33	1	RPL8	Immature		SF3B6	5.09721e-39	0.363847	0.757	0.673	1.24984e-34	1	SF3B6	Immature
HSP90AA1	1.63932e-37	0.374571	0.993	0.977	4.01962e-33	1	HSP90AA1	Immature		REXO2	1.0141e-38	0.488647	0.766	0.677	2.48656e-34	1	REXO2	Immature
TOMM5	1.98922e-37	0.429492	0.741	0.632	4.87757e-33	1	TOMM5	Immature		CLIC1	1.53013e-38	0.404742	0.9	0.811	3.75187e-34	1	CLIC1	Immature
TCEAL4	3.38899e-37	0.342819	0.845	0.749	8.30981e-33	1	TCEAL4	Immature		MPV17	1.57883e-38	0.580101	0.692	0.589	3.87128e-34	1	MPV17	Immature
TMBIM4	4.47772e-37	0.334394	0.921	0.838	1.09794e-32	1	TMBIM4	Immature		TIMM8B	1.59454e-38	0.31819	0.767	0.663	3.90982e-34	1	TIMM8B	Immature
C19orf53	1.41365e-36	0.354608	0.767	0.679	3.46627e-32	1	C19orf53	Immature		NDUFB3	1.63551e-38	0.300967	0.735	0.615	4.01028e-34	1	NDUFB3	Immature
RPS15A	1.46188e-36	0.353912	0.945	0.913	3.58453e-32	1	RPS15A	Immature		AURKAIP1	1.75399e-38	0.387937	0.804	0.702	4.30078e-34	1	AURKAIP1	Immature
TXNDC17	1.49211e-36	0.299354	0.673	0.556	3.65866e-32	1	TXNDC17	Immature		CNPY2	2.11121e-38	0.42893	0.854	0.782	5.17669e-34	1	CNPY2	Immature
BLVRB	1.95346e-36	0.497437	0.754	0.663	4.78989e-32	1	BLVRB	Immature		ATP5D	4.06899e-38	0.43389	0.872	0.8	9.97717e-34	1	ATP5D	Immature
CYC1	1.97887e-36	0.404233	0.857	0.764	4.85218e-32	1	CYC1	Immature		HSPB1	5.56504e-38	0.385932	0.999	0.996	1.36455e-33	1	HSPB1	Immature
MZT2B	2.65164e-36	0.333185	0.879	0.796	6.50183e-32	1	MZT2B	Immature		RPL8	6.68782e-38	0.372726	0.993	0.973	1.63985e-33	1	RPL8	Immature
RPL13	2.82445e-36	0.358821	0.997	0.988	6.92555e-32	1	RPL13	Immature		TOMM5	1.05252e-37	0.433591	0.741	0.632	2.58078e-33	1	TOMM5	Immature
COA3	3.06865e-36	0.489736	0.697	0.594	7.52434e-32	1	COA3	Immature		HSP90AA1	1.62836e-37	0.375159	0.993	0.977	3.99274e-33	1	HSP90AA1	Immature
MRPS21	8.2666e-36	0.340765	0.809	0.709	2.02697e-31	1	MRPS21	Immature		TCEAL4	1.92859e-37	0.34521	0.845	0.749	4.7289e-33	1	TCEAL4	Immature
LINC00998	1.35239e-35	0.313837	0.74	0.615	3.31605e-31	1	LINC00998	Immature		TMBIM4	2.26575e-37	0.336932	0.921	0.838	5.55561e-33	1	TMBIM4	Immature
RPL14	1.47909e-35	0.377584	0.972	0.944	3.62673e-31	1	RPL14	Immature		TXNDC17	3.21795e-37	0.30319	0.673	0.554	7.89042e-33	1	TXNDC17	Immature
RPL37	1.53257e-35	0.294312	0.989	0.975	3.75787e-31	1	RPL37	Immature		RPS15A	6.13899e-37	0.357263	0.945	0.913	1.50528e-32	1	RPS15A	Immature
RPS17	1.81938e-35	0.314251	0.928	0.885	4.46112e-31	1	RPS17	Immature		CYC1	6.87527e-37	0.406764	0.857	0.762	1.68582e-32	1	CYC1	Immature
GPX1	2.99411e-35	0.515985	0.753	0.665	7.34156e-31	1	GPX1	Immature		RPL13	9.7627e-37	0.36079	0.997	0.988	2.39381e-32	1	RPL13	Immature
POLR2E	3.78941e-35	0.378085	0.847	0.743	9.29164e-31	1	POLR2E	Immature		BLVRB	1.05939e-36	0.497295	0.754	0.662	2.59764e-32	1	BLVRB	Immature
C1orf122	4.17779e-35	0.497883	0.744	0.648	1.02439e-30	1	C1orf122	Immature		C19orf53	1.29642e-36	0.35475	0.767	0.678	3.17883e-32	1	C19orf53	Immature
ETFB	4.46048e-35	0.395709	0.823	0.742	1.09371e-30	1	ETFB	Immature		RPS17	3.43726e-36	0.31835	0.928	0.884	8.42815e-32	1	RPS17	Immature
BUD31	4.97271e-35	0.413977	0.684	0.573	1.21931e-30	1	BUD31	Immature		MRPS21	3.59504e-36	0.343861	0.809	0.708	8.81504e-32	1	MRPS21	Immature
RPS13	5.39558e-35	0.361252	0.978	0.95	1.323e-30	1	RPS13	Immature		RPL14	3.69705e-36	0.380767	0.972	0.944	9.06517e-32	1	RPL14	Immature
RPS23	7.26103e-35	0.388619	0.976	0.962	1.7804e-30	1	RPS23	Immature		RPL37	3.7335e-36	0.299024	0.989	0.975	9.15454e-32	1	RPL37	Immature
GTF3C6	1.25929e-34	0.411317	0.665	0.556	3.08779e-30	1	GTF3C6	Immature		COA3	3.8304e-36	0.488574	0.697	0.594	9.39213e-32	1	COA3	Immature
MYDGF	1.58522e-34	0.440546	0.761	0.684	3.88697e-30	1	MYDGF	Immature		MZT2B	3.86012e-36	0.333102	0.879	0.796	9.46502e-32	1	MZT2B	Immature
QDPR	1.72461e-34	0.409183	0.851	0.755	4.22874e-30	1	QDPR	Immature		ETFB	5.93873e-36	0.40323	0.823	0.74	1.45618e-31	1	ETFB	Immature
LDHB	1.7525e-34	0.388041	0.921	0.83	4.29713e-30	1	LDHB	Immature		LINC00998	1.09565e-35	0.315128	0.74	0.615	2.68652e-31	1	LINC00998	Immature
VAMP5	4.45199e-34	0.445184	0.775	0.678	1.09163e-29	1	VAMP5	Immature		RPS13	1.93121e-35	0.367111	0.978	0.95	4.73532e-31	1	RPS13	Immature
RPS9	6.37846e-34	0.343663	0.97	0.933	1.564e-29	1	RPS9	Immature		C1orf122	2.12743e-35	0.501005	0.744	0.648	5.21646e-31	1	C1orf122	Immature
MRPS24	8.01374e-34	0.263062	0.684	0.583	1.96497e-29	1	MRPS24	Immature		GPX1	2.20434e-35	0.516499	0.753	0.664	5.40503e-31	1	GPX1	Immature
FAM127A	9.21529e-34	0.412187	0.897	0.809	2.25959e-29	1	FAM127A	Immature		BUD31	2.40791e-35	0.417473	0.684	0.571	5.90419e-31	1	BUD31	Immature
DDT	1.68137e-33	0.275242	0.622	0.5	4.12272e-29	1	DDT	Immature		RPS23	3.51968e-35	0.390432	0.976	0.962	8.63026e-31	1	RPS23	Immature
MRPL20	3.85874e-33	0.390397	0.708	0.603	9.46163e-29	1	MRPL20	Immature		POLR2E	3.74349e-35	0.379296	0.847	0.742	9.17904e-31	1	POLR2E	Immature
PSMB5	3.85952e-33	0.497795	0.718	0.632	9.46355e-29	1	PSMB5	Immature		VAMP5	6.55771e-35	0.455302	0.775	0.677	1.60795e-30	1	VAMP5	Immature
EMP3	3.90107e-33	0.304529	0.994	0.97	9.56543e-29	1	EMP3	Immature		MYDGF	1.00996e-34	0.442286	0.761	0.684	2.47641e-30	1	MYDGF	Immature
MAL	4.90467e-33	0.639105	0.663	0.557	1.20262e-28	1	MAL	Immature		GTF3C6	1.23097e-34	0.414885	0.665	0.555	3.01834e-30	1	GTF3C6	Immature
RPS6	5.28099e-33	0.302738	0.999	0.995	1.2949e-28	1	RPS6	Immature		LDHB	1.49674e-34	0.389516	0.921	0.83	3.67001e-30	1	LDHB	Immature
CLTA	5.33095e-33	0.347417	0.875	0.808	1.30715e-28	1	CLTA	Immature		QDPR	2.04101e-34	0.409381	0.851	0.754	5.00456e-30	1	QDPR	Immature
MRPS34	6.10144e-33	0.497309	0.69	0.595	1.49607e-28	1	MRPS34	Immature		RPS9	2.04457e-34	0.346284	0.97	0.932	5.01328e-30	1	RPS9	Immature
TALDO1	6.50095e-33	0.326504	0.862	0.788	1.59403e-28	1	TALDO1	Immature		MRPS24	3.66962e-34	0.264046	0.684	0.581	8.99791e-30	1	MRPS24	Immature
CBR1	8.56883e-33	0.453732	0.823	0.735	2.10108e-28	1	CBR1	Immature		EMP3	6.49837e-34	0.308022	0.994	0.97	1.5934e-29	1	EMP3	Immature
MDH2	1.0102e-32	0.388571	0.851	0.765	2.477e-28	1	MDH2	Immature		RPS6	7.73397e-34	0.307739	0.999	0.995	1.89637e-29	1	RPS6	Immature
NDUFA2	1.61673e-32	0.306103	0.737	0.658	3.96422e-28	1	NDUFA2	Immature		FAM127A	9.72536e-34	0.410554	0.897	0.808	2.38466e-29	1	FAM127A	Immature
RPL26	2.48707e-32	0.305901	0.973	0.945	6.0983e-28	1	RPL26	Immature		MRPL20	1.13029e-33	0.393851	0.708	0.602	2.77147e-29	1	MRPL20	Immature
TIMM13	3.52178e-32	0.485256	0.771	0.676	8.6354e-28	1	TIMM13	Immature		DDT	2.35153e-33	0.275168	0.622	0.5	5.76595e-29	1	DDT	Immature
POLR2F	3.53935e-32	0.267227	0.778	0.692	8.67849e-28	1	POLR2F	Immature		PSMB5	2.9191e-33	0.499769	0.718	0.631	7.15762e-29	1	PSMB5	Immature
YIF1A	5.09781e-32	0.474761	0.64	0.532	1.24998e-27	1	YIF1A	Immature		TALDO1	2.95041e-33	0.329476	0.862	0.789	7.23441e-29	1	TALDO1	Immature
UQCC2	5.65455e-32	0.274037	0.609	0.493	1.3865e-27	1	UQCC2	Immature		CBR1	3.0094e-33	0.45711	0.823	0.733	7.37905e-29	1	CBR1	Immature
RAC1	6.88392e-32	0.281364	0.982	0.953	1.68794e-27	1	RAC1	Immature		MDH2	3.4763e-33	0.392318	0.851	0.764	8.52388e-29	1	MDH2	Immature
NSMCE1	7.77712e-32	0.499653	0.64	0.523	1.90695e-27	1	NSMCE1	Immature		CLTA	4.52634e-33	0.347829	0.875	0.807	1.10986e-28	1	CLTA	Immature
GTF2H5	1.50395e-31	0.28116	0.604	0.495	3.6877e-27	1	GTF2H5	Immature		MRPS34	8.00781e-33	0.496484	0.69	0.595	1.96352e-28	1	MRPS34	Immature
SAP18	2.59168e-31	0.282791	0.919	0.846	6.35481e-27	1	SAP18	Immature		NDUFA2	9.20584e-33	0.308255	0.737	0.657	2.25727e-28	1	NDUFA2	Immature
RPS3	2.79334e-31	0.347435	0.995	0.979	6.84927e-27	1	RPS3	Immature		MAL	1.27749e-32	0.638341	0.663	0.558	3.13241e-28	1	MAL	Immature
SNRPB	4.45749e-31	0.340256	0.854	0.771	1.09298e-26	1	SNRPB	Immature		UQCC2	1.39438e-32	0.27621	0.609	0.491	3.41902e-28	1	UQCC2	Immature
SPCS1	5.64967e-31	0.331181	0.808	0.718	1.3853e-26	1	SPCS1	Immature		RPL26	1.4862e-32	0.311393	0.973	0.945	3.64415e-28	1	RPL26	Immature
SPAG7	6.05785e-31	0.54286	0.661	0.554	1.48538e-26	1	SPAG7	Immature		TIMM13	1.59269e-32	0.487813	0.771	0.674	3.90529e-28	1	TIMM13	Immature
EMC4	7.20574e-31	0.395246	0.779	0.705	1.76685e-26	1	EMC4	Immature		YIF1A	1.87218e-32	0.477272	0.64	0.53	4.59059e-28	1	YIF1A	Immature
SLC25A5	8.29303e-31	0.441799	0.885	0.79	2.03345e-26	1	SLC25A5	Immature		POLR2F	2.5047e-32	0.267975	0.778	0.692	6.14153e-28	1	POLR2F	Immature
DNPH1	9.70178e-31	0.35577	0.67	0.563	2.37888e-26	1	DNPH1	Immature		GTF2H5	3.45714e-32	0.285659	0.604	0.494	8.47692e-28	1	GTF2H5	Immature
RBM8A	1.00054e-30	0.347602	0.754	0.666	2.45332e-26	1	RBM8A	Immature		CAPG	3.51515e-32	0.864192	0.552	0.41	8.61914e-28	1	CAPG	Immature
RPLP2	1.08869e-30	0.29375	0.993	0.988	2.66946e-26	1	RPLP2	Immature		RAC1	3.57716e-32	0.282089	0.982	0.953	8.77118e-28	1	RAC1	Immature
MRPL24	1.12473e-30	0.457306	0.651	0.553	2.75785e-26	1	MRPL24	Immature		NSMCE1	4.47195e-32	0.503718	0.64	0.522	1.09652e-27	1	NSMCE1	Immature
RPS24	1.65406e-30	0.251775	0.967	0.942	4.05576e-26	1	RPS24	Immature		VAMP8	1.26868e-31	0.476115	0.7	0.619	3.11079e-27	1	VAMP8	Immature
CAPG	1.68387e-30	0.841917	0.552	0.414	4.12885e-26	1	CAPG	Immature		EMC4	1.32326e-31	0.404651	0.779	0.704	3.24464e-27	1	EMC4	Immature
VAMP8	1.68535e-30	0.461865	0.7	0.621	4.13247e-26	1	VAMP8	Immature		SNRPB	1.51746e-31	0.345491	0.854	0.77	3.72082e-27	1	SNRPB	Immature
CALM2	2.83611e-30	0.269992	0.997	0.975	6.95413e-26	1	CALM2	Immature		SPCS1	1.55976e-31	0.335068	0.808	0.717	3.82452e-27	1	SPCS1	Immature
BRI3	2.88737e-30	0.295837	0.986	0.944	7.07983e-26	1	BRI3	Immature		SPAG7	1.95035e-31	0.547236	0.661	0.553	4.78227e-27	1	SPAG7	Immature
SSBP1	3.09069e-30	0.335922	0.714	0.619	7.57836e-26	1	SSBP1	Immature		RPS3	2.22103e-31	0.347525	0.995	0.979	5.44597e-27	1	RPS3	Immature
ARPC1B	3.76326e-30	0.369223	0.889	0.807	9.22751e-26	1	ARPC1B	Immature		SAP18	2.69483e-31	0.282002	0.919	0.845	6.60772e-27	1	SAP18	Immature
SEC11C	4.08413e-30	0.388641	0.702	0.598	1.00143e-25	1	SEC11C	Immature		RPS24	2.77253e-31	0.256276	0.967	0.941	6.79825e-27	1	RPS24	Immature
SUMO2	5.22812e-30	0.270008	0.931	0.864	1.28194e-25	1	SUMO2	Immature		RPLP2	3.54848e-31	0.299579	0.993	0.988	8.70088e-27	1	RPLP2	Immature
HDDC2	5.79291e-30	0.448898	0.669	0.568	1.42042e-25	1	HDDC2	Immature		RBM8A	4.04405e-31	0.350464	0.754	0.665	9.91602e-27	1	RBM8A	Immature
TPPP3	6.01618e-30	0.679799	0.822	0.775	1.47517e-25	1	TPPP3	Immature		MRPL24	4.37747e-31	0.4641	0.651	0.553	1.07336e-26	1	MRPL24	Immature
JTB	6.24185e-30	0.403565	0.779	0.718	1.5305e-25	1	JTB	Immature		SLC25A5	6.4679e-31	0.44247	0.885	0.788	1.58593e-26	1	SLC25A5	Immature
ARF5	7.51401e-30	0.340633	0.876	0.802	1.84243e-25	1	ARF5	Immature		SSBP1	7.91127e-31	0.34159	0.714	0.618	1.93984e-26	1	SSBP1	Immature
TPT1	7.55346e-30	0.271202	0.983	0.965	1.85211e-25	1	TPT1	Immature		CALM2	8.29846e-31	0.272409	0.997	0.974	2.03478e-26	1	CALM2	Immature
C6orf1	7.87736e-30	0.355546	0.798	0.712	1.93153e-25	1	C6orf1	Immature		ARPC1B	9.87933e-31	0.373383	0.889	0.806	2.42241e-26	1	ARPC1B	Immature
POLR2I	8.74047e-30	0.270071	0.71	0.615	2.14316e-25	1	POLR2I	Immature		DNPH1	1.05475e-30	0.353785	0.67	0.563	2.58625e-26	1	DNPH1	Immature
ATPIF1	8.78833e-30	0.302488	0.784	0.714	2.1549e-25	1	ATPIF1	Immature		SUMO2	1.15674e-30	0.272636	0.931	0.863	2.83634e-26	1	SUMO2	Immature
ECHS1	9.62847e-30	0.42465	0.742	0.638	2.3609e-25	1	ECHS1	Immature		TPPP3	1.65654e-30	0.684383	0.822	0.773	4.06185e-26	1	TPPP3	Immature
TSPAN4	1.1232e-29	0.362159	0.868	0.762	2.75408e-25	1	TSPAN4	Immature		ARF5	2.27265e-30	0.344666	0.876	0.801	5.57253e-26	1	ARF5	Immature
ERP29	1.21383e-29	0.438893	0.75	0.66	2.9763e-25	1	ERP29	Immature		ATPIF1	2.62979e-30	0.306677	0.784	0.713	6.44824e-26	1	ATPIF1	Immature
UQCRFS1	1.60092e-29	0.347052	0.792	0.704	3.92545e-25	1	UQCRFS1	Immature		JTB	2.92304e-30	0.405943	0.779	0.717	7.1673e-26	1	JTB	Immature
MT1F	3.21237e-29	0.304418	0.578	0.454	7.87674e-25	1	MT1F	Immature		SEC11C	2.95018e-30	0.390514	0.702	0.598	7.23384e-26	1	SEC11C	Immature
PSMA4	3.40285e-29	0.371744	0.737	0.627	8.34378e-25	1	PSMA4	Immature		C6orf1	3.18985e-30	0.359856	0.798	0.712	7.82151e-26	1	C6orf1	Immature
MEA1	4.12151e-29	0.383251	0.699	0.61	1.01059e-24	1	MEA1	Immature		HDDC2	3.31187e-30	0.450237	0.669	0.567	8.12071e-26	1	HDDC2	Immature
C3orf79	5.2708e-29	0.506544	0.555	0.454	1.2924e-24	1	C3orf79	Immature		BRI3	3.6663e-30	0.295215	0.986	0.944	8.98977e-26	1	BRI3	Immature
RPL5	5.29303e-29	0.329253	0.994	0.978	1.29785e-24	1	RPL5	Immature		TPT1	3.89666e-30	0.273239	0.983	0.964	9.55462e-26	1	TPT1	Immature
LINC01420	6.55036e-29	0.404564	0.691	0.605	1.60615e-24	1	LINC01420	Immature		MT1F	4.00449e-30	0.309122	0.578	0.452	9.819e-26	1	MT1F	Immature
PRDX4	1.36709e-28	0.372156	0.758	0.675	3.35211e-24	1	PRDX4	Immature		POLR2I	4.18275e-30	0.279009	0.71	0.614	1.02561e-25	1	POLR2I	Immature
POLR2G	1.53519e-28	0.354615	0.743	0.662	3.76429e-24	1	POLR2G	Immature		UQCRFS1	7.38371e-30	0.349792	0.792	0.703	1.81048e-25	1	UQCRFS1	Immature
RPL23A	1.94952e-28	0.277984	0.974	0.98	4.78023e-24	1	RPL23A	Immature		ECHS1	7.84129e-30	0.426897	0.742	0.638	1.92268e-25	1	ECHS1	Immature
B2M	2.20662e-28	0.522715	0.998	0.994	5.41063e-24	1	B2M	Immature		TSPAN4	8.01237e-30	0.364276	0.868	0.761	1.96463e-25	1	TSPAN4	Immature
MSRB2	3.15587e-28	0.376001	0.713	0.62	7.73819e-24	1	MSRB2	Immature		LINC01420	1.24965e-29	0.409984	0.691	0.603	3.06415e-25	1	LINC01420	Immature
RAN	3.56537e-28	0.367999	0.886	0.82	8.74229e-24	1	RAN	Immature		PSMA4	1.28812e-29	0.374857	0.737	0.626	3.15847e-25	1	PSMA4	Immature
GNB2L1	5.18186e-28	0.329182	0.981	0.954	1.27059e-23	1	GNB2L1	Immature		RPL5	1.50652e-29	0.33335	0.994	0.978	3.69399e-25	1	RPL5	Immature
RPL17	1.34453e-27	0.29498	0.941	0.908	3.29679e-23	1	RPL17	Immature		ERP29	1.51351e-29	0.438279	0.75	0.66	3.71113e-25	1	ERP29	Immature
RPL3	1.54077e-27	0.291193	0.994	0.987	3.77796e-23	1	RPL3	Immature		B2M	2.45288e-29	0.529976	0.998	0.994	6.01447e-25	1	B2M	Immature
PIN1	1.77723e-27	0.420415	0.751	0.66	4.35776e-23	1	PIN1	Immature		MEA1	3.68046e-29	0.382216	0.699	0.61	9.0245e-25	1	MEA1	Immature
RPS5	2.16587e-27	0.306867	0.968	0.942	5.31072e-23	1	RPS5	Immature		PRDX4	6.42811e-29	0.37296	0.758	0.674	1.57617e-24	1	PRDX4	Immature
S100A13	3.72531e-27	0.334034	0.735	0.672	9.13447e-23	1	S100A13	Immature		RPL23A	8.59066e-29	0.279909	0.974	0.98	2.10643e-24	1	RPL23A	Immature
UFC1	3.90874e-27	0.40393	0.722	0.659	9.58423e-23	1	UFC1	Immature		POLR2G	1.42564e-28	0.355433	0.743	0.662	3.49568e-24	1	POLR2G	Immature
GYPC	3.99013e-27	0.264715	0.923	0.85	9.78379e-23	1	GYPC	Immature		C3orf79	2.05346e-28	0.504248	0.555	0.456	5.03509e-24	1	C3orf79	Immature
FKBP3	5.25471e-27	0.403914	0.675	0.58	1.28845e-22	1	FKBP3	Immature		RAN	3.50844e-28	0.367873	0.886	0.818	8.6027e-24	1	RAN	Immature
NDUFS4	7.59267e-27	0.366019	0.708	0.645	1.86172e-22	1	NDUFS4	Immature		MSRB2	4.15378e-28	0.375972	0.713	0.621	1.01851e-23	1	MSRB2	Immature
MRPL53	8.07103e-27	0.254152	0.619	0.527	1.97902e-22	1	MRPL53	Immature		RPL3	4.8655e-28	0.294507	0.994	0.987	1.19302e-23	1	RPL3	Immature
ATP5F1	8.50509e-27	0.336103	0.858	0.757	2.08545e-22	1	ATP5F1	Immature		RPL17	6.66919e-28	0.29735	0.941	0.907	1.63529e-23	1	RPL17	Immature
ERH	1.00835e-26	0.300427	0.842	0.769	2.47248e-22	1	ERH	Immature		RPS5	6.78146e-28	0.309558	0.968	0.941	1.66281e-23	1	RPS5	Immature
DYNLT1	1.24179e-26	0.442101	0.616	0.532	3.04486e-22	1	DYNLT1	Immature		S100A13	7.24904e-28	0.338973	0.735	0.67	1.77747e-23	1	S100A13	Immature
NDUFV2	1.57086e-26	0.387594	0.757	0.691	3.85174e-22	1	NDUFV2	Immature		GNB2L1	7.86861e-28	0.328674	0.981	0.953	1.92938e-23	1	GNB2L1	Immature
HMGN3	1.86947e-26	0.33904	0.851	0.792	4.58394e-22	1	HMGN3	Immature		UFC1	9.1062e-28	0.408662	0.722	0.657	2.23284e-23	1	UFC1	Immature
EIF4EBP1	2.03787e-26	0.415234	0.607	0.505	4.99686e-22	1	EIF4EBP1	Immature		PIN1	1.30331e-27	0.421616	0.751	0.66	3.19571e-23	1	PIN1	Immature
EIF6	2.06491e-26	0.432838	0.71	0.627	5.06315e-22	1	EIF6	Immature		DYNLT1	3.19751e-27	0.446812	0.616	0.53	7.84029e-23	1	DYNLT1	Immature
SDHB	2.83274e-26	0.353703	0.765	0.668	6.94587e-22	1	SDHB	Immature		FKBP3	3.21431e-27	0.404703	0.675	0.578	7.88149e-23	1	FKBP3	Immature
RPL6	3.40947e-26	0.325514	0.953	0.916	8.36001e-22	1	RPL6	Immature		MRPL53	3.64016e-27	0.256328	0.619	0.526	8.92566e-23	1	MRPL53	Immature
AP2S1	3.56059e-26	0.424324	0.767	0.665	8.73058e-22	1	AP2S1	Immature		GYPC	3.85825e-27	0.26521	0.923	0.85	9.46043e-23	1	GYPC	Immature
CWC15	3.9908e-26	0.267373	0.732	0.643	9.78544e-22	1	CWC15	Immature		NDUFV2	4.07339e-27	0.391204	0.757	0.689	9.98796e-23	1	NDUFV2	Immature
VKORC1	4.04535e-26	0.390637	0.706	0.625	9.91919e-22	1	VKORC1	Immature		ERH	4.4007e-27	0.30212	0.842	0.768	1.07905e-22	1	ERH	Immature
DCTN3	4.73226e-26	0.354411	0.769	0.687	1.16035e-21	1	DCTN3	Immature		NDUFS4	5.72216e-27	0.367416	0.708	0.645	1.40307e-22	1	NDUFS4	Immature
PDCD5	6.81251e-26	0.252676	0.681	0.597	1.67043e-21	1	PDCD5	Immature		ATP5F1	6.09468e-27	0.338783	0.858	0.757	1.49441e-22	1	ATP5F1	Immature
UQCRH	8.21096e-26	0.28176	0.75	0.671	2.01333e-21	1	UQCRH	Immature		EIF6	1.22946e-26	0.4327	0.71	0.626	3.01465e-22	1	EIF6	Immature
CMC2	1.27994e-25	0.355327	0.642	0.533	3.13842e-21	1	CMC2	Immature		SDHB	1.46569e-26	0.356207	0.765	0.668	3.59387e-22	1	SDHB	Immature
SUB1	1.83752e-25	0.313295	0.749	0.67	4.5056e-21	1	SUB1	Immature		AP2S1	1.62984e-26	0.427018	0.767	0.664	3.99636e-22	1	AP2S1	Immature
TMEM205	1.87131e-25	0.34536	0.688	0.608	4.58846e-21	1	TMEM205	Immature		HMGN3	1.6531e-26	0.339026	0.851	0.792	4.05341e-22	1	HMGN3	Immature
PSMB2	2.50135e-25	0.377488	0.713	0.633	6.13331e-21	1	PSMB2	Immature		EIF4EBP1	1.95009e-26	0.413546	0.607	0.504	4.78162e-22	1	EIF4EBP1	Immature
NENF	2.7379e-25	0.330601	0.751	0.682	6.71332e-21	1	NENF	Immature		RPL6	2.14478e-26	0.325819	0.953	0.915	5.25899e-22	1	RPL6	Immature
TECR	3.1753e-25	0.358183	0.872	0.804	7.78584e-21	1	TECR	Immature		VKORC1	3.24388e-26	0.392834	0.706	0.626	7.954e-22	1	VKORC1	Immature
YIF1B	3.71856e-25	0.418357	0.644	0.535	9.11792e-21	1	YIF1B	Immature		PDCD5	3.73343e-26	0.255281	0.681	0.597	9.15437e-22	1	PDCD5	Immature
TXN2	4.52604e-25	0.492969	0.624	0.538	1.10979e-20	1	TXN2	Immature		TMEM205	3.75652e-26	0.349615	0.688	0.606	9.211e-22	1	TMEM205	Immature
CALD1	7.26417e-25	0.258185	0.95	0.914	1.78117e-20	1	CALD1	Immature		CWC15	3.93992e-26	0.268139	0.732	0.643	9.66069e-22	1	CWC15	Immature
SIGIRR	7.65535e-25	0.319622	0.683	0.592	1.87709e-20	1	SIGIRR	Immature		SUB1	4.22752e-26	0.317541	0.749	0.668	1.03659e-21	1	SUB1	Immature
TMEM179B	8.88683e-25	0.32496	0.746	0.666	2.17905e-20	1	TMEM179B	Immature		UQCRH	5.09792e-26	0.283291	0.75	0.669	1.25001e-21	1	UQCRH	Immature
RPL11	1.31239e-24	0.272174	0.965	0.946	3.21797e-20	1	RPL11	Immature		TECR	7.49041e-26	0.363206	0.872	0.802	1.83665e-21	1	TECR	Immature
TMEM219	1.35726e-24	0.326052	0.829	0.762	3.32801e-20	1	TMEM219	Immature		NENF	8.63946e-26	0.33314	0.751	0.68	2.1184e-21	1	NENF	Immature
BLVRA	1.4668e-24	0.375523	0.618	0.515	3.59659e-20	1	BLVRA	Immature		DCTN3	9.75047e-26	0.351427	0.769	0.687	2.39082e-21	1	DCTN3	Immature
NANS	2.5072e-24	0.515092	0.522	0.42	6.14765e-20	1	NANS	Immature		YIF1B	1.2349e-25	0.420478	0.644	0.532	3.02798e-21	1	YIF1B	Immature
PSMA6	3.12036e-24	0.366365	0.745	0.668	7.65112e-20	1	PSMA6	Immature		CMC2	1.86664e-25	0.354209	0.642	0.534	4.57701e-21	1	CMC2	Immature
MRPL40	3.47931e-24	0.381896	0.534	0.429	8.53126e-20	1	MRPL40	Immature		PSMB2	2.21536e-25	0.376663	0.713	0.632	5.43205e-21	1	PSMB2	Immature
EMC6	4.45147e-24	0.255975	0.528	0.422	1.0915e-19	1	EMC6	Immature		RPL11	4.23624e-25	0.274442	0.965	0.946	1.03873e-20	1	RPL11	Immature
PDZD11	1.08429e-23	0.455741	0.529	0.428	2.65868e-19	1	PDZD11	Immature		NANS	4.46649e-25	0.525105	0.522	0.418	1.09518e-20	1	NANS	Immature
SLC25A6	2.03052e-23	0.340826	0.96	0.917	4.97884e-19	1	SLC25A6	Immature		CALD1	4.58765e-25	0.25932	0.95	0.914	1.12489e-20	1	CALD1	Immature
MRPL57	2.04235e-23	0.265442	0.766	0.692	5.00785e-19	1	MRPL57	Immature		SIGIRR	4.84384e-25	0.319679	0.683	0.591	1.18771e-20	1	SIGIRR	Immature
LSM4	2.27594e-23	0.361211	0.718	0.642	5.58061e-19	1	LSM4	Immature		TXN2	4.9745e-25	0.492182	0.624	0.538	1.21975e-20	1	TXN2	Immature
LRPAP1	2.57809e-23	0.26031	0.921	0.872	6.32147e-19	1	LRPAP1	Immature		BLVRA	9.81447e-25	0.377836	0.618	0.514	2.40651e-20	1	BLVRA	Immature
PPP1CA	3.11501e-23	0.311437	0.858	0.767	7.63801e-19	1	PPP1CA	Immature		TMEM179B	9.9788e-25	0.323046	0.746	0.665	2.4468e-20	1	TMEM179B	Immature
GTF2F2	4.24647e-23	0.276602	0.702	0.574	1.04123e-18	1	GTF2F2	Immature		PSMA6	1.22298e-24	0.370556	0.745	0.667	2.99875e-20	1	PSMA6	Immature
ALKBH7	5.01077e-23	0.32041	0.672	0.591	1.22864e-18	1	ALKBH7	Immature		TMEM219	1.44027e-24	0.3259	0.829	0.762	3.53155e-20	1	TMEM219	Immature
ZNHIT1	5.88775e-23	0.329006	0.712	0.638	1.44368e-18	1	ZNHIT1	Immature		EMC6	2.50264e-24	0.257969	0.528	0.42	6.13649e-20	1	EMC6	Immature
MRPS7	7.90375e-23	0.34462	0.61	0.498	1.938e-18	1	MRPS7	Immature		MRPL40	2.77579e-24	0.381368	0.534	0.428	6.80623e-20	1	MRPL40	Immature
PSMD7	7.92959e-23	0.386272	0.7	0.617	1.94434e-18	1	PSMD7	Immature		PDZD11	7.94509e-24	0.455834	0.529	0.427	1.94814e-19	1	PDZD11	Immature
POP5	1.11055e-22	0.524481	0.472	0.379	2.72306e-18	1	POP5	Immature		MRPL57	1.4384e-23	0.266526	0.766	0.691	3.52695e-19	1	MRPL57	Immature
FIBP	1.39937e-22	0.435769	0.541	0.44	3.43126e-18	1	FIBP	Immature		GTF2F2	1.68798e-23	0.278937	0.702	0.572	4.13893e-19	1	GTF2F2	Immature
FCGRT	1.61891e-22	0.297736	0.892	0.819	3.96956e-18	1	FCGRT	Immature		LSM4	2.2875e-23	0.360632	0.718	0.642	5.60895e-19	1	LSM4	Immature
GNPTG	1.62159e-22	0.334635	0.698	0.609	3.97614e-18	1	GNPTG	Immature		POP5	3.44664e-23	0.529774	0.472	0.377	8.45117e-19	1	POP5	Immature
IFITM2	2.22685e-22	0.379354	0.777	0.712	5.46023e-18	1	IFITM2	Immature		SLC25A6	3.96764e-23	0.339164	0.96	0.916	9.72865e-19	1	SLC25A6	Immature
FAM195B	2.40079e-22	0.277652	0.814	0.718	5.88674e-18	1	FAM195B	Immature		PPP1CA	4.14418e-23	0.309753	0.858	0.766	1.01615e-18	1	PPP1CA	Immature
PSMD4	3.47193e-22	0.321135	0.767	0.678	8.51317e-18	1	PSMD4	Immature		ALKBH7	4.25817e-23	0.320108	0.672	0.591	1.0441e-18	1	ALKBH7	Immature
MC1R	3.6819e-22	0.308176	0.85	0.739	9.02801e-18	1	MC1R	Immature		GPX4	4.73142e-23	0.251465	0.894	0.835	1.16014e-18	1	GPX4	Immature
VPS29	3.83162e-22	0.294886	0.759	0.684	9.39514e-18	1	VPS29	Immature		LRPAP1	4.87618e-23	0.257935	0.921	0.872	1.19564e-18	1	LRPAP1	Immature
SNU13	4.07777e-22	0.254315	0.812	0.738	9.9987e-18	1	SNU13	Immature		MRPS7	5.07598e-23	0.346445	0.61	0.497	1.24463e-18	1	MRPS7	Immature
S100B	4.21529e-22	0.613927	0.508	0.421	1.03359e-17	1	S100B	Immature		PSMD7	6.09955e-23	0.387015	0.7	0.616	1.49561e-18	1	PSMD7	Immature
DHRS7	4.79337e-22	0.279405	0.855	0.762	1.17533e-17	1	DHRS7	Immature		ZNHIT1	6.40832e-23	0.328987	0.712	0.638	1.57132e-18	1	ZNHIT1	Immature
PSMD9	4.79794e-22	0.35657	0.697	0.609	1.17645e-17	1	PSMD9	Immature		IFITM2	7.2512e-23	0.382824	0.777	0.711	1.77799e-18	1	IFITM2	Immature
PNKD	6.03023e-22	0.275761	0.704	0.621	1.47861e-17	1	PNKD	Immature		GNPTG	7.58199e-23	0.338768	0.698	0.608	1.8591e-18	1	GNPTG	Immature
PSMA2	1.38441e-21	0.26942	0.797	0.7	3.39457e-17	1	PSMA2	Immature		FCGRT	7.71107e-23	0.301348	0.892	0.819	1.89075e-18	1	FCGRT	Immature
SDF2L1	1.78795e-21	0.481391	0.548	0.456	4.38404e-17	1	SDF2L1	Immature		PSMD9	1.42792e-22	0.361929	0.697	0.607	3.50127e-18	1	PSMD9	Immature
TMEM50A	2.01155e-21	0.282403	0.838	0.762	4.93233e-17	1	TMEM50A	Immature		FAM195B	1.50227e-22	0.278669	0.814	0.717	3.68356e-18	1	FAM195B	Immature
TMEM14B	2.37638e-21	0.28454	0.718	0.642	5.82689e-17	1	TMEM14B	Immature		FIBP	1.59807e-22	0.434328	0.541	0.44	3.91848e-18	1	FIBP	Immature
PHB	2.9767e-21	0.362711	0.751	0.67	7.29888e-17	1	PHB	Immature		PSMD4	2.47264e-22	0.323784	0.767	0.677	6.06291e-18	1	PSMD4	Immature
RPL18A	3.08286e-21	0.316297	0.998	0.986	7.55918e-17	1	RPL18A	Immature		SNU13	2.86684e-22	0.255236	0.812	0.737	7.02948e-18	1	SNU13	Immature
FUNDC2	3.67469e-21	0.416881	0.644	0.571	9.01033e-17	1	FUNDC2	Immature		DHRS7	3.24519e-22	0.281466	0.855	0.762	7.95721e-18	1	DHRS7	Immature
IAH1	4.2218e-21	0.321422	0.638	0.55	1.03519e-16	1	IAH1	Immature		VPS29	3.31443e-22	0.295937	0.759	0.683	8.12699e-18	1	VPS29	Immature
PIR	4.80087e-21	0.32264	0.567	0.46	1.17717e-16	1	PIR	Immature		PNKD	4.34728e-22	0.276085	0.704	0.62	1.06595e-17	1	PNKD	Immature
CSNK2B	5.1274e-21	0.266567	0.802	0.712	1.25724e-16	1	CSNK2B	Immature		S100B	4.55388e-22	0.61334	0.508	0.421	1.11661e-17	1	S100B	Immature
SELK	5.27226e-21	0.269329	0.741	0.668	1.29276e-16	1	SELK	Immature		TMEM14B	5.02324e-22	0.290824	0.718	0.64	1.2317e-17	1	TMEM14B	Immature
TAF10	5.8448e-21	0.282439	0.625	0.528	1.43315e-16	1	TAF10	Immature		PSMA2	6.56858e-22	0.274698	0.797	0.699	1.61062e-17	1	PSMA2	Immature
RHOC	6.51486e-21	0.385626	0.856	0.796	1.59744e-16	1	RHOC	Immature		MC1R	8.57573e-22	0.302263	0.85	0.738	2.10277e-17	1	MC1R	Immature
STUB1	7.39689e-21	0.267598	0.75	0.66	1.81372e-16	1	STUB1	Immature		TMEM50A	9.24107e-22	0.284705	0.838	0.76	2.26591e-17	1	TMEM50A	Immature
RPL28	7.63864e-21	0.306741	0.946	0.906	1.873e-16	1	RPL28	Immature		CSNK2B	1.08584e-21	0.2727	0.802	0.71	2.66247e-17	1	CSNK2B	Immature
ERGIC3	1.2118e-20	0.320109	0.819	0.743	2.97133e-16	1	ERGIC3	Immature		PHB	1.22643e-21	0.365015	0.751	0.668	3.00721e-17	1	PHB	Immature
MRPL34	1.31116e-20	0.343868	0.633	0.556	3.21497e-16	1	MRPL34	Immature		PIR	1.29371e-21	0.327888	0.567	0.458	3.17218e-17	1	PIR	Immature
BCL2A1	1.59465e-20	0.387944	0.284	0.184	3.91009e-16	1	BCL2A1	Immature		SDF2L1	1.81808e-21	0.483714	0.548	0.456	4.45793e-17	1	SDF2L1	Immature
MIA	1.78531e-20	0.353565	0.525	0.423	4.37759e-16	1	MIA	Immature		RPL18A	2.04375e-21	0.31722	0.998	0.986	5.01128e-17	1	RPL18A	Immature
DPY30	1.92124e-20	0.290493	0.529	0.441	4.71087e-16	1	DPY30	Immature		IAH1	2.48906e-21	0.324221	0.638	0.55	6.10318e-17	1	IAH1	Immature
VPS28	2.17474e-20	0.380572	0.794	0.746	5.33246e-16	1	VPS28	Immature		STUB1	2.87366e-21	0.272233	0.75	0.659	7.0462e-17	1	STUB1	Immature
MRPS15	3.26309e-20	0.38805	0.566	0.489	8.00109e-16	1	MRPS15	Immature		RPL28	3.21266e-21	0.308862	0.946	0.906	7.87743e-17	1	RPL28	Immature
NME1	4.98863e-20	0.364187	0.579	0.494	1.22321e-15	1	NME1	Immature		FUNDC2	3.24686e-21	0.416588	0.644	0.571	7.96129e-17	1	FUNDC2	Immature
NDUFS3	6.36474e-20	0.386117	0.611	0.534	1.56063e-15	1	NDUFS3	Immature		SELK	3.47659e-21	0.27044	0.741	0.667	8.52459e-17	1	SELK	Immature
TRAPPC2L	6.91455e-20	0.317218	0.557	0.47	1.69545e-15	1	TRAPPC2L	Immature		MIA	3.54705e-21	0.360332	0.525	0.421	8.69738e-17	1	MIA	Immature
COPS6	7.11002e-20	0.339207	0.767	0.689	1.74338e-15	1	COPS6	Immature		TAF10	4.00077e-21	0.285242	0.625	0.528	9.80988e-17	1	TAF10	Immature
MRPL36	7.63508e-20	0.324039	0.5	0.408	1.87212e-15	1	MRPL36	Immature		BCL2A1	5.09034e-21	0.395988	0.284	0.183	1.24815e-16	1	BCL2A1	Immature
UFD1L	8.3708e-20	0.44942	0.548	0.463	2.05252e-15	1	UFD1L	Immature		MRPL34	7.43449e-21	0.348485	0.633	0.555	1.82294e-16	1	MRPL34	Immature
SSR2	9.63253e-20	0.311614	0.798	0.721	2.3619e-15	1	SSR2	Immature		RHOC	8.45037e-21	0.384233	0.856	0.795	2.07203e-16	1	RHOC	Immature
COMT	9.90437e-20	0.265448	0.938	0.879	2.42855e-15	1	COMT	Immature		VPS28	1.10663e-20	0.383244	0.794	0.745	2.71346e-16	1	VPS28	Immature
COPRS	1.08678e-19	0.31565	0.676	0.603	2.66477e-15	1	COPRS	Immature		ERGIC3	1.23132e-20	0.320278	0.819	0.742	3.01919e-16	1	ERGIC3	Immature
PSENEN	1.63606e-19	0.291217	0.567	0.479	4.01163e-15	1	PSENEN	Immature		DPY30	1.99073e-20	0.289204	0.529	0.44	4.88128e-16	1	DPY30	Immature
ANKRD39	1.77557e-19	0.48182	0.474	0.397	4.3537e-15	1	ANKRD39	Immature		MRPS15	2.22882e-20	0.389663	0.566	0.488	5.46508e-16	1	MRPS15	Immature
HAGH	2.19183e-19	0.434452	0.523	0.43	5.37437e-15	1	HAGH	Immature		UFD1L	2.89934e-20	0.454879	0.548	0.461	7.10919e-16	1	UFD1L	Immature
TMEM261	2.21391e-19	0.257997	0.619	0.518	5.42852e-15	1	TMEM261	Immature		COMT	3.0131e-20	0.269944	0.938	0.878	7.38812e-16	1	COMT	Immature
PLP2	2.2234e-19	0.359221	0.708	0.624	5.45177e-15	1	PLP2	Immature		MRPL36	3.83004e-20	0.326825	0.5	0.407	9.39125e-16	1	MRPL36	Immature
SLCO4A1-AS1	2.28037e-19	0.367198	0.706	0.634	5.59147e-15	1	SLCO4A1-AS1	Immature		RPS27L	3.99432e-20	0.250122	0.767	0.725	9.79407e-16	1	RPS27L	Immature
GTF2A2	2.90216e-19	0.303125	0.597	0.523	7.11609e-15	1	GTF2A2	Immature		NME1	4.28275e-20	0.362491	0.579	0.493	1.05013e-15	1	NME1	Immature
GAPDHS	3.05088e-19	0.556537	0.449	0.34	7.48076e-15	1	GAPDHS	Immature		COPS6	5.88808e-20	0.339338	0.767	0.689	1.44376e-15	1	COPS6	Immature
ZSWIM7	3.16914e-19	0.341758	0.501	0.409	7.77074e-15	1	ZSWIM7	Immature		NDUFS3	5.9191e-20	0.386093	0.611	0.533	1.45136e-15	1	NDUFS3	Immature
AK2	4.1809e-19	0.26029	0.745	0.645	1.02516e-14	1	AK2	Immature		AK2	7.49412e-20	0.267231	0.745	0.643	1.83756e-15	1	AK2	Immature
MRPL27	4.33925e-19	0.359319	0.519	0.439	1.06398e-14	1	MRPL27	Immature		TRAPPC2L	7.5288e-20	0.315724	0.557	0.47	1.84606e-15	1	TRAPPC2L	Immature
SNF8	4.51037e-19	0.290871	0.642	0.546	1.10594e-14	1	SNF8	Immature		COPRS	8.06924e-20	0.316729	0.676	0.603	1.97858e-15	1	COPRS	Immature
MRPL13	4.92851e-19	0.35362	0.484	0.387	1.20847e-14	1	MRPL13	Immature		PSENEN	9.99417e-20	0.295297	0.567	0.479	2.45057e-15	1	PSENEN	Immature
C19orf43	5.30435e-19	0.285085	0.786	0.732	1.30063e-14	1	C19orf43	Immature		GTF2A2	1.08335e-19	0.307543	0.597	0.521	2.65637e-15	1	GTF2A2	Immature
EMC3	7.06255e-19	0.316824	0.65	0.571	1.73174e-14	1	EMC3	Immature		MPC1	1.12464e-19	0.252605	0.769	0.68	2.75762e-15	1	MPC1	Immature
PSMA5	7.95437e-19	0.345939	0.657	0.578	1.95041e-14	1	PSMA5	Immature		PLP2	1.51526e-19	0.36108	0.708	0.622	3.71543e-15	1	PLP2	Immature
AIMP2	8.6654e-19	0.40907	0.496	0.399	2.12476e-14	1	AIMP2	Immature		GAPDHS	1.51814e-19	0.563046	0.449	0.338	3.72248e-15	1	GAPDHS	Immature
RPS16	1.0581e-18	0.253408	0.968	0.953	2.59447e-14	1	RPS16	Immature		SSR2	1.59711e-19	0.31013	0.798	0.721	3.91611e-15	1	SSR2	Immature
DGUOK	1.60078e-18	0.327964	0.658	0.593	3.9251e-14	1	DGUOK	Immature		C19orf43	1.95625e-19	0.288529	0.786	0.731	4.79672e-15	1	C19orf43	Immature
UXT	1.96461e-18	0.261051	0.679	0.629	4.81723e-14	1	UXT	Immature		ANKRD39	2.01457e-19	0.482861	0.474	0.398	4.93973e-15	1	ANKRD39	Immature
C9orf16	2.05061e-18	0.280073	0.641	0.56	5.0281e-14	1	C9orf16	Immature		MRPL27	2.47032e-19	0.361071	0.519	0.438	6.05722e-15	1	MRPL27	Immature
MTCH2	2.1057e-18	0.381965	0.695	0.616	5.16316e-14	1	MTCH2	Immature		SLCO4A1-AS1	2.59433e-19	0.36984	0.706	0.635	6.36129e-15	1	SLCO4A1-AS1	Immature
DUT	2.19423e-18	0.27098	0.792	0.697	5.38026e-14	1	DUT	Immature		MRPL13	2.61921e-19	0.355052	0.484	0.386	6.42231e-15	1	MRPL13	Immature
LAGE3	4.26093e-18	0.266664	0.62	0.546	1.04478e-13	1	LAGE3	Immature		TMEM261	2.79737e-19	0.257202	0.619	0.518	6.85915e-15	1	TMEM261	Immature
SRM	5.31256e-18	0.280308	0.698	0.579	1.30264e-13	1	SRM	Immature		ZSWIM7	2.8914e-19	0.342212	0.501	0.408	7.08972e-15	1	ZSWIM7	Immature
GMPR	5.35725e-18	0.33042	0.832	0.748	1.3136e-13	1	GMPR	Immature		HAGH	3.14707e-19	0.433761	0.523	0.431	7.71661e-15	1	HAGH	Immature
SSU72	5.69972e-18	0.289724	0.727	0.635	1.39757e-13	1	SSU72	Immature		DGUOK	3.5139e-19	0.335218	0.658	0.591	8.61607e-15	1	DGUOK	Immature
GRHPR	6.05873e-18	0.347679	0.675	0.605	1.4856e-13	1	GRHPR	Immature		EMC3	4.08708e-19	0.317226	0.65	0.57	1.00215e-14	1	EMC3	Immature
GSTK1	6.26489e-18	0.322381	0.671	0.608	1.53615e-13	1	GSTK1	Immature		AIMP2	4.3145e-19	0.412143	0.496	0.398	1.05792e-14	1	AIMP2	Immature
CRYAB	6.64811e-18	0.374008	0.757	0.706	1.63012e-13	1	CRYAB	Immature		RPS16	4.61463e-19	0.255307	0.968	0.953	1.13151e-14	1	RPS16	Immature
LOC101930452	7.06751e-18	0.274868	0.662	0.571	1.73295e-13	1	LOC101930452	Immature		SNF8	4.61565e-19	0.291575	0.642	0.546	1.13176e-14	1	SNF8	Immature
TEX264	7.86317e-18	0.307854	0.638	0.565	1.92805e-13	1	TEX264	Immature		PSMA5	6.70783e-19	0.346242	0.657	0.577	1.64476e-14	1	PSMA5	Immature
MRPS28	8.11077e-18	0.31142	0.483	0.394	1.98876e-13	1	MRPS28	Immature		MTCH2	1.19058e-18	0.38406	0.695	0.614	2.9193e-14	1	MTCH2	Immature
MRPS26	8.44898e-18	0.418217	0.552	0.478	2.07169e-13	1	MRPS26	Immature		DUT	1.34222e-18	0.27372	0.792	0.697	3.29112e-14	1	DUT	Immature
SRA1	9.42528e-18	0.433742	0.483	0.392	2.31108e-13	1	SRA1	Immature		UXT	1.43006e-18	0.262468	0.679	0.629	3.5065e-14	1	UXT	Immature
SSNA1	1.05075e-17	0.312652	0.742	0.671	2.57643e-13	1	SSNA1	Immature		GMPR	1.65283e-18	0.334312	0.832	0.746	4.05274e-14	1	GMPR	Immature
SCAMP3	1.16964e-17	0.332237	0.718	0.639	2.86795e-13	1	SCAMP3	Immature		C9orf16	1.83032e-18	0.279231	0.641	0.559	4.48795e-14	1	C9orf16	Immature
C20orf24	1.62995e-17	0.279594	0.558	0.483	3.99663e-13	1	C20orf24	Immature		CRYAB	2.1199e-18	0.378043	0.757	0.705	5.19799e-14	1	CRYAB	Immature
C19orf24	1.63374e-17	0.303378	0.582	0.498	4.00594e-13	1	C19orf24	Immature		MRPS28	2.16393e-18	0.316956	0.483	0.392	5.30596e-14	1	MRPS28	Immature
EIF5	1.63468e-17	0.265061	0.83	0.799	4.00823e-13	1	EIF5	Immature		LAGE3	2.2964e-18	0.271308	0.62	0.545	5.63078e-14	1	LAGE3	Immature
EIF3I	2.21741e-17	0.323227	0.774	0.697	5.43709e-13	1	EIF3I	Immature		TEX264	3.11162e-18	0.311862	0.638	0.563	7.6297e-14	1	TEX264	Immature
SUCLG1	2.27288e-17	0.285942	0.715	0.653	5.57309e-13	1	SUCLG1	Immature		SCAMP3	4.36538e-18	0.335624	0.718	0.638	1.07039e-13	1	SCAMP3	Immature
PDE6D	2.36882e-17	0.311968	0.544	0.446	5.80835e-13	1	PDE6D	Immature		GSTK1	5.02452e-18	0.321848	0.671	0.607	1.23201e-13	1	GSTK1	Immature
ATP6V1D	2.42203e-17	0.277396	0.635	0.528	5.93881e-13	1	ATP6V1D	Immature		LGALS3	5.30702e-18	0.430435	0.851	0.826	1.30128e-13	1	LGALS3	Immature
ISCU	2.57417e-17	0.272486	0.702	0.623	6.31186e-13	1	ISCU	Immature		LOC101930452	5.56021e-18	0.277447	0.662	0.571	1.36336e-13	1	LOC101930452	Immature
EMC7	2.62716e-17	0.322177	0.665	0.583	6.44179e-13	1	EMC7	Immature		SSU72	5.74315e-18	0.289948	0.727	0.634	1.40822e-13	1	SSU72	Immature
TRAPPC3	3.55215e-17	0.276893	0.614	0.519	8.70986e-13	1	TRAPPC3	Immature		SRM	6.06966e-18	0.279538	0.698	0.579	1.48828e-13	1	SRM	Immature
LGALS3	3.79535e-17	0.418552	0.851	0.827	9.3062e-13	1	LGALS3	Immature		C20orf24	6.3305e-18	0.282675	0.558	0.482	1.55224e-13	1	C20orf24	Immature
COMMD1	3.96084e-17	0.33204	0.542	0.474	9.71199e-13	1	COMMD1	Immature		EIF5	6.75882e-18	0.270905	0.83	0.799	1.65726e-13	1	EIF5	Immature
IFI27	4.00144e-17	0.908904	0.382	0.297	9.81152e-13	1	IFI27	Immature		SSNA1	6.80615e-18	0.315765	0.742	0.671	1.66887e-13	1	SSNA1	Immature
ATP6V1E1	4.22377e-17	0.283306	0.7	0.615	1.03567e-12	1	ATP6V1E1	Immature		GRHPR	7.70859e-18	0.345504	0.675	0.605	1.89015e-13	1	GRHPR	Immature
NUTF2	4.52839e-17	0.383515	0.595	0.525	1.11036e-12	1	NUTF2	Immature		EMC7	8.02297e-18	0.327486	0.665	0.582	1.96723e-13	1	EMC7	Immature
SEC11A	5.44032e-17	0.269065	0.669	0.591	1.33397e-12	1	SEC11A	Immature		MRPS26	8.86327e-18	0.416847	0.552	0.478	2.17327e-13	1	MRPS26	Immature
VTI1B	5.83905e-17	0.316196	0.622	0.533	1.43173e-12	1	VTI1B	Immature		ISCU	9.04516e-18	0.276768	0.702	0.621	2.21787e-13	1	ISCU	Immature
MRPL43	7.01365e-17	0.367491	0.597	0.529	1.71975e-12	1	MRPL43	Immature		SRA1	1.03373e-17	0.432346	0.483	0.392	2.53471e-13	1	SRA1	Immature
ORMDL2	8.8811e-17	0.343246	0.527	0.452	2.17764e-12	1	ORMDL2	Immature		SUCLG1	1.06821e-17	0.286717	0.715	0.651	2.61926e-13	1	SUCLG1	Immature
COA4	8.98865e-17	0.394541	0.496	0.425	2.20402e-12	1	COA4	Immature		ATP6V1D	1.17841e-17	0.283483	0.635	0.527	2.88946e-13	1	ATP6V1D	Immature
CAPZB	1.0389e-16	0.281184	0.858	0.784	2.54739e-12	1	CAPZB	Immature		C19orf24	1.70587e-17	0.302668	0.582	0.498	4.18279e-13	1	C19orf24	Immature
TFPT	1.11953e-16	0.278481	0.44	0.346	2.74508e-12	1	TFPT	Immature		IFI27	1.76482e-17	0.909634	0.382	0.295	4.32733e-13	1	IFI27	Immature
PSME2	1.26377e-16	0.342838	0.567	0.496	3.09877e-12	1	PSME2	Immature		EIF3I	1.77642e-17	0.324183	0.774	0.696	4.35577e-13	1	EIF3I	Immature
AGPAT2	1.4529e-16	0.266421	0.858	0.791	3.56252e-12	1	AGPAT2	Immature		PDE6D	2.17963e-17	0.312887	0.544	0.446	5.34445e-13	1	PDE6D	Immature
SNRPC	1.52672e-16	0.324524	0.579	0.509	3.74351e-12	1	SNRPC	Immature		TRAPPC3	2.88389e-17	0.277056	0.614	0.519	7.07129e-13	1	TRAPPC3	Immature
HLA-DPA1	1.87688e-16	0.42069	0.423	0.32	4.6021e-12	1	HLA-DPA1	Immature		COMMD1	2.97244e-17	0.332606	0.542	0.474	7.28843e-13	1	COMMD1	Immature
SCAND1	1.96827e-16	0.274464	0.736	0.679	4.82619e-12	1	SCAND1	Immature		ORMDL2	3.09058e-17	0.347538	0.527	0.45	7.5781e-13	1	ORMDL2	Immature
QPRT	2.08941e-16	0.421046	0.616	0.529	5.12323e-12	1	QPRT	Immature		NUTF2	3.52912e-17	0.385138	0.595	0.524	8.65339e-13	1	NUTF2	Immature
NIT2	3.04622e-16	0.388501	0.46	0.377	7.46932e-12	1	NIT2	Immature		ATP6V1E1	4.34029e-17	0.284069	0.7	0.616	1.06424e-12	1	ATP6V1E1	Immature
REEP5	3.75826e-16	0.309452	0.731	0.682	9.21524e-12	1	REEP5	Immature		MRPL43	4.69566e-17	0.367174	0.597	0.527	1.15138e-12	1	MRPL43	Immature
NOL7	4.29441e-16	0.269427	0.732	0.67	1.05299e-11	1	NOL7	Immature		SEC11A	4.84505e-17	0.26946	0.669	0.591	1.18801e-12	1	SEC11A	Immature
FCMR	4.93593e-16	0.355844	0.253	0.167	1.21029e-11	1	FCMR	Immature		VTI1B	5.24156e-17	0.316844	0.622	0.533	1.28523e-12	1	VTI1B	Immature
TMSB4X	5.47059e-16	0.473482	0.839	0.803	1.34139e-11	1	TMSB4X	Immature		HLA-DPA1	6.78615e-17	0.423012	0.423	0.318	1.66397e-12	1	HLA-DPA1	Immature
MRPL28	6.68643e-16	0.349126	0.542	0.469	1.63951e-11	1	MRPL28	Immature		CAPZB	7.10604e-17	0.282366	0.858	0.784	1.7424e-12	1	CAPZB	Immature
MPG	1.01363e-15	0.29228	0.634	0.566	2.48541e-11	1	MPG	Immature		PSME2	8.61557e-17	0.343445	0.567	0.495	2.11254e-12	1	PSME2	Immature
UROD	1.02331e-15	0.432368	0.577	0.503	2.50916e-11	1	UROD	Immature		AGPAT2	9.73654e-17	0.268528	0.858	0.79	2.3874e-12	1	AGPAT2	Immature
POLE4	1.21906e-15	0.334607	0.437	0.365	2.98914e-11	1	POLE4	Immature		SCAND1	1.12331e-16	0.275419	0.736	0.678	2.75437e-12	1	SCAND1	Immature
PTRH1	1.40228e-15	0.351651	0.418	0.338	3.4384e-11	1	PTRH1	Immature		FCMR	1.23584e-16	0.359268	0.253	0.165	3.03029e-12	1	FCMR	Immature
MRPL14	1.41258e-15	0.338391	0.538	0.47	3.46365e-11	1	MRPL14	Immature		TFPT	1.418e-16	0.277973	0.44	0.346	3.47693e-12	1	TFPT	Immature
C14orf166	1.63857e-15	0.250825	0.735	0.666	4.01778e-11	1	C14orf166	Immature		COA4	1.48762e-16	0.393315	0.496	0.426	3.64765e-12	1	COA4	Immature
HACD1	1.77762e-15	0.269852	0.646	0.562	4.35872e-11	1	HACD1	Immature		NIT2	1.73246e-16	0.390263	0.46	0.376	4.248e-12	1	NIT2	Immature
ZCRB1	2.04527e-15	0.274305	0.575	0.51	5.01501e-11	1	ZCRB1	Immature		REEP5	1.74213e-16	0.312831	0.731	0.681	4.27169e-12	1	REEP5	Immature
ITGB1BP1	2.45613e-15	0.252858	0.788	0.704	6.02243e-11	1	ITGB1BP1	Immature		SNRPC	1.98064e-16	0.323162	0.579	0.509	4.85654e-12	1	SNRPC	Immature
OSTC	2.77647e-15	0.27192	0.641	0.558	6.80791e-11	1	OSTC	Immature		TMSB4X	1.98926e-16	0.475709	0.839	0.801	4.87768e-12	1	TMSB4X	Immature
MRPL15	2.79415e-15	0.309318	0.486	0.396	6.85127e-11	1	MRPL15	Immature		NOL7	2.48221e-16	0.271562	0.732	0.669	6.08639e-12	1	NOL7	Immature
PSMC4	3.53241e-15	0.293669	0.565	0.479	8.66147e-11	1	PSMC4	Immature		MPG	3.93107e-16	0.296124	0.634	0.565	9.63898e-12	1	MPG	Immature
COMMD3	5.68378e-15	0.296366	0.508	0.424	1.39366e-10	1	COMMD3	Immature		POLE4	4.30078e-16	0.339411	0.437	0.363	1.05455e-11	1	POLE4	Immature
PRKCDBP	6.7483e-15	0.480626	0.702	0.641	1.65468e-10	1	PRKCDBP	Immature		MRPL14	4.38382e-16	0.34137	0.538	0.467	1.07491e-11	1	MRPL14	Immature
ROPN1B	6.91368e-15	0.297921	0.664	0.6	1.69524e-10	1	ROPN1B	Immature		QPRT	4.56959e-16	0.418753	0.616	0.53	1.12046e-11	1	QPRT	Immature
MRPL22	8.64404e-15	0.302392	0.499	0.424	2.11952e-10	1	MRPL22	Immature		MRPL28	6.7649e-16	0.349872	0.542	0.469	1.65875e-11	1	MRPL28	Immature
AKR7A2	9.14748e-15	0.279104	0.613	0.531	2.24296e-10	1	AKR7A2	Immature		UROD	9.13303e-16	0.433056	0.577	0.502	2.23942e-11	1	UROD	Immature
ETHE1	1.20449e-14	0.446104	0.473	0.406	2.9534e-10	1	ETHE1	Immature		ITGB1BP1	1.03433e-15	0.259775	0.788	0.703	2.53619e-11	1	ITGB1BP1	Immature
C3orf14	1.94501e-14	0.271991	0.387	0.302	4.76916e-10	1	C3orf14	Immature		ZCRB1	1.10933e-15	0.276878	0.575	0.509	2.72008e-11	1	ZCRB1	Immature
WBSCR22	1.95172e-14	0.310721	0.618	0.543	4.78561e-10	1	WBSCR22	Immature		C14orf166	1.1412e-15	0.252742	0.735	0.666	2.79823e-11	1	C14orf166	Immature
EIF3G	1.96978e-14	0.256354	0.695	0.644	4.8299e-10	1	EIF3G	Immature		PRKCDBP	1.29277e-15	0.490986	0.702	0.639	3.16987e-11	1	PRKCDBP	Immature
ADRM1	2.13915e-14	0.278464	0.619	0.548	5.24521e-10	1	ADRM1	Immature		HACD1	1.43689e-15	0.272141	0.646	0.562	3.52324e-11	1	HACD1	Immature
DGCR6L	6.19058e-14	0.268283	0.655	0.577	1.51793e-09	1	DGCR6L	Immature		PSMC4	1.93829e-15	0.295021	0.565	0.478	4.7527e-11	1	PSMC4	Immature
PYCARD	6.46251e-14	0.437151	0.347	0.268	1.58461e-09	1	PYCARD	Immature		OSTC	2.07857e-15	0.27365	0.641	0.558	5.09665e-11	1	OSTC	Immature
ANKRD37	6.55694e-14	0.292647	0.415	0.332	1.60776e-09	1	ANKRD37	Immature		PTRH1	2.10227e-15	0.349711	0.418	0.338	5.15476e-11	1	PTRH1	Immature
FAM96A	6.61892e-14	0.26379	0.536	0.46	1.62296e-09	1	FAM96A	Immature		MRPL15	2.52873e-15	0.312617	0.486	0.396	6.20045e-11	1	MRPL15	Immature
HMOX2	7.27852e-14	0.349436	0.551	0.476	1.78469e-09	1	HMOX2	Immature		MRPL22	3.29247e-15	0.308256	0.499	0.423	8.07314e-11	1	MRPL22	Immature
AK1	7.45315e-14	0.262013	0.64	0.565	1.82751e-09	1	AK1	Immature		COMMD3	4.92427e-15	0.299006	0.508	0.424	1.20743e-10	1	COMMD3	Immature
TRAPPC4	9.1627e-14	0.381566	0.538	0.473	2.24669e-09	1	TRAPPC4	Immature		ROPN1B	5.4665e-15	0.300738	0.664	0.6	1.34039e-10	1	ROPN1B	Immature
SNAPIN	1.16008e-13	0.256838	0.483	0.41	2.84451e-09	1	SNAPIN	Immature		WBSCR22	6.06352e-15	0.315777	0.618	0.54	1.48678e-10	1	WBSCR22	Immature
ITPA	1.24126e-13	0.343659	0.522	0.461	3.04357e-09	1	ITPA	Immature		ETHE1	6.17879e-15	0.447751	0.473	0.404	1.51504e-10	1	ETHE1	Immature
VPS25	1.24665e-13	0.264083	0.536	0.456	3.05679e-09	1	VPS25	Immature		ADRM1	6.97857e-15	0.283702	0.619	0.546	1.71115e-10	1	ADRM1	Immature
EXOSC4	1.33449e-13	0.364449	0.422	0.351	3.27217e-09	1	EXOSC4	Immature		EIF3G	9.59004e-15	0.261539	0.695	0.643	2.35148e-10	1	EIF3G	Immature
CIB1	1.51048e-13	0.323441	0.492	0.421	3.70369e-09	1	CIB1	Immature		AKR7A2	9.98716e-15	0.277552	0.613	0.531	2.44885e-10	1	AKR7A2	Immature
AKR1A1	1.72612e-13	0.294674	0.572	0.5	4.23244e-09	1	AKR1A1	Immature		C3orf14	1.34176e-14	0.275911	0.387	0.302	3.29e-10	1	C3orf14	Immature
CALM3	1.86937e-13	0.320459	0.708	0.654	4.58369e-09	1	CALM3	Immature		PYCARD	1.58612e-14	0.445874	0.347	0.266	3.88917e-10	1	PYCARD	Immature
PSMB10	1.89889e-13	0.274132	0.584	0.522	4.65609e-09	1	PSMB10	Immature		ANKRD37	2.5027e-14	0.296663	0.415	0.33	6.13663e-10	1	ANKRD37	Immature
CHMP4A	2.27469e-13	0.319223	0.49	0.415	5.57755e-09	1	CHMP4A	Immature		FAM96A	2.91153e-14	0.266169	0.536	0.458	7.13907e-10	1	FAM96A	Immature
BAD	2.42428e-13	0.268338	0.583	0.529	5.94433e-09	1	BAD	Immature		AK1	4.311e-14	0.263755	0.64	0.565	1.05706e-09	1	AK1	Immature
TBC1D7	3.04178e-13	0.403767	0.495	0.425	7.45843e-09	1	TBC1D7	Immature		SNAPIN	4.91091e-14	0.261303	0.483	0.409	1.20416e-09	1	SNAPIN	Immature
SARNP	3.05091e-13	0.264112	0.565	0.495	7.48083e-09	1	SARNP	Immature		TRAPPC4	4.98151e-14	0.383707	0.538	0.472	1.22147e-09	1	TRAPPC4	Immature
CUEDC2	3.16027e-13	0.28698	0.618	0.536	7.74899e-09	1	CUEDC2	Immature		HMOX2	5.19813e-14	0.35293	0.551	0.475	1.27458e-09	1	HMOX2	Immature
ZNF749	3.42107e-13	0.316226	0.493	0.432	8.38845e-09	1	ZNF749	Immature		DGCR6L	5.73622e-14	0.266626	0.655	0.576	1.40652e-09	1	DGCR6L	Immature
PTPMT1	3.77732e-13	0.317225	0.524	0.462	9.26198e-09	1	PTPMT1	Immature		CIB1	7.01651e-14	0.326745	0.492	0.419	1.72045e-09	1	CIB1	Immature
C1orf123	4.18535e-13	0.308315	0.485	0.409	1.02625e-08	1	C1orf123	Immature		EXOSC4	7.28111e-14	0.370259	0.422	0.351	1.78533e-09	1	EXOSC4	Immature
ABRACL	7.91328e-13	0.314488	0.487	0.426	1.94034e-08	1	ABRACL	Immature		ITPA	9.67448e-14	0.344874	0.522	0.46	2.37218e-09	1	ITPA	Immature
CEP72	8.81246e-13	0.364244	0.431	0.349	2.16082e-08	1	CEP72	Immature		VPS25	1.11293e-13	0.267588	0.536	0.456	2.72891e-09	1	VPS25	Immature
MRPS12	1.0742e-12	0.375066	0.484	0.423	2.63393e-08	1	MRPS12	Immature		AKR1A1	1.13389e-13	0.297812	0.572	0.498	2.7803e-09	1	AKR1A1	Immature
SURF1	1.08349e-12	0.321193	0.533	0.46	2.65671e-08	1	SURF1	Immature		PSMB10	1.40284e-13	0.274874	0.584	0.522	3.43976e-09	1	PSMB10	Immature
TOMM22	1.18931e-12	0.255469	0.602	0.53	2.91618e-08	1	TOMM22	Immature		CHMP4A	1.50695e-13	0.323824	0.49	0.415	3.69505e-09	1	CHMP4A	Immature
PCBD1	1.3938e-12	0.331646	0.468	0.4	3.4176e-08	1	PCBD1	Immature		CEP72	2.41268e-13	0.36914	0.431	0.347	5.9159e-09	1	CEP72	Immature
PFDN1	1.41284e-12	0.288907	0.613	0.54	3.46428e-08	1	PFDN1	Immature		BAD	2.57335e-13	0.269994	0.583	0.529	6.30986e-09	1	BAD	Immature
CHID1	1.76686e-12	0.296831	0.578	0.497	4.33234e-08	1	CHID1	Immature		SARNP	2.87712e-13	0.266104	0.565	0.495	7.0547e-09	1	SARNP	Immature
ALG14	1.77136e-12	0.339445	0.369	0.291	4.34337e-08	1	ALG14	Immature		CALM3	2.88691e-13	0.318501	0.708	0.655	7.07871e-09	1	CALM3	Immature
TIMP1	1.92209e-12	0.365031	0.522	0.457	4.71296e-08	1	TIMP1	Immature		C1orf123	3.42101e-13	0.311055	0.485	0.409	8.38832e-09	1	C1orf123	Immature
CD82	3.12564e-12	0.320242	0.698	0.615	7.66407e-08	1	CD82	Immature		TBC1D7	3.55223e-13	0.403957	0.495	0.425	8.71008e-09	1	TBC1D7	Immature
TIMM50	3.12875e-12	0.27349	0.474	0.396	7.6717e-08	1	TIMM50	Immature		CUEDC2	4.61725e-13	0.284454	0.618	0.537	1.13215e-08	1	CUEDC2	Immature
FXYD5	3.40769e-12	0.319342	0.599	0.549	8.35565e-08	1	FXYD5	Immature		ABRACL	4.63987e-13	0.317023	0.487	0.425	1.1377e-08	1	ABRACL	Immature
CNPY3	3.66885e-12	0.250406	0.634	0.552	8.99601e-08	1	CNPY3	Immature		PTPMT1	4.87795e-13	0.316686	0.524	0.463	1.19607e-08	1	PTPMT1	Immature
RER1	3.73886e-12	0.274293	0.669	0.602	9.16769e-08	1	RER1	Immature		SURF1	4.93671e-13	0.325092	0.533	0.459	1.21048e-08	1	SURF1	Immature
RPAIN	4.29128e-12	0.259614	0.56	0.487	1.05222e-07	1	RPAIN	Immature		ZNF749	5.14595e-13	0.314626	0.493	0.432	1.26179e-08	1	ZNF749	Immature
PEMT	4.43616e-12	0.335847	0.488	0.419	1.08775e-07	1	PEMT	Immature		PFDN1	7.05171e-13	0.291732	0.613	0.538	1.72908e-08	1	PFDN1	Immature
CDK2AP2	4.61106e-12	0.368251	0.571	0.511	1.13063e-07	1	CDK2AP2	Immature		MRPS12	8.00613e-13	0.374642	0.484	0.422	1.9631e-08	1	MRPS12	Immature
MRPL12	4.61456e-12	0.342844	0.536	0.471	1.13149e-07	1	MRPL12	Immature		TIMP1	9.33528e-13	0.369505	0.522	0.456	2.28901e-08	1	TIMP1	Immature
CETN2	5.61166e-12	0.2518	0.456	0.377	1.37598e-07	1	CETN2	Immature		TOMM22	1.07072e-12	0.254226	0.602	0.529	2.6254e-08	1	TOMM22	Immature
AGTRAP	5.66913e-12	0.263081	0.431	0.359	1.39007e-07	1	AGTRAP	Immature		PCBD1	1.09878e-12	0.331696	0.468	0.399	2.6942e-08	1	PCBD1	Immature
NCBP2-AS2	5.99064e-12	0.270433	0.486	0.417	1.46891e-07	1	NCBP2-AS2	Immature		CD82	1.27681e-12	0.324121	0.698	0.613	3.13073e-08	1	CD82	Immature
PSMG1	6.04574e-12	0.312201	0.431	0.364	1.48242e-07	1	PSMG1	Immature		ALG14	1.35314e-12	0.341482	0.369	0.291	3.31789e-08	1	ALG14	Immature
DTYMK	6.13295e-12	0.353345	0.466	0.397	1.5038e-07	1	DTYMK	Immature		CHID1	1.46316e-12	0.296666	0.578	0.496	3.58766e-08	1	CHID1	Immature
HAGHL	6.57525e-12	0.34577	0.344	0.266	1.61225e-07	1	HAGHL	Immature		RER1	1.60252e-12	0.27722	0.669	0.6	3.92937e-08	1	RER1	Immature
MRPL21	7.11006e-12	0.281391	0.501	0.452	1.74339e-07	1	MRPL21	Immature		FXYD5	2.21698e-12	0.320494	0.599	0.548	5.43603e-08	1	FXYD5	Immature
PPP1R7	7.49604e-12	0.254032	0.562	0.497	1.83803e-07	1	PPP1R7	Immature		MRPL12	2.7185e-12	0.345083	0.536	0.47	6.66577e-08	1	MRPL12	Immature
SLCO4A1	8.01278e-12	0.368342	0.611	0.549	1.96473e-07	1	SLCO4A1	Immature		PEMT	3.0122e-12	0.339101	0.488	0.419	7.38591e-08	1	PEMT	Immature
CLPP	9.26837e-12	0.310093	0.507	0.444	2.2726e-07	1	CLPP	Immature		SIVA1	3.17899e-12	0.284314	0.624	0.577	7.79488e-08	1	SIVA1	Immature
SIVA1	9.27513e-12	0.279992	0.624	0.579	2.27426e-07	1	SIVA1	Immature		PSMG1	3.2833e-12	0.313621	0.431	0.362	8.05065e-08	1	PSMG1	Immature
NUDT14	1.01836e-11	0.337173	0.524	0.464	2.49701e-07	1	NUDT14	Immature		CLTB	3.33439e-12	0.304086	0.618	0.566	8.17593e-08	1	CLTB	Immature
UBXN4	1.04734e-11	0.25811	0.63	0.58	2.56808e-07	1	UBXN4	Immature		CDK2AP2	3.57636e-12	0.371212	0.571	0.511	8.76924e-08	1	CDK2AP2	Immature
CLTB	1.06633e-11	0.297959	0.618	0.569	2.61464e-07	1	CLTB	Immature		RPAIN	3.70431e-12	0.262469	0.56	0.487	9.08298e-08	1	RPAIN	Immature
SRD5A3	1.06941e-11	0.273539	0.377	0.297	2.62218e-07	1	SRD5A3	Immature		TIMM50	3.77104e-12	0.271855	0.474	0.396	9.2466e-08	1	TIMM50	Immature
RPS4Y1	1.29298e-11	0.413504	0.593	0.573	3.1704e-07	1	RPS4Y1	Immature		CLPP	4.54651e-12	0.312023	0.507	0.442	1.11481e-07	1	CLPP	Immature
C11orf73	1.38615e-11	0.279375	0.489	0.43	3.39884e-07	1	C11orf73	Immature		CETN2	4.76968e-12	0.253107	0.456	0.376	1.16952e-07	1	CETN2	Immature
MALSU1	1.38793e-11	0.281521	0.384	0.317	3.40319e-07	1	MALSU1	Immature		NCBP2-AS2	5.06665e-12	0.273141	0.486	0.417	1.24234e-07	1	NCBP2-AS2	Immature
CCDC85B	1.64749e-11	0.259878	0.475	0.413	4.03965e-07	1	CCDC85B	Immature		MRPL21	5.19269e-12	0.281887	0.501	0.451	1.27325e-07	1	MRPL21	Immature
TUBB2A	1.84952e-11	0.253538	0.685	0.602	4.53502e-07	1	TUBB2A	Immature		SRD5A3	6.19539e-12	0.279386	0.377	0.296	1.51911e-07	1	SRD5A3	Immature
NUDT16L1	2.44738e-11	0.362246	0.431	0.36	6.00097e-07	1	NUDT16L1	Immature		UBXN4	6.51724e-12	0.261701	0.63	0.579	1.59803e-07	1	UBXN4	Immature
NOL12	4.26673e-11	0.308656	0.338	0.273	1.0462e-06	1	NOL12	Immature		SLCO4A1	6.8027e-12	0.369531	0.611	0.548	1.66802e-07	1	SLCO4A1	Immature
MRPL17	4.90845e-11	0.270055	0.457	0.39	1.20355e-06	1	MRPL17	Immature		AGTRAP	7.10241e-12	0.26117	0.431	0.359	1.74151e-07	1	AGTRAP	Immature
DCXR	5.29926e-11	0.251948	0.638	0.591	1.29938e-06	1	DCXR	Immature		DTYMK	7.87011e-12	0.351681	0.466	0.397	1.92975e-07	1	DTYMK	Immature
ZNF593	6.04251e-11	0.271192	0.413	0.356	1.48162e-06	1	ZNF593	Immature		RPS4Y1	7.88389e-12	0.416845	0.593	0.573	1.93313e-07	1	RPS4Y1	Immature
LSM10	9.62935e-11	0.386068	0.401	0.343	2.36112e-06	1	LSM10	Immature		HAGHL	8.27752e-12	0.343588	0.344	0.266	2.02965e-07	1	HAGHL	Immature
NUDT1	1.41207e-10	0.306081	0.435	0.383	3.4624e-06	1	NUDT1	Immature		CCDC85B	9.1783e-12	0.261813	0.475	0.411	2.25052e-07	1	CCDC85B	Immature
PPIE	1.42778e-10	0.27529	0.519	0.45	3.50092e-06	1	PPIE	Immature		MALSU1	1.01443e-11	0.282891	0.384	0.316	2.48739e-07	1	MALSU1	Immature
WDR61	1.52763e-10	0.275536	0.584	0.533	3.74574e-06	1	WDR61	Immature		PPP1R7	1.09558e-11	0.252194	0.562	0.498	2.68636e-07	1	PPP1R7	Immature
LSM1	1.55668e-10	0.256402	0.503	0.449	3.81698e-06	1	LSM1	Immature		NUDT14	1.24572e-11	0.338125	0.524	0.465	3.05451e-07	1	NUDT14	Immature
RPS19BP1	1.76231e-10	0.300762	0.534	0.485	4.32119e-06	1	RPS19BP1	Immature		C11orf73	1.48702e-11	0.280134	0.489	0.43	3.64617e-07	1	C11orf73	Immature
MOK	1.94156e-10	0.288339	0.49	0.419	4.76071e-06	1	MOK	Immature		TUBB2A	1.79939e-11	0.25406	0.685	0.602	4.41209e-07	1	TUBB2A	Immature
ARL3	2.43358e-10	0.253445	0.519	0.467	5.96715e-06	1	ARL3	Immature		NUDT16L1	2.55688e-11	0.36001	0.431	0.36	6.26947e-07	1	NUDT16L1	Immature
NT5C	2.94425e-10	0.320005	0.548	0.5	7.2193e-06	1	NT5C	Immature		ZNF593	2.98362e-11	0.272084	0.413	0.354	7.31584e-07	1	ZNF593	Immature
UPP1	2.94762e-10	0.318906	0.496	0.435	7.22756e-06	1	UPP1	Immature		DCXR	3.66624e-11	0.252453	0.638	0.59	8.98962e-07	1	DCXR	Immature
HEBP1	3.30675e-10	0.281632	0.573	0.518	8.10815e-06	1	HEBP1	Immature		NOL12	3.83907e-11	0.307688	0.338	0.273	9.4134e-07	1	NOL12	Immature
ALG3	3.77324e-10	0.335274	0.446	0.376	9.25198e-06	1	ALG3	Immature		PPIE	4.62775e-11	0.281489	0.519	0.448	1.13472e-06	1	PPIE	Immature
HLA-A	3.99666e-10	0.255819	0.948	0.928	9.7998e-06	1	HLA-A	Immature		MRPL17	5.62234e-11	0.270076	0.457	0.391	1.3786e-06	1	MRPL17	Immature
NQO1	6.14216e-10	0.44374	0.298	0.234	1.50606e-05	1	NQO1	Immature		LSM10	7.68594e-11	0.389332	0.401	0.343	1.88459e-06	1	LSM10	Immature
COMMD4	6.59571e-10	0.265413	0.507	0.451	1.61727e-05	1	COMMD4	Immature		MOK	8.99779e-11	0.294917	0.49	0.418	2.20626e-06	1	MOK	Immature
PKIG	6.65089e-10	0.280694	0.449	0.385	1.6308e-05	1	PKIG	Immature		NUDT1	9.24761e-11	0.307306	0.435	0.382	2.26751e-06	1	NUDT1	Immature
NQO2	6.68228e-10	0.263184	0.522	0.459	1.63849e-05	1	NQO2	Immature		WDR61	1.12643e-10	0.275118	0.584	0.531	2.76199e-06	1	WDR61	Immature
WDR18	6.92903e-10	0.270681	0.433	0.367	1.699e-05	1	WDR18	Immature		HLA-A	1.4393e-10	0.261366	0.948	0.928	3.52915e-06	1	HLA-A	Immature
JAGN1	9.02652e-10	0.255992	0.546	0.49	2.2133e-05	1	JAGN1	Immature		RPS19BP1	1.76904e-10	0.300458	0.534	0.485	4.3377e-06	1	RPS19BP1	Immature
NUBP2	9.48284e-10	0.286495	0.575	0.518	2.32519e-05	1	NUBP2	Immature		ARL3	2.03903e-10	0.253419	0.519	0.466	4.99969e-06	1	ARL3	Immature
NAA10	1.11472e-09	0.308367	0.517	0.467	2.73329e-05	1	NAA10	Immature		NQO1	2.10809e-10	0.452146	0.298	0.232	5.16904e-06	1	NQO1	Immature
MRPS23	1.24839e-09	0.26035	0.425	0.366	3.06106e-05	1	MRPS23	Immature		ALG3	2.83473e-10	0.336075	0.446	0.375	6.95077e-06	1	ALG3	Immature
C21orf2	1.38699e-09	0.279246	0.454	0.385	3.4009e-05	1	C21orf2	Immature		NT5C	2.85339e-10	0.318205	0.548	0.499	6.9965e-06	1	NT5C	Immature
DCPS	1.85158e-09	0.36991	0.371	0.314	4.54006e-05	1	DCPS	Immature		UPP1	2.90559e-10	0.322335	0.496	0.435	7.12451e-06	1	UPP1	Immature
POLR1C	1.91655e-09	0.278707	0.272	0.207	4.69937e-05	1	POLR1C	Immature		LSM1	3.40548e-10	0.252593	0.503	0.45	8.35023e-06	1	LSM1	Immature
PGLS	2.54777e-09	0.33955	0.507	0.47	6.24712e-05	1	PGLS	Immature		HEBP1	3.50712e-10	0.281694	0.573	0.518	8.59945e-06	1	HEBP1	Immature
FAM173A	2.71077e-09	0.308184	0.419	0.366	6.64681e-05	1	FAM173A	Immature		WDR18	4.27253e-10	0.276679	0.433	0.366	1.04762e-05	1	WDR18	Immature
IMP3	4.17582e-09	0.256787	0.591	0.545	0.000102391	1	IMP3	Immature		NQO2	5.22945e-10	0.26909	0.522	0.458	1.28226e-05	1	NQO2	Immature
PRADC1	5.03425e-09	0.321906	0.33	0.272	0.00012344	1	PRADC1	Immature		COMMD4	6.30883e-10	0.267957	0.507	0.451	1.54693e-05	1	COMMD4	Immature
AIP	5.20642e-09	0.284679	0.574	0.522	0.000127662	1	AIP	Immature		JAGN1	6.51048e-10	0.256853	0.546	0.488	1.59637e-05	1	JAGN1	Immature
FKBP1B	5.77149e-09	0.331786	0.399	0.341	0.000141517	1	FKBP1B	Immature		NUBP2	6.58356e-10	0.285694	0.575	0.516	1.61429e-05	1	NUBP2	Immature
MGMT	8.1729e-09	0.2691	0.46	0.409	0.000200399	1	MGMT	Immature		POLR1C	6.70634e-10	0.282417	0.272	0.205	1.64439e-05	1	POLR1C	Immature
TMED1	8.52933e-09	0.343896	0.398	0.341	0.000209139	1	TMED1	Immature		NAA10	7.9889e-10	0.309674	0.517	0.466	1.95888e-05	1	NAA10	Immature
PAFAH1B3	9.08221e-09	0.308861	0.515	0.479	0.000222696	1	PAFAH1B3	Immature		PKIG	1.04591e-09	0.280422	0.449	0.387	2.56456e-05	1	PKIG	Immature
PMM1	1.04992e-08	0.280888	0.484	0.423	0.00025744	1	PMM1	Immature		MRPS23	1.08564e-09	0.260749	0.425	0.365	2.66198e-05	1	MRPS23	Immature
SSSCA1	1.07817e-08	0.263231	0.355	0.305	0.000264368	1	SSSCA1	Immature		DCPS	1.46174e-09	0.370052	0.371	0.313	3.58419e-05	1	DCPS	Immature
DCTN6	1.32704e-08	0.261481	0.481	0.429	0.000325391	1	DCTN6	Immature		C21orf2	1.46457e-09	0.280264	0.454	0.385	3.59113e-05	1	C21orf2	Immature
PNPLA4	1.56952e-08	0.267792	0.267	0.211	0.000384846	1	PNPLA4	Immature		PGLS	1.7169e-09	0.339525	0.507	0.468	4.20984e-05	1	PGLS	Immature
MTX1	1.61547e-08	0.271981	0.378	0.328	0.000396114	1	MTX1	Immature		IMP3	1.82018e-09	0.262243	0.591	0.543	4.46307e-05	1	IMP3	Immature
NOSIP	1.62743e-08	0.425091	0.449	0.408	0.000399047	1	NOSIP	Immature		FAM173A	2.52404e-09	0.307368	0.419	0.366	6.18896e-05	1	FAM173A	Immature
COMMD9	1.74779e-08	0.292934	0.427	0.37	0.000428559	1	COMMD9	Immature		PRADC1	3.62611e-09	0.327187	0.33	0.271	8.89122e-05	1	PRADC1	Immature
FAHD1	2.51023e-08	0.296244	0.501	0.444	0.000615508	1	FAHD1	Immature		AIP	6.00502e-09	0.283915	0.574	0.522	0.000147243	1	AIP	Immature
MRPL48	2.51296e-08	0.267063	0.395	0.341	0.000616177	1	MRPL48	Immature		PAFAH1B3	6.16372e-09	0.309782	0.515	0.478	0.000151134	1	PAFAH1B3	Immature
ISOC2	3.43648e-08	0.35176	0.382	0.333	0.000842626	1	ISOC2	Immature		FKBP1B	6.46043e-09	0.334044	0.399	0.342	0.00015841	1	FKBP1B	Immature
KU-MEL-3	4.30378e-08	0.421771	0.408	0.353	0.00105529	1	KU-MEL-3	Immature		TMED1	7.50907e-09	0.344143	0.398	0.341	0.000184122	1	TMED1	Immature
ARL16	4.49698e-08	0.309327	0.4	0.348	0.00110266	1	ARL16	Immature		PNPLA4	8.32298e-09	0.274124	0.267	0.209	0.00020408	1	PNPLA4	Immature
C9orf89	4.50074e-08	0.304939	0.47	0.43	0.00110358	1	C9orf89	Immature		PMM1	1.03247e-08	0.280211	0.484	0.423	0.000253162	1	PMM1	Immature
APOD	5.26229e-08	0.413622	0.792	0.787	0.00129031	1	APOD	Immature		MGMT	1.03315e-08	0.26815	0.46	0.41	0.000253327	1	MGMT	Immature
SFTPC	8.20437e-08	0.314964	0.3	0.24	0.00201171	1	SFTPC	Immature		MTX1	1.15838e-08	0.274699	0.378	0.327	0.000284035	1	MTX1	Immature
ABHD14A	9.08671e-08	0.261718	0.286	0.232	0.00222806	1	ABHD14A	Immature		NOSIP	1.1888e-08	0.426167	0.449	0.407	0.000291493	1	NOSIP	Immature
NAGK	1.05297e-07	0.334189	0.495	0.447	0.00258188	1	NAGK	Immature		SSSCA1	1.2368e-08	0.263522	0.355	0.305	0.000303262	1	SSSCA1	Immature
HSPB2	1.07396e-07	0.324083	0.405	0.355	0.00263334	1	HSPB2	Immature		COMMD9	1.26035e-08	0.297325	0.427	0.37	0.000309038	1	COMMD9	Immature
PDLIM2	1.15193e-07	0.27644	0.272	0.218	0.00282453	1	PDLIM2	Immature		DCTN6	1.40983e-08	0.263205	0.481	0.43	0.00034569	1	DCTN6	Immature
SRSF7	1.22159e-07	0.265116	0.564	0.516	0.00299535	1	SRSF7	Immature		ISOC2	1.60612e-08	0.356292	0.382	0.331	0.000393821	1	ISOC2	Immature
DYRK4	1.34429e-07	0.281398	0.308	0.257	0.00329621	1	DYRK4	Immature		MRPL48	1.94273e-08	0.269809	0.395	0.34	0.000476356	1	MRPL48	Immature
MRPS11	1.56687e-07	0.26339	0.409	0.358	0.00384197	1	MRPS11	Immature		APOD	2.12782e-08	0.426879	0.792	0.786	0.00052174	1	APOD	Immature
APOO	2.88782e-07	0.260093	0.344	0.293	0.00708093	1	APOO	Immature		C9orf89	2.91281e-08	0.306809	0.47	0.429	0.000714222	1	C9orf89	Immature
NOP16	3.18473e-07	0.311712	0.311	0.261	0.00780897	1	NOP16	Immature		FAHD1	3.06794e-08	0.295194	0.501	0.445	0.000752258	1	FAHD1	Immature
EBP	3.79556e-07	0.250044	0.515	0.448	0.00930672	1	EBP	Immature		KU-MEL-3	4.09416e-08	0.423716	0.408	0.352	0.00100389	1	KU-MEL-3	Immature
EIF4E2	6.92054e-07	0.258301	0.462	0.417	0.0169692	1	EIF4E2	Immature		ARL16	4.88199e-08	0.308658	0.4	0.348	0.00119706	1	ARL16	Immature
MFAP2	6.94638e-07	0.269745	0.446	0.398	0.0170325	1	MFAP2	Immature		SFTPC	6.59909e-08	0.315672	0.3	0.239	0.0016181	1	SFTPC	Immature
SWI5	8.06177e-07	0.261453	0.292	0.243	0.0197675	1	SWI5	Immature		ABHD14A	6.72992e-08	0.262369	0.286	0.231	0.00165018	1	ABHD14A	Immature
EXOSC5	8.77929e-07	0.293985	0.38	0.334	0.0215268	1	EXOSC5	Immature		NAGK	7.89201e-08	0.338579	0.495	0.447	0.00193512	1	NAGK	Immature
CTSH	1.63185e-06	0.276485	0.459	0.409	0.0400129	1	CTSH	Immature		SRSF7	8.4514e-08	0.267416	0.564	0.515	0.00207228	1	SRSF7	Immature
TMEM138	1.92933e-06	0.276048	0.415	0.377	0.0473071	1	TMEM138	Immature		HSPB2	1.06401e-07	0.325681	0.405	0.356	0.00260895	1	HSPB2	Immature
MANF	1.97366e-06	0.254604	0.356	0.311	0.0483942	1	MANF	Immature		PDLIM2	1.18027e-07	0.273949	0.272	0.218	0.00289403	1	PDLIM2	Immature
SLC22A18	2.2331e-06	0.298686	0.401	0.357	0.0547557	1	SLC22A18	Immature		MRPS11	1.29219e-07	0.265446	0.409	0.358	0.00316846	1	MRPS11	Immature
POLR3K	2.38896e-06	0.262784	0.281	0.24	0.0585774	1	POLR3K	Immature		ACP5	1.35047e-07	0.250856	0.451	0.384	0.00331136	1	ACP5	Immature
CCND1	2.6017e-06	0.312899	0.515	0.458	0.0637937	1	CCND1	Immature		APOO	1.62076e-07	0.262974	0.344	0.292	0.0039741	1	APOO	Immature
GALK1	3.36178e-06	0.323213	0.431	0.391	0.0824307	1	GALK1	Immature		NOP16	2.32728e-07	0.312367	0.311	0.26	0.00570648	1	NOP16	Immature
QTRT1	4.05108e-06	0.255653	0.279	0.234	0.0993325	1	QTRT1	Immature		DYRK4	2.40313e-07	0.281911	0.308	0.258	0.00589248	1	DYRK4	Immature
TMEM223	4.89745e-06	0.259276	0.345	0.302	0.120085	1	TMEM223	Immature		EBP	2.50763e-07	0.253849	0.515	0.447	0.00614871	1	EBP	Immature
TMEM208	5.40226e-06	0.261769	0.459	0.431	0.132463	1	TMEM208	Immature		EIF4E2	5.09941e-07	0.260706	0.462	0.416	0.0125037	1	EIF4E2	Immature
C12orf10	7.38227e-06	0.251018	0.408	0.362	0.181013	1	C12orf10	Immature		SWI5	6.39869e-07	0.262508	0.292	0.242	0.0156896	1	SWI5	Immature
NTHL1	9.43505e-06	0.279044	0.305	0.263	0.231347	1	NTHL1	Immature		EXOSC5	7.54857e-07	0.29586	0.38	0.334	0.0185091	1	EXOSC5	Immature
SERPINF1	1.091e-05	0.410349	0.501	0.482	0.267513	1	SERPINF1	Immature		MFAP2	1.03708e-06	0.269977	0.446	0.399	0.0254292	1	MFAP2	Immature
UBL7	1.26476e-05	0.254022	0.411	0.373	0.31012	1	UBL7	Immature		MANF	1.33788e-06	0.257159	0.356	0.31	0.0328048	1	MANF	Immature
FAM212A	1.26681e-05	0.325159	0.323	0.281	0.310623	1	FAM212A	Immature		CTSH	1.55346e-06	0.279602	0.459	0.41	0.0380908	1	CTSH	Immature
S100A6	1.31233e-05	0.251319	0.881	0.875	0.321782	1	S100A6	Immature		TMEM138	2.0644e-06	0.273783	0.415	0.377	0.0506191	1	TMEM138	Immature
NUDT22	1.34448e-05	0.264427	0.333	0.29	0.329667	1	NUDT22	Immature		GALK1	2.26237e-06	0.32538	0.431	0.39	0.0554734	1	GALK1	Immature
PQBP1	2.16537e-05	0.280465	0.429	0.401	0.530948	1	PQBP1	Immature		CCND1	2.28116e-06	0.311663	0.515	0.456	0.0559341	1	CCND1	Immature
BIRC7	5.01862e-05	0.309154	0.342	0.301	1	1	BIRC7	Immature		POLR3K	2.29035e-06	0.262732	0.281	0.24	0.0561595	1	POLR3K	Immature
COQ4	5.18429e-05	0.3311	0.442	0.416	1	1	COQ4	Immature		SLC22A18	2.32506e-06	0.304225	0.401	0.357	0.0570105	1	SLC22A18	Immature
NUBP1	6.90742e-05	0.266039	0.261	0.222	1	1	NUBP1	Immature		QTRT1	3.18323e-06	0.254552	0.279	0.233	0.0780528	1	QTRT1	Immature
CMTM7	8.17089e-05	0.332214	0.362	0.333	1	1	CMTM7	Immature		S100A6	4.055e-06	0.274713	0.881	0.874	0.0994286	1	S100A6	Immature
ICT1	0.000163237	0.288078	0.315	0.281	1	1	ICT1	Immature		TMEM208	5.25074e-06	0.260541	0.459	0.43	0.128748	1	TMEM208	Immature
FAM58A	0.000167398	0.285313	0.276	0.24	1	1	FAM58A	Immature		TMEM223	6.21481e-06	0.258061	0.345	0.303	0.152387	1	TMEM223	Immature
POP4	0.000225748	0.261688	0.352	0.321	1	1	POP4	Immature		NTHL1	9.59537e-06	0.279826	0.305	0.263	0.235279	1	NTHL1	Immature
CBR3	0.000249093	0.27262	0.332	0.301	1	1	CBR3	Immature		FAM212A	9.6067e-06	0.325417	0.323	0.281	0.235556	1	FAM212A	Immature
IMP4	0.000344581	0.258322	0.416	0.384	1	1	IMP4	Immature		NUDT22	1.19995e-05	0.26655	0.333	0.29	0.294229	1	NUDT22	Immature
BIK	0.000454793	0.301237	0.253	0.221	1	1	BIK	Immature		UBL7	1.67737e-05	0.253781	0.411	0.374	0.411292	1	UBL7	Immature
EXOSC8	0.000894651	0.276691	0.348	0.322	1	1	EXOSC8	Immature		PQBP1	1.811e-05	0.281401	0.429	0.4	0.444057	1	PQBP1	Immature
TK1	0	2.75464	0.787	0.017	0	2	TK1	Proliferative		SERPINF1	2.14678e-05	0.406254	0.501	0.484	0.526391	1	SERPINF1	Immature
CENPF	0	2.71692	0.726	0.045	0	2	CENPF	Proliferative		COQ4	3.22634e-05	0.33366	0.442	0.414	0.791098	1	COQ4	Immature
UBE2C	0	2.61095	0.618	0.008	0	2	UBE2C	Proliferative		BIRC7	3.82218e-05	0.315813	0.342	0.3	0.9372	1	BIRC7	Immature
MKI67	0	2.55522	0.624	0.013	0	2	MKI67	Proliferative		NUBP1	4.87859e-05	0.267704	0.261	0.221	1	1	NUBP1	Immature
CDC20	0	2.35083	0.535	0.009	0	2	CDC20	Proliferative		CMTM7	6.74828e-05	0.332893	0.362	0.332	1	1	CMTM7	Immature
AURKB	0	2.28272	0.541	0.013	0	2	AURKB	Proliferative		FAM58A	0.00011242	0.288427	0.276	0.238	1	1	FAM58A	Immature
BIRC5	0	2.13574	0.653	0.016	0	2	BIRC5	Proliferative		ICT1	0.000141089	0.289887	0.315	0.281	1	1	ICT1	Immature
CDKN3	0	2.06104	0.573	0.023	0	2	CDKN3	Proliferative		CBR3	0.000176043	0.274864	0.332	0.3	1	1	CBR3	Immature
CCNB2	0	1.97812	0.634	0.037	0	2	CCNB2	Proliferative		POP4	0.000181679	0.26629	0.352	0.32	1	1	POP4	Immature
FAM64A	0	1.9133	0.532	0.003	0	2	FAM64A	Proliferative		IMP4	0.000313529	0.258297	0.416	0.384	1	1	IMP4	Immature
PKMYT1	0	1.88571	0.675	0.01	0	2	PKMYT1	Proliferative		BIK	0.000412859	0.303032	0.253	0.22	1	1	BIK	Immature
KIAA0101	0	1.87251	0.793	0.036	0	2	KIAA0101	Proliferative		EXOSC8	0.000801576	0.276078	0.348	0.322	1	1	EXOSC8	Immature
TOP2A	0	1.80362	0.621	0.015	0	2	TOP2A	Proliferative		TK1	0	2.758	0.787	0.016	0	2	TK1	Proliferative
RRM2	0	1.78185	0.554	0.006	0	2	RRM2	Proliferative		CENPF	0	2.71722	0.726	0.045	0	2	CENPF	Proliferative
TPX2	0	1.77832	0.64	0.019	0	2	TPX2	Proliferative		UBE2C	0	2.61139	0.618	0.007	0	2	UBE2C	Proliferative
UBE2T	0	1.74976	0.72	0.038	0	2	UBE2T	Proliferative		MKI67	0	2.55727	0.624	0.012	0	2	MKI67	Proliferative
GINS2	0	1.68189	0.691	0.041	0	2	GINS2	Proliferative		CDC20	0	2.35229	0.535	0.008	0	2	CDC20	Proliferative
CDCA3	0	1.67978	0.5	0.006	0	2	CDCA3	Proliferative		AURKB	0	2.28297	0.541	0.013	0	2	AURKB	Proliferative
NUSAP1	0	1.64214	0.662	0.019	0	2	NUSAP1	Proliferative		BIRC5	0	2.13625	0.653	0.015	0	2	BIRC5	Proliferative
PRC1	0	1.61029	0.71	0.047	0	2	PRC1	Proliferative		CDKN3	0	2.06209	0.573	0.023	0	2	CDKN3	Proliferative
KIFC1	0	1.57646	0.564	0.009	0	2	KIFC1	Proliferative		CCNB2	0	1.97795	0.634	0.036	0	2	CCNB2	Proliferative
PRR11	0	1.48735	0.589	0.042	0	2	PRR11	Proliferative		FAM64A	0	1.91325	0.532	0.003	0	2	FAM64A	Proliferative
MAD2L1	0	1.43082	0.777	0.063	0	2	MAD2L1	Proliferative		PKMYT1	0	1.88687	0.675	0.01	0	2	PKMYT1	Proliferative
ASPM	0	1.42319	0.538	0.011	0	2	ASPM	Proliferative		KIAA0101	0	1.87256	0.793	0.035	0	2	KIAA0101	Proliferative
CLSPN	0	1.36923	0.675	0.034	0	2	CLSPN	Proliferative		TOP2A	0	1.80439	0.621	0.014	0	2	TOP2A	Proliferative
PLK1	0	1.31552	0.392	0.007	0	2	PLK1	Proliferative		RRM2	0	1.78321	0.554	0.005	0	2	RRM2	Proliferative
MYBL2	0	1.2876	0.57	0.01	0	2	MYBL2	Proliferative		TPX2	0	1.77896	0.64	0.018	0	2	TPX2	Proliferative
ASF1B	0	1.28738	0.643	0.014	0	2	ASF1B	Proliferative		UBE2T	0	1.74969	0.72	0.037	0	2	UBE2T	Proliferative
CDK1	0	1.25485	0.611	0.01	0	2	CDK1	Proliferative		GINS2	0	1.68166	0.691	0.04	0	2	GINS2	Proliferative
CENPM	0	1.23333	0.666	0.039	0	2	CENPM	Proliferative		CDCA3	0	1.68004	0.5	0.006	0	2	CDCA3	Proliferative
GTSE1	0	1.19399	0.497	0.007	0	2	GTSE1	Proliferative		NUSAP1	0	1.64248	0.662	0.018	0	2	NUSAP1	Proliferative
PBK	0	1.17527	0.615	0.005	0	2	PBK	Proliferative		PRC1	0	1.61011	0.71	0.047	0	2	PRC1	Proliferative
CENPA	0	1.14355	0.424	0.003	0	2	CENPA	Proliferative		KIFC1	0	1.57687	0.564	0.008	0	2	KIFC1	Proliferative
CENPE	0	1.0873	0.506	0.024	0	2	CENPE	Proliferative		PRR11	0	1.48756	0.589	0.042	0	2	PRR11	Proliferative
CKAP2L	0	1.07229	0.484	0.004	0	2	CKAP2L	Proliferative		MAD2L1	0	1.43033	0.777	0.063	0	2	MAD2L1	Proliferative
NDC80	0	1.05965	0.484	0.005	0	2	NDC80	Proliferative		ASPM	0	1.42448	0.538	0.011	0	2	ASPM	Proliferative
CENPU	0	1.04007	0.736	0.027	0	2	CENPU	Proliferative		CLSPN	0	1.36961	0.675	0.034	0	2	CLSPN	Proliferative
CDCA8	0	1.03412	0.471	0.008	0	2	CDCA8	Proliferative		PLK1	0	1.31548	0.392	0.007	0	2	PLK1	Proliferative
KIF20A	0	1.01384	0.392	0.005	0	2	KIF20A	Proliferative		MYBL2	0	1.28948	0.57	0.008	0	2	MYBL2	Proliferative
CDC45	0	1.00493	0.494	0.013	0	2	CDC45	Proliferative		ASF1B	0	1.28817	0.643	0.013	0	2	ASF1B	Proliferative
RAD51	0	0.999261	0.557	0.026	0	2	RAD51	Proliferative		CDK1	0	1.2551	0.611	0.01	0	2	CDK1	Proliferative
CIT	0	0.970032	0.576	0.042	0	2	CIT	Proliferative		CENPM	0	1.23545	0.666	0.038	0	2	CENPM	Proliferative
CCNA2	0	0.963197	0.462	0.011	0	2	CCNA2	Proliferative		GTSE1	0	1.19411	0.497	0.007	0	2	GTSE1	Proliferative
TROAP	0	0.961022	0.459	0.008	0	2	TROAP	Proliferative		PBK	0	1.1759	0.615	0.004	0	2	PBK	Proliferative
TACC3	0	0.944759	0.49	0.008	0	2	TACC3	Proliferative		CENPA	0	1.14357	0.424	0.003	0	2	CENPA	Proliferative
CEP55	0	0.889668	0.516	0.005	0	2	CEP55	Proliferative		CENPE	0	1.08738	0.506	0.024	0	2	CENPE	Proliferative
ANLN	0	0.883677	0.506	0.007	0	2	ANLN	Proliferative		CKAP2L	0	1.07227	0.484	0.004	0	2	CKAP2L	Proliferative
KIF2C	0	0.880458	0.452	0.012	0	2	KIF2C	Proliferative		NDC80	0	1.05984	0.484	0.004	0	2	NDC80	Proliferative
CDT1	0	0.867236	0.583	0.025	0	2	CDT1	Proliferative		CENPU	0	1.04335	0.736	0.025	0	2	CENPU	Proliferative
ATAD2	0	0.861002	0.545	0.027	0	2	ATAD2	Proliferative		CDCA8	0	1.03436	0.471	0.008	0	2	CDCA8	Proliferative
CASC5	0	0.860313	0.51	0.012	0	2	CASC5	Proliferative		KIF20A	0	1.01413	0.392	0.005	0	2	KIF20A	Proliferative
OIP5	0	0.860106	0.516	0.03	0	2	OIP5	Proliferative		CDC45	0	1.00516	0.494	0.012	0	2	CDC45	Proliferative
CENPK	0	0.859056	0.634	0.027	0	2	CENPK	Proliferative		RAD51	0	1.00037	0.557	0.025	0	2	RAD51	Proliferative
E2F1	0	0.834783	0.487	0.013	0	2	E2F1	Proliferative		CCNA2	0	0.963149	0.462	0.011	0	2	CCNA2	Proliferative
ORC6	0	0.834561	0.576	0.032	0	2	ORC6	Proliferative		TROAP	0	0.960921	0.459	0.008	0	2	TROAP	Proliferative
POC1A	0	0.834137	0.452	0.019	0	2	POC1A	Proliferative		TACC3	0	0.944748	0.49	0.008	0	2	TACC3	Proliferative
TMSB15A	0	0.832372	0.583	0.037	0	2	TMSB15A	Proliferative		CEP55	0	0.889627	0.516	0.004	0	2	CEP55	Proliferative
NCAPH	0	0.828591	0.478	0.009	0	2	NCAPH	Proliferative		ANLN	0	0.884335	0.506	0.007	0	2	ANLN	Proliferative
CDCA5	0	0.824105	0.497	0.012	0	2	CDCA5	Proliferative		KIF2C	0	0.880293	0.452	0.012	0	2	KIF2C	Proliferative
FAM111B	0	0.814053	0.389	0.006	0	2	FAM111B	Proliferative		CDT1	0	0.867976	0.583	0.024	0	2	CDT1	Proliferative
BUB1	0	0.81148	0.446	0.013	0	2	BUB1	Proliferative		ATAD2	0	0.861041	0.545	0.026	0	2	ATAD2	Proliferative
HMMR	0	0.793813	0.43	0.004	0	2	HMMR	Proliferative		CASC5	0	0.86044	0.51	0.012	0	2	CASC5	Proliferative
FANCD2	0	0.777524	0.72	0.06	0	2	FANCD2	Proliferative		OIP5	0	0.860254	0.516	0.03	0	2	OIP5	Proliferative
NEK2	0	0.763722	0.328	0.004	0	2	NEK2	Proliferative		CENPK	0	0.859308	0.634	0.026	0	2	CENPK	Proliferative
FOXM1	0	0.761354	0.519	0.017	0	2	FOXM1	Proliferative		ORC6	0	0.835912	0.576	0.032	0	2	ORC6	Proliferative
CDCA2	0	0.726294	0.411	0.007	0	2	CDCA2	Proliferative		E2F1	0	0.834842	0.487	0.013	0	2	E2F1	Proliferative
NUF2	0	0.714462	0.446	0.005	0	2	NUF2	Proliferative		POC1A	0	0.833664	0.452	0.019	0	2	POC1A	Proliferative
NCAPG	0	0.706605	0.503	0.024	0	2	NCAPG	Proliferative		TMSB15A	0	0.831816	0.583	0.037	0	2	TMSB15A	Proliferative
SPAG5	0	0.685164	0.392	0.006	0	2	SPAG5	Proliferative		NCAPH	0	0.828897	0.478	0.008	0	2	NCAPH	Proliferative
FAM83D	0	0.679185	0.293	0.004	0	2	FAM83D	Proliferative		CDCA5	0	0.823931	0.497	0.012	0	2	CDCA5	Proliferative
KIF18B	0	0.672228	0.411	0.007	0	2	KIF18B	Proliferative		FAM111B	0	0.814297	0.389	0.006	0	2	FAM111B	Proliferative
BUB1B	0	0.668311	0.408	0.005	0	2	BUB1B	Proliferative		BUB1	0	0.811444	0.446	0.013	0	2	BUB1	Proliferative
SPC25	0	0.664598	0.436	0.011	0	2	SPC25	Proliferative		HMMR	0	0.794174	0.43	0.004	0	2	HMMR	Proliferative
DLGAP5	0	0.645562	0.404	0.003	0	2	DLGAP5	Proliferative		FANCD2	0	0.77739	0.72	0.06	0	2	FANCD2	Proliferative
SAPCD2	0	0.632043	0.398	0.007	0	2	SAPCD2	Proliferative		NEK2	0	0.763718	0.328	0.004	0	2	NEK2	Proliferative
HJURP	0	0.61941	0.366	0.002	0	2	HJURP	Proliferative		FOXM1	0	0.761199	0.519	0.017	0	2	FOXM1	Proliferative
DEPDC1	0	0.612785	0.42	0.003	0	2	DEPDC1	Proliferative		CDCA2	0	0.726227	0.411	0.007	0	2	CDCA2	Proliferative
DIAPH3	0	0.601274	0.51	0.008	0	2	DIAPH3	Proliferative		NUF2	0	0.714813	0.446	0.005	0	2	NUF2	Proliferative
APOBEC3B	0	0.592934	0.296	0.002	0	2	APOBEC3B	Proliferative		NCAPG	0	0.706986	0.503	0.024	0	2	NCAPG	Proliferative
LMNB1	0	0.576977	0.503	0.027	0	2	LMNB1	Proliferative		SPAG5	0	0.685108	0.392	0.007	0	2	SPAG5	Proliferative
KIF11	0	0.574092	0.49	0.016	0	2	KIF11	Proliferative		FAM83D	0	0.679146	0.293	0.004	0	2	FAM83D	Proliferative
MELK	0	0.556659	0.443	0.017	0	2	MELK	Proliferative		KIF18B	0	0.672523	0.411	0.007	0	2	KIF18B	Proliferative
RAD51AP1	0	0.544985	0.462	0.011	0	2	RAD51AP1	Proliferative		BUB1B	0	0.66852	0.408	0.005	0	2	BUB1B	Proliferative
CDC6	0	0.529149	0.411	0.011	0	2	CDC6	Proliferative		SPC25	0	0.664846	0.436	0.011	0	2	SPC25	Proliferative
SKA3	0	0.501058	0.417	0.006	0	2	SKA3	Proliferative		DLGAP5	0	0.645514	0.404	0.003	0	2	DLGAP5	Proliferative
BRCA1	0	0.48413	0.535	0.033	0	2	BRCA1	Proliferative		SAPCD2	0	0.632047	0.398	0.007	0	2	SAPCD2	Proliferative
UHRF1	0	0.450068	0.427	0.017	0	2	UHRF1	Proliferative		HJURP	0	0.619405	0.366	0.002	0	2	HJURP	Proliferative
KIF15	0	0.406728	0.369	0.007	0	2	KIF15	Proliferative		DEPDC1	0	0.612823	0.42	0.003	0	2	DEPDC1	Proliferative
SHCBP1	0	0.392008	0.354	0.006	0	2	SHCBP1	Proliferative		DIAPH3	0	0.601463	0.51	0.008	0	2	DIAPH3	Proliferative
SKA1	0	0.385413	0.376	0.006	0	2	SKA1	Proliferative		APOBEC3B	0	0.593365	0.296	0.002	0	2	APOBEC3B	Proliferative
DTL	0	0.384077	0.404	0.007	0	2	DTL	Proliferative		LMNB1	0	0.576897	0.503	0.027	0	2	LMNB1	Proliferative
MCM10	0	0.369454	0.36	0.005	0	2	MCM10	Proliferative		KIF11	0	0.574096	0.49	0.015	0	2	KIF11	Proliferative
IQGAP3	0	0.338889	0.497	0.007	0	2	IQGAP3	Proliferative		MELK	0	0.556933	0.443	0.017	0	2	MELK	Proliferative
ESCO2	0	0.315749	0.331	0.003	0	2	ESCO2	Proliferative		RAD51AP1	0	0.544945	0.462	0.01	0	2	RAD51AP1	Proliferative
SPC24	0	0.308936	0.309	0.002	0	2	SPC24	Proliferative		CDC6	0	0.530012	0.411	0.01	0	2	CDC6	Proliferative
TTK	0	0.277034	0.366	0.005	0	2	TTK	Proliferative		SKA3	0	0.501047	0.417	0.006	0	2	SKA3	Proliferative
HIST1H2AJ	4.94683e-306	0.263797	0.312	0.007	1.21296e-301	2	HIST1H2AJ	Proliferative		BRCA1	0	0.484765	0.535	0.032	0	2	BRCA1	Proliferative
APITD1	1.15121e-305	0.315855	0.471	0.025	2.82276e-301	2	APITD1	Proliferative		UHRF1	0	0.45024	0.427	0.016	0	2	UHRF1	Proliferative
CCNB1	3.31197e-301	2.3042	0.535	0.037	8.12096e-297	2	CCNB1	Proliferative		KIF15	0	0.406877	0.369	0.006	0	2	KIF15	Proliferative
TRIP13	5.71973e-301	0.53247	0.443	0.021	1.40248e-296	2	TRIP13	Proliferative		SHCBP1	0	0.392003	0.354	0.006	0	2	SHCBP1	Proliferative
RMI2	6.0979e-298	0.989966	0.567	0.043	1.4952e-293	2	RMI2	Proliferative		SKA1	0	0.385378	0.376	0.005	0	2	SKA1	Proliferative
SGOL1	7.57446e-296	0.569106	0.417	0.019	1.85726e-291	2	SGOL1	Proliferative		DTL	0	0.384363	0.404	0.007	0	2	DTL	Proliferative
C21orf58	1.42835e-292	0.555553	0.545	0.04	3.50231e-288	2	C21orf58	Proliferative		MCM10	0	0.369603	0.36	0.005	0	2	MCM10	Proliferative
MND1	2.70587e-290	0.351283	0.411	0.019	6.63479e-286	2	MND1	Proliferative		IQGAP3	0	0.338884	0.497	0.007	0	2	IQGAP3	Proliferative
KIF14	4.12424e-289	0.381431	0.344	0.011	1.01126e-284	2	KIF14	Proliferative		ESCO2	0	0.316019	0.331	0.003	0	2	ESCO2	Proliferative
ARHGAP11A	3.34597e-287	0.372456	0.363	0.013	8.20432e-283	2	ARHGAP11A	Proliferative		SPC24	0	0.308906	0.309	0.002	0	2	SPC24	Proliferative
KIF23	6.07667e-285	0.936887	0.535	0.039	1.49e-280	2	KIF23	Proliferative		TTK	0	0.277077	0.366	0.004	0	2	TTK	Proliferative
TRIM59	1.29485e-283	1.08723	0.516	0.036	3.17497e-279	2	TRIM59	Proliferative		CIT	5.99883e-308	0.969863	0.576	0.042	1.47091e-303	2	CIT	Proliferative
CENPW	3.92159e-278	1.02585	0.739	0.091	9.61575e-274	2	CENPW	Proliferative		HIST1H2AJ	1.72247e-305	0.264003	0.312	0.007	4.22349e-301	2	HIST1H2AJ	Proliferative
CENPH	2.63109e-276	0.500997	0.513	0.036	6.45142e-272	2	CENPH	Proliferative		APITD1	1.03698e-303	0.315765	0.471	0.025	2.54269e-299	2	APITD1	Proliferative
HELLS	3.11544e-272	0.332563	0.475	0.03	7.63907e-268	2	HELLS	Proliferative		RMI2	3.31726e-302	0.991785	0.567	0.041	8.13391e-298	2	RMI2	Proliferative
KIF4A	2.11553e-271	0.999758	0.506	0.037	5.18727e-267	2	KIF4A	Proliferative		CCNB1	3.52859e-302	2.30443	0.535	0.037	8.6521e-298	2	CCNB1	Proliferative
ZWINT	4.71157e-262	1.45963	0.774	0.107	1.15528e-257	2	ZWINT	Proliferative		TRIP13	1.43528e-301	0.53279	0.443	0.021	3.51932e-297	2	TRIP13	Proliferative
C16orf59	3.15422e-260	0.621635	0.347	0.014	7.73416e-256	2	C16orf59	Proliferative		MND1	4.60767e-295	0.351452	0.411	0.018	1.1298e-290	2	MND1	Proliferative
HIST1H1B	8.11793e-259	0.441666	0.268	0.006	1.99052e-254	2	HIST1H1B	Proliferative		C21orf58	1.22076e-294	0.555264	0.545	0.039	2.9933e-290	2	C21orf58	Proliferative
MCM2	2.76885e-244	0.903129	0.519	0.045	6.78923e-240	2	MCM2	Proliferative		SGOL1	4.00985e-294	0.568853	0.417	0.019	9.83215e-290	2	SGOL1	Proliferative
BRCA2	6.47405e-242	0.512064	0.443	0.031	1.58744e-237	2	BRCA2	Proliferative		ARHGAP11A	5.02209e-289	0.372463	0.363	0.013	1.23142e-284	2	ARHGAP11A	Proliferative
KIF20B	2.45753e-241	0.628881	0.58	0.06	6.02587e-237	2	KIF20B	Proliferative		TRIM59	8.8771e-288	1.08727	0.516	0.035	2.17667e-283	2	TRIM59	Proliferative
FANCI	3.88601e-229	0.629614	0.551	0.056	9.52849e-225	2	FANCI	Proliferative		KIF14	2.86992e-286	0.381377	0.344	0.011	7.03704e-282	2	KIF14	Proliferative
ECT2	6.1223e-228	0.390771	0.392	0.025	1.50119e-223	2	ECT2	Proliferative		KIF23	9.29354e-286	0.936907	0.535	0.039	2.27878e-281	2	KIF23	Proliferative
CENPN	5.8823e-225	0.931131	0.694	0.102	1.44234e-220	2	CENPN	Proliferative		CENPW	2.65739e-278	1.02604	0.739	0.091	6.51591e-274	2	CENPW	Proliferative
KIAA1524	2.25856e-222	0.298417	0.36	0.02	5.538e-218	2	KIAA1524	Proliferative		CENPH	4.29487e-278	0.500891	0.513	0.036	1.0531e-273	2	CENPH	Proliferative
TYMS	4.58774e-221	1.65213	0.876	0.195	1.12491e-216	2	TYMS	Proliferative		KIF4A	6.16469e-271	1.00015	0.506	0.037	1.51158e-266	2	KIF4A	Proliferative
RACGAP1	1.48465e-219	0.647757	0.417	0.03	3.64037e-215	2	RACGAP1	Proliferative		HELLS	2.89103e-270	0.332363	0.475	0.031	7.08879e-266	2	HELLS	Proliferative
AURKA	6.78719e-218	0.715393	0.366	0.022	1.66422e-213	2	AURKA	Proliferative		ZWINT	1.21879e-264	1.46221	0.774	0.105	2.98848e-260	2	ZWINT	Proliferative
RTKN2	9.4525e-215	0.37601	0.376	0.024	2.31775e-210	2	RTKN2	Proliferative		C16orf59	4.35538e-259	0.621587	0.347	0.014	1.06794e-254	2	C16orf59	Proliferative
GMNN	2.99157e-213	1.45762	0.768	0.137	7.33532e-209	2	GMNN	Proliferative		HIST1H1B	2.70583e-256	0.441589	0.268	0.006	6.63468e-252	2	HIST1H1B	Proliferative
SGOL2	9.17515e-212	0.615519	0.462	0.041	2.24975e-207	2	SGOL2	Proliferative		MCM2	1.34118e-246	0.903108	0.519	0.044	3.28859e-242	2	MCM2	Proliferative
CHEK1	1.77521e-207	0.391344	0.484	0.045	4.35281e-203	2	CHEK1	Proliferative		BRCA2	6.44592e-246	0.512319	0.443	0.03	1.58054e-241	2	BRCA2	Proliferative
SMC4	6.35144e-206	1.8131	0.854	0.198	1.55737e-201	2	SMC4	Proliferative		KIF20B	1.34874e-243	0.629296	0.58	0.059	3.30712e-239	2	KIF20B	Proliferative
TRAIP	4.8055e-205	0.464226	0.325	0.017	1.17831e-200	2	TRAIP	Proliferative		FANCI	1.39358e-230	0.629583	0.551	0.056	3.41705e-226	2	FANCI	Proliferative
DHFR	1.28391e-203	0.619095	0.675	0.108	3.14816e-199	2	DHFR	Proliferative		ECT2	2.41961e-227	0.390567	0.392	0.025	5.93289e-223	2	ECT2	Proliferative
TIMELESS	1.53501e-201	0.504849	0.468	0.044	3.76384e-197	2	TIMELESS	Proliferative		CENPN	8.45062e-226	0.931406	0.694	0.101	2.07209e-221	2	CENPN	Proliferative
CDC25C	1.20244e-200	0.34271	0.258	0.01	2.94838e-196	2	CDC25C	Proliferative		KIAA1524	3.39069e-221	0.298643	0.36	0.02	8.31397e-217	2	KIAA1524	Proliferative
KIF18A	2.78564e-193	0.259225	0.277	0.013	6.8304e-189	2	KIF18A	Proliferative		TYMS	5.03839e-221	1.6517	0.876	0.195	1.23541e-216	2	TYMS	Proliferative
PARPBP	2.10526e-188	0.431915	0.373	0.028	5.16211e-184	2	PARPBP	Proliferative		RACGAP1	2.49197e-220	0.647869	0.417	0.03	6.11031e-216	2	RACGAP1	Proliferative
RFC4	1.26821e-186	0.737388	0.611	0.088	3.10966e-182	2	RFC4	Proliferative		AURKA	1.40078e-216	0.715149	0.366	0.022	3.43471e-212	2	AURKA	Proliferative
HAUS8	3.4757e-186	0.631218	0.478	0.051	8.52243e-182	2	HAUS8	Proliferative		GMNN	6.31593e-214	1.45991	0.768	0.136	1.54867e-209	2	GMNN	Proliferative
CCNF	6.7376e-186	0.712558	0.532	0.066	1.65206e-181	2	CCNF	Proliferative		SGOL2	4.01788e-213	0.615695	0.462	0.04	9.85184e-209	2	SGOL2	Proliferative
PHF19	1.28942e-181	0.81562	0.596	0.087	3.16166e-177	2	PHF19	Proliferative		RTKN2	1.55102e-212	0.375827	0.376	0.024	3.80309e-208	2	RTKN2	Proliferative
FBLN1	5.49673e-181	1.1568	0.675	0.114	1.3478e-176	2	FBLN1	Proliferative		CHEK1	7.31718e-207	0.391311	0.484	0.045	1.79417e-202	2	CHEK1	Proliferative
SMC2	7.19649e-179	1.05657	0.796	0.169	1.76458e-174	2	SMC2	Proliferative		SMC4	4.59433e-206	1.81416	0.854	0.197	1.12653e-201	2	SMC4	Proliferative
CKS2	4.42501e-178	2.10677	0.847	0.231	1.08501e-173	2	CKS2	Proliferative		TRAIP	4.9068e-205	0.463729	0.325	0.017	1.20315e-200	2	TRAIP	Proliferative
WDR76	5.6508e-176	0.458859	0.5	0.061	1.38558e-171	2	WDR76	Proliferative		DHFR	8.62488e-204	0.619178	0.675	0.108	2.11482e-199	2	DHFR	Proliferative
MCM7	2.66119e-172	1.91607	0.809	0.201	6.52524e-168	2	MCM7	Proliferative		TIMELESS	5.18546e-201	0.504492	0.468	0.044	1.27147e-196	2	TIMELESS	Proliferative
RECQL4	3.37023e-169	0.376767	0.274	0.015	8.26381e-165	2	RECQL4	Proliferative		CDC25C	3.63419e-200	0.342668	0.258	0.01	8.91102e-196	2	CDC25C	Proliferative
HMGB3	1.08544e-167	1.16	0.78	0.179	2.6615e-163	2	HMGB3	Proliferative		KIF18A	2.49229e-191	0.259159	0.277	0.013	6.11111e-187	2	KIF18A	Proliferative
CDCA7	6.84716e-167	0.298523	0.363	0.031	1.67892e-162	2	CDCA7	Proliferative		RFC4	2.82035e-188	0.73809	0.611	0.087	6.91551e-184	2	RFC4	Proliferative
CHAF1A	2.31014e-164	0.918084	0.631	0.106	5.66447e-160	2	CHAF1A	Proliferative		PARPBP	8.77607e-188	0.43155	0.373	0.028	2.15189e-183	2	PARPBP	Proliferative
PRIM1	2.01583e-162	0.420262	0.452	0.052	4.9428e-158	2	PRIM1	Proliferative		HAUS8	2.03406e-186	0.630848	0.478	0.051	4.98751e-182	2	HAUS8	Proliferative
CENPO	2.32763e-162	0.408149	0.376	0.035	5.70735e-158	2	CENPO	Proliferative		CCNF	1.14875e-185	0.712528	0.532	0.066	2.81673e-181	2	CCNF	Proliferative
CKS1B	6.0947e-161	1.87441	0.895	0.313	1.49442e-156	2	CKS1B	Proliferative		PHF19	9.92603e-181	0.814773	0.596	0.087	2.43386e-176	2	PHF19	Proliferative
PVALB	1.44888e-160	0.409289	0.363	0.032	3.55266e-156	2	PVALB	Proliferative		FBLN1	1.15278e-180	1.15463	0.675	0.114	2.82662e-176	2	FBLN1	Proliferative
TMPO	5.15906e-160	0.681337	0.643	0.117	1.265e-155	2	TMPO	Proliferative		SMC2	3.36236e-179	1.05714	0.796	0.169	8.24451e-175	2	SMC2	Proliferative
ZNF367	2.1592e-159	0.315858	0.315	0.024	5.29437e-155	2	ZNF367	Proliferative		WDR76	4.45473e-178	0.458553	0.5	0.06	1.0923e-173	2	WDR76	Proliferative
EZH2	7.43575e-159	0.770324	0.64	0.116	1.82325e-154	2	EZH2	Proliferative		CKS2	6.54151e-178	2.10586	0.847	0.231	1.60398e-173	2	CKS2	Proliferative
RFC3	1.56601e-156	0.287824	0.43	0.049	3.83985e-152	2	RFC3	Proliferative		MCM7	1.06534e-173	1.91707	0.809	0.199	2.61221e-169	2	MCM7	Proliferative
DSCC1	4.95691e-153	0.340527	0.347	0.031	1.21543e-148	2	DSCC1	Proliferative		CDCA7	8.45654e-169	0.298569	0.363	0.031	2.07354e-164	2	CDCA7	Proliferative
GGH	2.43827e-150	1.3824	0.873	0.258	5.97864e-146	2	GGH	Proliferative		RECQL4	1.48455e-168	0.377448	0.274	0.015	3.64012e-164	2	RECQL4	Proliferative
LIG1	1.46698e-149	0.61384	0.561	0.09	3.59702e-145	2	LIG1	Proliferative		HMGB3	3.14174e-167	1.15944	0.78	0.179	7.70353e-163	2	HMGB3	Proliferative
UCP2	1.01644e-146	0.773388	0.392	0.043	2.49231e-142	2	UCP2	Proliferative		PRIM1	3.26928e-165	0.421178	0.452	0.05	8.01629e-161	2	PRIM1	Proliferative
BLM	2.62311e-146	0.261297	0.303	0.024	6.43188e-142	2	BLM	Proliferative		CHAF1A	4.11094e-165	0.917786	0.631	0.105	1.008e-160	2	CHAF1A	Proliferative
MNS1	1.83533e-144	0.252186	0.341	0.032	4.50023e-140	2	MNS1	Proliferative		CKS1B	2.86719e-161	1.87552	0.895	0.312	7.03036e-157	2	CKS1B	Proliferative
NCAPG2	1.5595e-142	0.313895	0.411	0.05	3.8239e-138	2	NCAPG2	Proliferative		CENPO	3.8145e-161	0.407759	0.376	0.035	9.35315e-157	2	CENPO	Proliferative
C18orf54	2.74119e-142	0.263756	0.379	0.04	6.72141e-138	2	C18orf54	Proliferative		TMPO	2.25924e-160	0.680909	0.643	0.117	5.53966e-156	2	TMPO	Proliferative
CKAP2	4.17902e-141	1.14937	0.634	0.135	1.0247e-136	2	CKAP2	Proliferative		ZNF367	7.27084e-160	0.315705	0.315	0.023	1.78281e-155	2	ZNF367	Proliferative
SPDL1	3.56544e-140	0.454194	0.506	0.078	8.74246e-136	2	SPDL1	Proliferative		PVALB	2.01627e-159	0.408859	0.363	0.033	4.94389e-155	2	PVALB	Proliferative
CCDC109B	1.65602e-136	0.738332	0.634	0.126	4.06057e-132	2	CCDC109B	Proliferative		EZH2	7.05622e-159	0.770233	0.64	0.116	1.73018e-154	2	EZH2	Proliferative
PTTG1	3.60335e-136	2.17968	0.818	0.263	8.83541e-132	2	PTTG1	Proliferative		RFC3	2.16975e-157	0.288296	0.43	0.048	5.32022e-153	2	RFC3	Proliferative
CCDC34	2.8461e-135	0.389475	0.605	0.118	6.97863e-131	2	CCDC34	Proliferative		DSCC1	1.60977e-152	0.340271	0.347	0.031	3.94716e-148	2	DSCC1	Proliferative
NCAPD2	1.07783e-134	0.576573	0.522	0.088	2.64284e-130	2	NCAPD2	Proliferative		LIG1	5.19914e-151	0.61378	0.561	0.089	1.27483e-146	2	LIG1	Proliferative
H2AFX	1.36131e-134	0.707466	0.656	0.151	3.33792e-130	2	H2AFX	Proliferative		GGH	1.80318e-150	1.38152	0.873	0.257	4.4214e-146	2	GGH	Proliferative
SLC52A3	1.88832e-134	0.467756	0.287	0.024	4.63017e-130	2	SLC52A3	Proliferative		BLM	5.0713e-149	0.262647	0.303	0.023	1.24348e-144	2	BLM	Proliferative
CDKN2C	6.32978e-134	0.637399	0.347	0.036	1.55206e-129	2	CDKN2C	Proliferative		UCP2	5.91524e-147	0.774474	0.392	0.043	1.45042e-142	2	UCP2	Proliferative
FANCG	9.68515e-134	0.550441	0.459	0.065	2.3748e-129	2	FANCG	Proliferative		MNS1	9.9695e-147	0.252251	0.341	0.031	2.44452e-142	2	MNS1	Proliferative
C14orf80	1.0098e-132	0.661859	0.459	0.065	2.47603e-128	2	C14orf80	Proliferative		NCAPG2	2.72137e-141	0.313536	0.411	0.05	6.6728e-137	2	NCAPG2	Proliferative
GINS4	1.45927e-131	0.387196	0.287	0.024	3.57814e-127	2	GINS4	Proliferative		C18orf54	4.37311e-141	0.26285	0.379	0.04	1.07229e-136	2	C18orf54	Proliferative
WHSC1	3.74069e-130	0.505134	0.586	0.113	9.17217e-126	2	WHSC1	Proliferative		CKAP2	9.59696e-141	1.14876	0.634	0.135	2.35317e-136	2	CKAP2	Proliferative
CHTF18	1.18093e-129	0.282896	0.309	0.029	2.89565e-125	2	CHTF18	Proliferative		SPDL1	1.50303e-139	0.453713	0.506	0.078	3.68543e-135	2	SPDL1	Proliferative
HIST1H1D	2.34891e-129	0.883792	0.439	0.066	5.75954e-125	2	HIST1H1D	Proliferative		CCDC109B	1.5557e-136	0.73821	0.634	0.125	3.81458e-132	2	CCDC109B	Proliferative
MCM4	1.09234e-128	0.904934	0.646	0.145	2.67841e-124	2	MCM4	Proliferative		PTTG1	3.33555e-136	2.17928	0.818	0.263	8.17876e-132	2	PTTG1	Proliferative
SAC3D1	1.21682e-128	0.827102	0.586	0.114	2.98363e-124	2	SAC3D1	Proliferative		CCDC34	1.33884e-135	0.389655	0.605	0.117	3.28283e-131	2	CCDC34	Proliferative
DNAJC9	2.61214e-128	1.11485	0.809	0.24	6.40496e-124	2	DNAJC9	Proliferative		CDKN2C	3.46498e-135	0.636973	0.347	0.036	8.49613e-131	2	CDKN2C	Proliferative
HMGB2	3.34492e-128	2.41307	0.85	0.335	8.20175e-124	2	HMGB2	Proliferative		NCAPD2	9.45278e-135	0.576721	0.522	0.088	2.31782e-130	2	NCAPD2	Proliferative
C19orf48	3.13642e-126	1.18306	0.815	0.228	7.69049e-122	2	C19orf48	Proliferative		SLC52A3	2.68001e-134	0.467465	0.287	0.023	6.57139e-130	2	SLC52A3	Proliferative
RRM1	4.21693e-126	0.886601	0.701	0.17	1.03399e-121	2	RRM1	Proliferative		H2AFX	4.75972e-134	0.706804	0.656	0.151	1.16708e-129	2	H2AFX	Proliferative
PSMC3IP	1.78532e-125	0.286202	0.398	0.051	4.37761e-121	2	PSMC3IP	Proliferative		FANCG	1.34693e-133	0.549658	0.459	0.065	3.30267e-129	2	FANCG	Proliferative
LMNB2	2.9463e-125	1.01871	0.631	0.14	7.22433e-121	2	LMNB2	Proliferative		C14orf80	6.83736e-133	0.662049	0.459	0.065	1.67652e-128	2	C14orf80	Proliferative
EXO1	1.23672e-124	0.274003	0.303	0.029	3.03245e-120	2	EXO1	Proliferative		GINS4	1.20298e-132	0.387029	0.287	0.024	2.94969e-128	2	GINS4	Proliferative
MIS18BP1	1.87209e-124	0.7149	0.615	0.136	4.59036e-120	2	MIS18BP1	Proliferative		WHSC1	7.79557e-130	0.504521	0.586	0.113	1.91147e-125	2	WHSC1	Proliferative
FEN1	1.16995e-123	1.29835	0.707	0.18	2.86872e-119	2	FEN1	Proliferative		SAC3D1	1.99217e-129	0.832735	0.586	0.113	4.8848e-125	2	SAC3D1	Proliferative
HIST1H1A	1.90823e-123	0.580259	0.354	0.043	4.67897e-119	2	HIST1H1A	Proliferative		CHTF18	2.43836e-129	0.284708	0.309	0.029	5.97887e-125	2	CHTF18	Proliferative
RNASEH2A	4.32565e-123	1.09113	0.768	0.215	1.06065e-118	2	RNASEH2A	Proliferative		HIST1H1D	2.45883e-129	0.884392	0.439	0.065	6.02905e-125	2	HIST1H1D	Proliferative
H2AFZ	1.86135e-121	2.14837	0.994	0.881	4.56404e-117	2	H2AFZ	Proliferative		HMGB2	3.91838e-129	2.4204	0.85	0.333	9.60787e-125	2	HMGB2	Proliferative
TMEM106C	3.29948e-121	1.13786	0.752	0.206	8.09031e-117	2	TMEM106C	Proliferative		MCM4	4.01439e-129	0.90375	0.646	0.144	9.84328e-125	2	MCM4	Proliferative
MMS22L	1.34985e-119	0.53267	0.535	0.099	3.30983e-115	2	MMS22L	Proliferative		DNAJC9	1.1264e-128	1.11393	0.809	0.238	2.76193e-124	2	DNAJC9	Proliferative
FANCA	2.75266e-119	0.310244	0.338	0.04	6.74953e-115	2	FANCA	Proliferative		RRM1	7.30846e-127	0.888584	0.701	0.169	1.79203e-122	2	RRM1	Proliferative
WEE1	8.24332e-119	0.261009	0.43	0.065	2.02126e-114	2	WEE1	Proliferative		C19orf48	9.0711e-127	1.18258	0.815	0.227	2.22423e-122	2	C19orf48	Proliferative
TUBG1	2.89999e-118	1.27179	0.72	0.198	7.11076e-114	2	TUBG1	Proliferative		EXO1	6.50524e-126	0.273554	0.303	0.028	1.59509e-121	2	EXO1	Proliferative
KNSTRN	6.81282e-118	0.984795	0.487	0.088	1.6705e-113	2	KNSTRN	Proliferative		PSMC3IP	2.27302e-125	0.285838	0.398	0.051	5.57345e-121	2	PSMC3IP	Proliferative
PXMP2	1.68917e-117	0.501529	0.506	0.09	4.14186e-113	2	PXMP2	Proliferative		LMNB2	2.40897e-125	1.01736	0.631	0.14	5.9068e-121	2	LMNB2	Proliferative
RBL1	6.21411e-117	0.269493	0.347	0.042	1.5237e-112	2	RBL1	Proliferative		FEN1	2.28857e-124	1.30068	0.707	0.178	5.61156e-120	2	FEN1	Proliferative
DSN1	5.82898e-116	0.44674	0.487	0.085	1.42927e-111	2	DSN1	Proliferative		MIS18BP1	4.08409e-124	0.714505	0.615	0.136	1.00142e-119	2	MIS18BP1	Proliferative
CCDC18	4.22074e-115	0.354884	0.484	0.089	1.03492e-110	2	CCDC18	Proliferative		RNASEH2A	1.11852e-123	1.09545	0.768	0.213	2.7426e-119	2	RNASEH2A	Proliferative
PCNA	5.01949e-115	1.48134	0.815	0.283	1.23078e-110	2	PCNA	Proliferative		HIST1H1A	1.44003e-123	0.580087	0.354	0.043	3.53094e-119	2	HIST1H1A	Proliferative
MCM6	1.60368e-114	0.632923	0.452	0.076	3.93222e-110	2	MCM6	Proliferative		TMEM106C	1.51244e-121	1.13574	0.752	0.205	3.7085e-117	2	TMEM106C	Proliferative
CHEK2	1.84598e-114	0.254627	0.271	0.025	4.52634e-110	2	CHEK2	Proliferative		H2AFZ	2.00422e-121	2.1484	0.994	0.881	4.91435e-117	2	H2AFZ	Proliferative
NT5DC2	1.8742e-114	1.0288	0.79	0.239	4.59553e-110	2	NT5DC2	Proliferative		WEE1	1.15726e-120	0.261736	0.43	0.063	2.83761e-116	2	WEE1	Proliferative
NRM	7.29752e-114	0.80866	0.637	0.146	1.78935e-109	2	NRM	Proliferative		MMS22L	1.73358e-120	0.531909	0.535	0.098	4.25074e-116	2	MMS22L	Proliferative
ZWILCH	2.47345e-111	0.277518	0.401	0.06	6.0649e-107	2	ZWILCH	Proliferative		FANCA	1.25863e-119	0.31037	0.338	0.039	3.08616e-115	2	FANCA	Proliferative
WDHD1	5.30646e-111	0.259195	0.306	0.034	1.30114e-106	2	WDHD1	Proliferative		TUBG1	9.41908e-119	1.27143	0.72	0.197	2.30956e-114	2	TUBG1	Proliferative
FBXO5	6.00626e-111	0.372674	0.389	0.056	1.47273e-106	2	FBXO5	Proliferative		PXMP2	3.7782e-118	0.501416	0.506	0.089	9.26415e-114	2	PXMP2	Proliferative
RFC2	1.1277e-110	1.01088	0.688	0.182	2.76513e-106	2	RFC2	Proliferative		RBL1	2.0426e-117	0.269153	0.347	0.042	5.00845e-113	2	RBL1	Proliferative
CPXM1	1.72899e-110	0.520376	0.424	0.067	4.23949e-106	2	CPXM1	Proliferative		KNSTRN	2.5286e-117	0.984046	0.487	0.088	6.20012e-113	2	KNSTRN	Proliferative
TCF19	2.44297e-110	0.493179	0.545	0.11	5.99016e-106	2	TCF19	Proliferative		DSN1	2.76003e-117	0.446797	0.487	0.084	6.76759e-113	2	DSN1	Proliferative
POLD1	5.05748e-110	0.507058	0.427	0.068	1.24009e-105	2	POLD1	Proliferative		PCNA	4.79316e-116	1.48516	0.815	0.28	1.17528e-111	2	PCNA	Proliferative
RFC5	3.48013e-109	0.450355	0.471	0.084	8.53329e-105	2	RFC5	Proliferative		MCM6	2.36647e-115	0.63205	0.452	0.075	5.80258e-111	2	MCM6	Proliferative
BARD1	1.12328e-106	0.63778	0.583	0.131	2.75428e-102	2	BARD1	Proliferative		CCDC18	8.47724e-115	0.354944	0.484	0.089	2.07862e-110	2	CCDC18	Proliferative
HMGN2	1.48468e-106	2.27102	0.984	0.831	3.64044e-102	2	HMGN2	Proliferative		NT5DC2	2.41992e-114	1.02912	0.79	0.239	5.93364e-110	2	NT5DC2	Proliferative
ITGB3BP	1.69512e-106	0.434548	0.624	0.151	4.15644e-102	2	ITGB3BP	Proliferative		NRM	4.38628e-114	0.807754	0.637	0.145	1.07552e-109	2	NRM	Proliferative
DTYMK1	2.41854e-106	1.53357	0.895	0.389	5.93026e-102	2	DTYMK	Proliferative		CHEK2	3.42749e-113	0.254196	0.271	0.025	8.40421e-109	2	CHEK2	Proliferative
TUBA1B	2.98143e-105	2.17923	0.987	0.895	7.31046e-101	2	TUBA1B	Proliferative		TCF19	4.43963e-112	0.494619	0.545	0.108	1.0886e-107	2	TCF19	Proliferative
POLA2	4.26549e-105	0.459479	0.392	0.06	1.0459e-100	2	POLA2	Proliferative		ZWILCH	1.92818e-111	0.278311	0.401	0.059	4.72791e-107	2	ZWILCH	Proliferative
MIS18A	2.7316e-104	0.474291	0.627	0.149	6.69787e-100	2	MIS18A	Proliferative		WDHD1	5.12399e-111	0.258925	0.306	0.034	1.2564e-106	2	WDHD1	Proliferative
DNMT1	4.24265e-103	1.11143	0.869	0.36	1.0403e-98	2	DNMT1	Proliferative		RFC2	1.11628e-110	1.01195	0.688	0.182	2.73711e-106	2	RFC2	Proliferative
KIF22	2.2541e-102	1.17194	0.752	0.242	5.52705e-98	2	KIF22	Proliferative		POLD1	1.1331e-110	0.507134	0.427	0.067	2.77836e-106	2	POLD1	Proliferative
KPNA2	3.44119e-102	2.44739	0.828	0.311	8.43781e-98	2	KPNA2	Proliferative		FBXO5	1.65005e-110	0.372504	0.389	0.056	4.04592e-106	2	FBXO5	Proliferative
LRR1	1.74058e-100	0.453415	0.478	0.093	4.2679e-96	2	LRR1	Proliferative		RFC5	8.94564e-110	0.449389	0.471	0.083	2.19347e-105	2	RFC5	Proliferative
DONSON	2.3279e-100	0.411433	0.443	0.081	5.708e-96	2	DONSON	Proliferative		CPXM1	2.30011e-109	0.518974	0.424	0.067	5.63987e-105	2	CPXM1	Proliferative
MME	2.81337e-100	0.476489	0.462	0.087	6.89838e-96	2	MME	Proliferative		BARD1	5.44455e-107	0.637264	0.583	0.131	1.335e-102	2	BARD1	Proliferative
C12orf75	4.17649e-100	0.625157	0.732	0.222	1.02408e-95	2	C12orf75	Proliferative		ITGB3BP	1.17742e-106	0.435163	0.624	0.151	2.88704e-102	2	ITGB3BP	Proliferative
IDH2	4.73719e-100	1.3458	0.815	0.298	1.16156e-95	2	IDH2	Proliferative		HMGN2	1.49028e-106	2.27088	0.984	0.83	3.65416e-102	2	HMGN2	Proliferative
RHNO1	5.64753e-99	0.746234	0.525	0.114	1.38477e-94	2	RHNO1	Proliferative		DTYMK1	3.50732e-106	1.53251	0.895	0.389	8.59996e-102	2	DTYMK	Proliferative
TUBB	2.0307e-98	2.01828	0.981	0.768	4.97927e-94	2	TUBB	Proliferative		TUBA1B	2.4905e-105	2.18172	0.987	0.894	6.10671e-101	2	TUBA1B	Proliferative
SKA2	7.43302e-98	0.898203	0.892	0.388	1.82258e-93	2	SKA2	Proliferative		POLA2	3.52226e-105	0.459472	0.392	0.06	8.63657e-101	2	POLA2	Proliferative
ATAD5	1.36039e-96	0.349733	0.5	0.105	3.33569e-92	2	ATAD5	Proliferative		MIS18A	2.15059e-104	0.474183	0.627	0.149	5.27325e-100	2	MIS18A	Proliferative
POLE	6.57417e-96	0.258165	0.296	0.037	1.61199e-91	2	POLE	Proliferative		DNMT1	3.02699e-103	1.11221	0.869	0.359	7.42219e-99	2	DNMT1	Proliferative
CDCA4	1.50708e-95	0.709666	0.535	0.121	3.69537e-91	2	CDCA4	Proliferative		KIF22	9.18785e-103	1.17091	0.752	0.241	2.25286e-98	2	KIF22	Proliferative
RPL39L	1.87073e-95	0.632194	0.758	0.247	4.58702e-91	2	RPL39L	Proliferative		KPNA2	1.34238e-101	2.44529	0.828	0.312	3.29151e-97	2	KPNA2	Proliferative
MXD3	1.94272e-95	1.22253	0.637	0.208	4.76356e-91	2	MXD3	Proliferative		IDH2	2.03462e-100	1.34598	0.815	0.296	4.98889e-96	2	IDH2	Proliferative
VRK1	6.68021e-95	0.558017	0.615	0.155	1.63799e-90	2	VRK1	Proliferative		LRR1	3.30643e-100	0.454189	0.478	0.093	8.10737e-96	2	LRR1	Proliferative
MCM5	1.15997e-94	1.17648	0.653	0.191	2.84426e-90	2	MCM5	Proliferative		DONSON	6.16293e-100	0.410967	0.443	0.081	1.51115e-95	2	DONSON	Proliferative
RCC1	2.19829e-94	0.536813	0.525	0.116	5.3902e-90	2	RCC1	Proliferative		C12orf75	6.93912e-100	0.623928	0.732	0.221	1.70147e-95	2	C12orf75	Proliferative
NASP	2.79857e-93	0.973085	0.828	0.321	6.8621e-89	2	NASP	Proliferative		MME	1.39358e-99	0.475692	0.462	0.088	3.41705e-95	2	MME	Proliferative
SOX11	3.20822e-92	0.737523	0.857	0.312	7.86655e-88	2	SOX11	Proliferative		RHNO1	4.07931e-99	0.746048	0.525	0.114	1.00025e-94	2	RHNO1	Proliferative
HN1	3.21318e-92	1.32626	0.79	0.305	7.87873e-88	2	HN1	Proliferative		TUBB	3.35124e-98	2.01535	0.981	0.768	8.21725e-94	2	TUBB	Proliferative
ATRNL1	4.71308e-92	0.307155	0.344	0.053	1.15565e-87	2	ATRNL1	Proliferative		SKA2	1.5602e-97	0.896581	0.892	0.388	3.8256e-93	2	SKA2	Proliferative
TYMSOS	7.79845e-92	0.355975	0.373	0.063	1.91218e-87	2	TYMSOS	Proliferative		ATAD5	1.91026e-96	0.348969	0.5	0.105	4.68396e-92	2	ATAD5	Proliferative
UBE2S	8.99439e-92	1.99737	0.834	0.379	2.20542e-87	2	UBE2S	Proliferative		RPL39L	9.50159e-96	0.633716	0.758	0.246	2.32979e-91	2	RPL39L	Proliferative
USP1	3.39401e-91	0.801941	0.742	0.254	8.32211e-87	2	USP1	Proliferative		CDCA4	9.98514e-96	0.708433	0.535	0.12	2.44836e-91	2	CDCA4	Proliferative
NCAPD3	4.07689e-91	0.298375	0.401	0.072	9.99655e-87	2	NCAPD3	Proliferative		MXD3	2.11618e-95	1.22249	0.637	0.208	5.18888e-91	2	MXD3	Proliferative
BCL2L12	1.81439e-90	0.450634	0.529	0.127	4.4489e-86	2	BCL2L12	Proliferative		POLE	3.51221e-95	0.257795	0.296	0.038	8.61194e-91	2	POLE	Proliferative
RPA3	3.66105e-90	0.515034	0.72	0.231	8.97689e-86	2	RPA3	Proliferative		VRK1	4.30263e-95	0.560397	0.615	0.155	1.055e-90	2	VRK1	Proliferative
TUBB4B	1.69128e-89	2.51146	0.914	0.54	4.14703e-85	2	TUBB4B	Proliferative		RCC1	5.64057e-95	0.536277	0.525	0.115	1.38307e-90	2	RCC1	Proliferative
LMO7	3.22182e-89	0.299974	0.283	0.037	7.89989e-85	2	LMO7	Proliferative		MCM5	1.26882e-94	1.17689	0.653	0.191	3.11114e-90	2	MCM5	Proliferative
CBX5	4.27946e-88	1.15	0.92	0.475	1.04932e-83	2	CBX5	Proliferative		NASP	9.09762e-94	0.974756	0.828	0.319	2.23074e-89	2	NASP	Proliferative
MTFP1	4.39172e-88	0.868256	0.487	0.109	1.07685e-83	2	MTFP1	Proliferative		HN1	3.77541e-92	1.32537	0.79	0.305	9.25731e-88	2	HN1	Proliferative
C16orf95	1.58681e-86	0.356235	0.315	0.047	3.89085e-82	2	C16orf95	Proliferative		TYMSOS	3.84785e-92	0.357658	0.373	0.063	9.43492e-88	2	TYMSOS	Proliferative
CARHSP1	2.31797e-86	0.617176	0.834	0.344	5.68367e-82	2	CARHSP1	Proliferative		UBE2S	8.8522e-92	1.99858	0.834	0.379	2.17056e-87	2	UBE2S	Proliferative
CCDC167	4.44016e-85	0.726692	0.783	0.295	1.08873e-80	2	CCDC167	Proliferative		SOX11	2.04275e-91	0.734831	0.857	0.314	5.00883e-87	2	SOX11	Proliferative
PLA2G16	1.29809e-84	0.757796	0.669	0.202	3.18292e-80	2	PLA2G16	Proliferative		USP1	2.73356e-91	0.800756	0.742	0.253	6.70268e-87	2	USP1	Proliferative
H2AFV	3.51213e-84	1.21948	0.927	0.519	8.61174e-80	2	H2AFV	Proliferative		ATRNL1	3.45352e-91	0.306641	0.344	0.053	8.46804e-87	2	ATRNL1	Proliferative
CEP57L1	1.90063e-83	0.339537	0.338	0.056	4.66035e-79	2	CEP57L1	Proliferative		RPA3	5.6441e-91	0.515703	0.72	0.229	1.38393e-86	2	RPA3	Proliferative
FAM110A	2.28783e-81	0.425962	0.35	0.061	5.60976e-77	2	FAM110A	Proliferative		NCAPD3	7.26988e-91	0.29883	0.401	0.072	1.78257e-86	2	NCAPD3	Proliferative
TMEM71	2.18052e-79	0.387176	0.385	0.076	5.34665e-75	2	TMEM71	Proliferative		BCL2L12	8.77631e-91	0.451826	0.529	0.126	2.15195e-86	2	BCL2L12	Proliferative
HIRIP3	4.72245e-79	0.610448	0.65	0.197	1.15794e-74	2	HIRIP3	Proliferative		LMO7	6.831e-90	0.299782	0.283	0.037	1.67496e-85	2	LMO7	Proliferative
STMN1	1.4669e-78	1.77038	0.994	0.922	3.59685e-74	2	STMN1	Proliferative		TUBB4B	1.04795e-89	2.51488	0.914	0.539	2.56958e-85	2	TUBB4B	Proliferative
DEK	3.44619e-76	0.830988	0.939	0.582	8.45006e-72	2	DEK	Proliferative		MTFP1	4.31572e-88	0.868132	0.487	0.108	1.05822e-83	2	MTFP1	Proliferative
WDR34	1.17868e-75	1.04307	0.812	0.337	2.89012e-71	2	WDR34	Proliferative		CBX5	6.87369e-88	1.14785	0.92	0.475	1.68543e-83	2	CBX5	Proliferative
ALYREF	5.20427e-75	0.564258	0.768	0.286	1.27609e-70	2	ALYREF	Proliferative		C16orf95	2.48228e-86	0.356093	0.315	0.047	6.08656e-82	2	C16orf95	Proliferative
PAQR4	1.09244e-74	0.89276	0.618	0.189	2.67867e-70	2	PAQR4	Proliferative		CARHSP1	5.1823e-86	0.615432	0.834	0.345	1.2707e-81	2	CARHSP1	Proliferative
CENPJ	2.89824e-74	0.357323	0.366	0.072	7.10647e-70	2	CENPJ	Proliferative		PLA2G16	2.56461e-85	0.76474	0.669	0.201	6.28842e-81	2	PLA2G16	Proliferative
IKBIP	8.63225e-74	0.52344	0.723	0.255	2.11663e-69	2	IKBIP	Proliferative		CCDC167	3.3268e-85	0.726529	0.783	0.295	8.15732e-81	2	CCDC167	Proliferative
TUBB6	1.15356e-73	1.3029	0.828	0.395	2.82853e-69	2	TUBB6	Proliferative		H2AFV	4.01303e-84	1.21843	0.927	0.519	9.83995e-80	2	H2AFV	Proliferative
DHTKD1	4.95168e-73	0.512343	0.57	0.169	1.21415e-68	2	DHTKD1	Proliferative		CEP57L1	2.13476e-83	0.339417	0.338	0.056	5.23443e-79	2	CEP57L1	Proliferative
SNRPA1	6.53638e-73	0.756905	0.806	0.329	1.60272e-68	2	SNRPA1	Proliferative		FAM110A	1.40694e-80	0.425222	0.35	0.061	3.44982e-76	2	FAM110A	Proliferative
ARHGDIB	2.26272e-72	0.886232	0.468	0.115	5.54818e-68	2	ARHGDIB	Proliferative		HIRIP3	8.29525e-79	0.609722	0.65	0.197	2.034e-74	2	HIRIP3	Proliferative
SKP2	3.12877e-72	0.263081	0.433	0.102	7.67174e-68	2	SKP2	Proliferative		TMEM71	1.03416e-78	0.386385	0.385	0.076	2.53575e-74	2	TMEM71	Proliferative
MCAM	4.04778e-72	0.502508	0.64	0.2	9.92515e-68	2	MCAM	Proliferative		STMN1	1.37111e-78	1.77084	0.994	0.923	3.36197e-74	2	STMN1	Proliferative
EMC9	1.82571e-71	0.661629	0.433	0.103	4.47665e-67	2	EMC9	Proliferative		DEK	2.58718e-76	0.831532	0.939	0.581	6.34377e-72	2	DEK	Proliferative
INCENP	1.942e-71	0.339751	0.306	0.053	4.7618e-67	2	INCENP	Proliferative		WDR34	3.92896e-76	1.04678	0.812	0.335	9.63381e-72	2	WDR34	Proliferative
NUDT8	1.19239e-70	0.379053	0.427	0.099	2.92374e-66	2	NUDT8	Proliferative		ALYREF	3.76194e-75	0.56458	0.768	0.286	9.22428e-71	2	ALYREF	Proliferative
PXDN	4.07633e-70	0.659245	0.764	0.285	9.99515e-66	2	PXDN	Proliferative		PAQR4	6.1325e-75	0.891471	0.618	0.188	1.50369e-70	2	PAQR4	Proliferative
SYK	2.18257e-69	0.38994	0.516	0.141	5.35167e-65	2	SYK	Proliferative		CENPJ	5.57994e-74	0.356557	0.366	0.072	1.3682e-69	2	CENPJ	Proliferative
PPIF	3.4435e-69	0.50223	0.411	0.097	8.44346e-65	2	PPIF	Proliferative		TUBB6	7.24809e-74	1.30498	0.828	0.394	1.77723e-69	2	TUBB6	Proliferative
SLC25A51	5.88738e-69	1.04707	0.981	0.802	1.44359e-64	2	SLC25A5	Proliferative		DHTKD1	2.74749e-73	0.51113	0.57	0.168	6.73686e-69	2	DHTKD1	Proliferative
MOXD1	6.66543e-69	0.318205	0.436	0.104	1.63436e-64	2	MOXD1	Proliferative		SNRPA1	3.64792e-73	0.756916	0.806	0.328	8.9447e-69	2	SNRPA1	Proliferative
PEG10	2.03578e-68	0.448977	0.627	0.212	4.99173e-64	2	PEG10	Proliferative		IKBIP	5.08859e-73	0.520523	0.723	0.257	1.24772e-68	2	IKBIP	Proliferative
BRI3BP	7.20081e-68	0.296751	0.357	0.074	1.76564e-63	2	BRI3BP	Proliferative		SKP2	5.48595e-73	0.262537	0.433	0.101	1.34516e-68	2	SKP2	Proliferative
TTF2	1.06919e-67	0.381419	0.538	0.156	2.62164e-63	2	TTF2	Proliferative		INCENP	8.92239e-73	0.340318	0.306	0.052	2.18777e-68	2	INCENP	Proliferative
MASTL	2.90206e-67	0.499242	0.541	0.166	7.11585e-63	2	MASTL	Proliferative		ARHGDIB	3.54364e-72	0.885945	0.468	0.115	8.689e-68	2	ARHGDIB	Proliferative
PCBD2	3.86879e-67	0.382102	0.449	0.113	9.48628e-63	2	PCBD2	Proliferative		EMC9	8.68445e-72	0.661546	0.433	0.102	2.12943e-67	2	EMC9	Proliferative
H2AFY2	4.88243e-67	0.355095	0.369	0.079	1.19717e-62	2	H2AFY2	Proliferative		MCAM	1.93356e-71	0.499899	0.64	0.201	4.7411e-67	2	MCAM	Proliferative
GJC1	8.27511e-67	0.339071	0.557	0.168	2.02906e-62	2	GJC1	Proliferative		NUDT8	4.39842e-71	0.381652	0.427	0.098	1.07849e-66	2	NUDT8	Proliferative
IGFBP2	1.25857e-66	0.643546	0.283	0.049	3.08601e-62	2	IGFBP2	Proliferative		IGFBP2	2.63979e-70	0.669312	0.283	0.046	6.47277e-66	2	IGFBP2	Proliferative
NUDT11	1.58676e-66	0.754365	0.828	0.374	3.89073e-62	2	NUDT1	Proliferative		PXDN	9.30677e-70	0.65765	0.764	0.285	2.28202e-65	2	PXDN	Proliferative
NETO2	1.97667e-66	0.42155	0.487	0.133	4.84679e-62	2	NETO2	Proliferative		PPIF	1.18806e-69	0.502607	0.411	0.096	2.91313e-65	2	PPIF	Proliferative
LYPD1	7.59621e-66	0.460827	0.726	0.262	1.86259e-61	2	LYPD1	Proliferative		MOXD1	4.22802e-69	0.31719	0.436	0.104	1.03671e-64	2	MOXD1	Proliferative
ADAM12	7.68876e-66	0.323288	0.309	0.058	1.88528e-61	2	ADAM12	Proliferative		SLC25A51	6.46117e-69	1.04724	0.981	0.801	1.58428e-64	2	SLC25A5	Proliferative
NCAPH2	5.19634e-65	0.608523	0.65	0.231	1.27414e-60	2	NCAPH2	Proliferative		SYK	1.98713e-68	0.387619	0.516	0.142	4.87244e-64	2	SYK	Proliferative
RAN1	6.90227e-65	1.01193	0.99	0.827	1.69244e-60	2	RAN	Proliferative		BRI3BP	2.99405e-68	0.297065	0.357	0.073	7.34142e-64	2	BRI3BP	Proliferative
COMMD41	1.00327e-64	0.959693	0.876	0.444	2.46002e-60	2	COMMD4	Proliferative		PCBD2	3.64609e-68	0.382236	0.449	0.111	8.94022e-64	2	PCBD2	Proliferative
VCAN	7.11545e-64	0.716508	0.774	0.316	1.74471e-59	2	VCAN	Proliferative		PEG10	7.93125e-68	0.447629	0.627	0.213	1.94474e-63	2	PEG10	Proliferative
COQ2	1.42463e-63	0.374227	0.481	0.126	3.4932e-59	2	COQ2	Proliferative		TTF2	1.14805e-67	0.383532	0.538	0.156	2.81501e-63	2	TTF2	Proliferative
AAAS	1.50429e-63	0.507579	0.659	0.227	3.68851e-59	2	AAAS	Proliferative		H2AFY2	1.3051e-67	0.354739	0.369	0.079	3.2001e-63	2	H2AFY2	Proliferative
MCM3	2.87497e-63	0.956061	0.637	0.238	7.04942e-59	2	MCM3	Proliferative		MASTL	2.55446e-67	0.499248	0.541	0.166	6.26354e-63	2	MASTL	Proliferative
NES	8.38318e-63	0.606177	0.656	0.23	2.05556e-58	2	NES	Proliferative		NUDT11	8.52906e-67	0.755095	0.828	0.373	2.09133e-62	2	NUDT1	Proliferative
GMPPB	1.22366e-62	0.622442	0.494	0.139	3.0004e-58	2	GMPPB	Proliferative		GJC1	1.76115e-66	0.338045	0.557	0.169	4.31835e-62	2	GJC1	Proliferative
LBR	2.43391e-62	0.361552	0.468	0.129	5.96794e-58	2	LBR	Proliferative		NETO2	3.47691e-66	0.420125	0.487	0.133	8.52539e-62	2	NETO2	Proliferative
CSE1L	4.60788e-62	0.358548	0.666	0.247	1.12985e-57	2	CSE1L	Proliferative		ADAM12	8.30152e-66	0.323265	0.309	0.058	2.03553e-61	2	ADAM12	Proliferative
LSM41	5.5204e-62	0.972409	0.962	0.644	1.3536e-57	2	LSM4	Proliferative		NCAPH2	2.21625e-65	0.610266	0.65	0.231	5.43423e-61	2	NCAPH2	Proliferative
PSIP1	8.99256e-62	0.712098	0.901	0.493	2.20497e-57	2	PSIP1	Proliferative		LYPD1	3.09674e-65	0.459552	0.726	0.264	7.5932e-61	2	LYPD1	Proliferative
PFN11	3.04588e-61	0.995113	0.997	0.979	7.4685e-57	2	PFN1	Proliferative		RAN1	8.25867e-65	1.01162	0.99	0.825	2.02503e-60	2	RAN	Proliferative
EXOSC81	4.26582e-61	0.582125	0.755	0.308	1.04598e-56	2	EXOSC8	Proliferative		COMMD41	9.20529e-65	0.961776	0.876	0.444	2.25714e-60	2	COMMD4	Proliferative
MDK	4.04324e-60	0.72762	0.462	0.129	9.91402e-56	2	MDK	Proliferative		COQ2	2.95567e-64	0.377265	0.481	0.125	7.24731e-60	2	COQ2	Proliferative
YEATS4	1.06165e-59	0.270946	0.615	0.203	2.60316e-55	2	YEATS4	Proliferative		VCAN	1.11169e-63	0.715612	0.774	0.316	2.72586e-59	2	VCAN	Proliferative
HMGB1	1.68294e-59	1.02503	1	0.984	4.12657e-55	2	HMGB1	Proliferative		MCM3	1.5164e-63	0.957143	0.637	0.237	3.71822e-59	2	MCM3	Proliferative
MDC1	1.77942e-59	0.265383	0.401	0.101	4.36314e-55	2	MDC1	Proliferative		AAAS	3.40237e-63	0.504665	0.659	0.228	8.34261e-59	2	AAAS	Proliferative
RBBP8	6.86899e-59	0.294947	0.522	0.161	1.68428e-54	2	RBBP8	Proliferative		GMPPB	6.11895e-63	0.622357	0.494	0.139	1.50037e-58	2	GMPPB	Proliferative
EMP2	2.87813e-58	0.417959	0.573	0.187	7.05718e-54	2	EMP2	Proliferative		NES	1.7243e-62	0.604186	0.656	0.231	4.22799e-58	2	NES	Proliferative
COL1A2	2.93718e-58	0.654494	0.78	0.337	7.20195e-54	2	COL1A2	Proliferative		CSE1L	1.9743e-62	0.360108	0.666	0.245	4.84098e-58	2	CSE1L	Proliferative
SLC1A5	3.21517e-58	0.510077	0.427	0.117	7.8836e-54	2	SLC1A5	Proliferative		LBR	3.56344e-62	0.360773	0.468	0.129	8.73756e-58	2	LBR	Proliferative
CEP70	3.83768e-58	0.272617	0.252	0.045	9.40999e-54	2	CEP70	Proliferative		LSM41	6.0954e-62	0.971713	0.962	0.644	1.49459e-57	2	LSM4	Proliferative
LSM5	4.21284e-58	0.450663	0.825	0.404	1.03299e-53	2	LSM5	Proliferative		PSIP1	1.64802e-61	0.710322	0.901	0.494	4.04095e-57	2	PSIP1	Proliferative
HAUS1	9.39419e-58	0.359982	0.653	0.239	2.30346e-53	2	HAUS1	Proliferative		PFN11	2.31842e-61	0.995961	0.997	0.979	5.68476e-57	2	PFN1	Proliferative
PGP	1.76814e-57	0.478252	0.815	0.352	4.33549e-53	2	PGP	Proliferative		EXOSC81	4.03008e-61	0.581329	0.755	0.307	9.88175e-57	2	EXOSC8	Proliferative
CKLF	3.05726e-57	0.403321	0.745	0.335	7.49641e-53	2	CKLF	Proliferative		MDK	8.36672e-61	0.730081	0.462	0.128	2.05152e-56	2	MDK	Proliferative
ACOT7	4.70077e-57	0.8414	0.85	0.443	1.15263e-52	2	ACOT7	Proliferative		EMP2	3.71284e-60	0.426937	0.573	0.184	9.10388e-56	2	EMP2	Proliferative
MZT2A	1.45107e-56	0.49553	0.873	0.431	3.55802e-52	2	MZT2A	Proliferative		HMGB1	7.25097e-60	1.02892	1	0.984	1.77794e-55	2	HMGB1	Proliferative
CBX1	1.85931e-56	0.498741	0.834	0.409	4.55903e-52	2	CBX1	Proliferative		MDC1	1.41755e-59	0.264867	0.401	0.101	3.47584e-55	2	MDC1	Proliferative
LRRCC1	1.88526e-56	0.251205	0.408	0.106	4.62265e-52	2	LRRCC1	Proliferative		YEATS4	1.45332e-59	0.269736	0.615	0.203	3.56354e-55	2	YEATS4	Proliferative
CCNE1	2.52168e-56	0.263669	0.264	0.049	6.18316e-52	2	CCNE1	Proliferative		RBBP8	1.64561e-59	0.294956	0.522	0.16	4.03503e-55	2	RBBP8	Proliferative
FOXRED2	7.31732e-56	0.331657	0.58	0.203	1.79421e-51	2	FOXRED2	Proliferative		LSM5	1.56306e-58	0.452413	0.825	0.403	3.83262e-54	2	LSM5	Proliferative
TUBA1C	7.55099e-56	1.84516	0.927	0.621	1.8515e-51	2	TUBA1C	Proliferative		SLC1A5	2.38819e-58	0.509225	0.427	0.117	5.85583e-54	2	SLC1A5	Proliferative
TIPIN	1.16649e-55	0.260041	0.268	0.05	2.86024e-51	2	TIPIN	Proliferative		HAUS1	5.34907e-58	0.360853	0.653	0.238	1.31159e-53	2	HAUS1	Proliferative
RNASEH2B	1.50108e-55	0.276978	0.545	0.173	3.68064e-51	2	RNASEH2B	Proliferative		COL1A2	1.00562e-57	0.648209	0.78	0.339	2.46579e-53	2	COL1A2	Proliferative
RTTN	2.03004e-55	0.349683	0.643	0.245	4.97765e-51	2	RTTN	Proliferative		CEP70	1.28099e-57	0.272136	0.252	0.045	3.14098e-53	2	CEP70	Proliferative
NUCB2	3.10309e-55	0.369694	0.449	0.13	7.60878e-51	2	NUCB2	Proliferative		PGP	2.47042e-57	0.477231	0.815	0.352	6.05747e-53	2	PGP	Proliferative
STRBP	4.31366e-55	0.253173	0.36	0.087	1.05771e-50	2	STRBP	Proliferative		CKLF	2.80081e-57	0.403455	0.745	0.335	6.86758e-53	2	CKLF	Proliferative
GAPDH1	8.76173e-55	0.709328	0.997	0.98	2.14838e-50	2	GAPDH	Proliferative		LRRCC1	6.51576e-57	0.252431	0.408	0.105	1.59766e-52	2	LRRCC1	Proliferative
MTHFD2	1.09492e-54	0.41044	0.487	0.151	2.68474e-50	2	MTHFD2	Proliferative		ACOT7	7.57842e-57	0.839887	0.85	0.443	1.85823e-52	2	ACOT7	Proliferative
SNRNP25	1.56874e-54	0.889179	0.742	0.323	3.84655e-50	2	SNRNP25	Proliferative		MZT2A	1.73299e-56	0.495014	0.873	0.431	4.24929e-52	2	MZT2A	Proliferative
MZT2B1	1.95159e-54	0.876299	0.987	0.806	4.78531e-50	2	MZT2B	Proliferative		CBX1	2.30316e-56	0.497095	0.834	0.409	5.64736e-52	2	CBX1	Proliferative
TMEM97	1.97184e-54	0.468283	0.717	0.292	4.83494e-50	2	TMEM97	Proliferative		TUBA1C	3.0577e-56	1.85081	0.927	0.619	7.49748e-52	2	TUBA1C	Proliferative
RAD21	2.00939e-54	0.618198	0.806	0.424	4.92703e-50	2	RAD21	Proliferative		CCNE1	3.63603e-56	0.26291	0.264	0.049	8.91555e-52	2	CCNE1	Proliferative
NUP62	8.13661e-54	0.495491	0.755	0.334	1.9951e-49	2	NUP62	Proliferative		TIPIN	4.46844e-56	0.260392	0.268	0.05	1.09566e-51	2	TIPIN	Proliferative
CDK5RAP2	1.17569e-53	0.400442	0.618	0.234	2.8828e-49	2	CDK5RAP2	Proliferative		NUCB2	7.21842e-56	0.369454	0.449	0.128	1.76996e-51	2	NUCB2	Proliferative
DDX39A	1.59563e-53	0.851413	0.825	0.415	3.91248e-49	2	DDX39A	Proliferative		RNASEH2B	9.88272e-56	0.276093	0.545	0.172	2.42324e-51	2	RNASEH2B	Proliferative
EXOSC9	2.22248e-53	0.391702	0.589	0.205	5.44953e-49	2	EXOSC9	Proliferative		FOXRED2	1.12021e-55	0.330547	0.58	0.203	2.74676e-51	2	FOXRED2	Proliferative
RANBP1	7.61697e-53	0.884223	0.946	0.639	1.86768e-48	2	RANBP1	Proliferative		GAPDH1	5.85103e-55	0.711276	0.997	0.98	1.43467e-50	2	GAPDH	Proliferative
HADH	1.25706e-52	0.630554	0.764	0.352	3.08231e-48	2	HADH	Proliferative		STRBP	5.8901e-55	0.252833	0.36	0.087	1.44425e-50	2	STRBP	Proliferative
SLC24A4	2.0913e-52	0.394352	0.306	0.07	5.12786e-48	2	SLC24A4	Proliferative		RTTN	8.39939e-55	0.348114	0.643	0.246	2.05953e-50	2	RTTN	Proliferative
HSPD1	2.27278e-52	0.828493	0.968	0.66	5.57285e-48	2	HSPD1	Proliferative		TMEM97	9.32987e-55	0.471966	0.717	0.291	2.28768e-50	2	TMEM97	Proliferative
SEPHS1	7.94176e-52	0.349579	0.618	0.231	1.94732e-47	2	SEPHS1	Proliferative		MTHFD2	1.51986e-54	0.408808	0.487	0.151	3.7267e-50	2	MTHFD2	Proliferative
CKAP5	1.45015e-51	0.692696	0.688	0.297	3.55576e-47	2	CKAP5	Proliferative		SNRNP25	1.76915e-54	0.891578	0.742	0.323	4.33795e-50	2	SNRNP25	Proliferative
PHLDA2	4.89168e-51	0.612015	0.522	0.182	1.19944e-46	2	PHLDA2	Proliferative		MZT2B1	2.66344e-54	0.875997	0.987	0.805	6.53076e-50	2	MZT2B	Proliferative
TUBB3	8.50479e-51	1.0986	0.946	0.649	2.08537e-46	2	TUBB3	Proliferative		RAD21	2.73598e-54	0.617114	0.806	0.425	6.70862e-50	2	RAD21	Proliferative
CDC25B	1.5792e-50	0.711578	0.787	0.397	3.87219e-46	2	CDC25B	Proliferative		CDK5RAP2	1.33266e-53	0.400097	0.618	0.234	3.26769e-49	2	CDK5RAP2	Proliferative
MZT1	2.16023e-50	0.347612	0.522	0.182	5.29688e-46	2	MZT1	Proliferative		EXOSC9	1.70315e-53	0.390787	0.589	0.204	4.17612e-49	2	EXOSC9	Proliferative
ANP32E	2.16167e-50	1.01313	0.898	0.553	5.3004e-46	2	ANP32E	Proliferative		NUP62	1.93645e-53	0.492169	0.755	0.334	4.74817e-49	2	NUP62	Proliferative
OIP5-AS1	2.37307e-50	0.416074	0.656	0.264	5.81876e-46	2	OIP5-AS1	Proliferative		DDX39A	2.35713e-53	0.850028	0.825	0.415	5.77968e-49	2	DDX39A	Proliferative
WRAP53	2.95403e-50	0.371025	0.36	0.093	7.24328e-46	2	WRAP53	Proliferative		RANBP1	4.20191e-53	0.886784	0.946	0.638	1.03031e-48	2	RANBP1	Proliferative
TPM4	4.13232e-50	0.826029	0.939	0.634	1.01324e-45	2	TPM4	Proliferative		HADH	1.64031e-52	0.629714	0.764	0.352	4.02203e-48	2	HADH	Proliferative
RPA2	4.18565e-50	0.610997	0.761	0.342	1.02632e-45	2	RPA2	Proliferative		HSPD1	3.71415e-52	0.825929	0.968	0.659	9.1071e-48	2	HSPD1	Proliferative
HNRNPA2B1	5.24579e-50	0.876778	0.984	0.802	1.28627e-45	2	HNRNPA2B1	Proliferative		SLC24A4	5.34826e-52	0.39505	0.306	0.07	1.31139e-47	2	SLC24A4	Proliferative
GAMT	5.51304e-50	0.540003	0.551	0.193	1.3518e-45	2	GAMT	Proliferative		CKAP5	8.22618e-52	0.691628	0.688	0.295	2.01706e-47	2	CKAP5	Proliferative
TFDP1	1.88589e-49	0.426718	0.697	0.294	4.62421e-45	2	TFDP1	Proliferative		SEPHS1	1.55277e-51	0.347811	0.618	0.232	3.80739e-47	2	SEPHS1	Proliferative
PAICS	6.71641e-49	0.652971	0.892	0.505	1.64686e-44	2	PAICS	Proliferative		PHLDA2	2.5823e-51	0.61506	0.522	0.181	6.3318e-47	2	PHLDA2	Proliferative
MYH10	7.23156e-49	0.384761	0.611	0.247	1.77318e-44	2	MYH10	Proliferative		MZT1	1.13509e-50	0.350509	0.522	0.182	2.78324e-46	2	MZT1	Proliferative
SMC3	7.78658e-49	0.644168	0.939	0.607	1.90927e-44	2	SMC3	Proliferative		TUBB3	1.29036e-50	1.09535	0.946	0.649	3.16397e-46	2	TUBB3	Proliferative
HMGXB4	1.21329e-48	0.345977	0.535	0.189	2.975e-44	2	HMGXB4	Proliferative		OIP5-AS1	1.46844e-50	0.417809	0.656	0.264	3.60061e-46	2	OIP5-AS1	Proliferative
GPX11	1.39729e-48	0.741432	0.965	0.671	3.42616e-44	2	GPX1	Proliferative		CDC25B	1.81708e-50	0.711358	0.787	0.397	4.45549e-46	2	CDC25B	Proliferative
TSEN34	1.86625e-48	0.750691	0.803	0.402	4.57605e-44	2	TSEN34	Proliferative		RPA2	2.45944e-50	0.611149	0.761	0.34	6.03054e-46	2	RPA2	Proliferative
GGCT	2.39e-48	0.822801	0.777	0.4	5.86028e-44	2	GGCT	Proliferative		ANP32E	3.26452e-50	1.01011	0.898	0.553	8.00461e-46	2	ANP32E	Proliferative
RNASEH2C	2.80864e-48	0.557404	0.739	0.347	6.88678e-44	2	RNASEH2C	Proliferative		GAMT	3.32603e-50	0.53968	0.551	0.193	8.15542e-46	2	GAMT	Proliferative
CCDC140	3.21211e-48	0.337894	0.51	0.175	7.8761e-44	2	CCDC140	Proliferative		WRAP53	5.69371e-50	0.370206	0.36	0.093	1.3961e-45	2	WRAP53	Proliferative
SNRPD1	4.65013e-48	0.543695	0.882	0.523	1.14021e-43	2	SNRPD1	Proliferative		HNRNPA2B1	7.42121e-50	0.875417	0.984	0.802	1.81968e-45	2	HNRNPA2B1	Proliferative
GAS2L3	5.82286e-48	0.536989	0.752	0.35	1.42777e-43	2	GAS2L3	Proliferative		TPM4	8.73816e-50	0.823025	0.939	0.635	2.1426e-45	2	TPM4	Proliferative
HN1L	1.05539e-47	0.360137	0.71	0.308	2.58783e-43	2	HN1L	Proliferative		TFDP1	2.02968e-49	0.426079	0.697	0.294	4.97676e-45	2	TFDP1	Proliferative
CTPS1	1.14478e-47	0.353412	0.411	0.122	2.80699e-43	2	CTPS1	Proliferative		HMGXB4	5.82964e-49	0.347893	0.535	0.188	1.42943e-44	2	HMGXB4	Proliferative
H2AFY	1.7473e-47	0.543785	0.895	0.494	4.28438e-43	2	H2AFY	Proliferative		SMC3	7.09169e-49	0.643696	0.939	0.606	1.73888e-44	2	SMC3	Proliferative
SCLT1	2.30743e-47	0.353935	0.551	0.206	5.65782e-43	2	SCLT1	Proliferative		PAICS	8.23388e-49	0.651149	0.892	0.505	2.01895e-44	2	PAICS	Proliferative
SFXN1	2.72497e-47	0.30298	0.506	0.18	6.68163e-43	2	SFXN1	Proliferative		GPX11	1.5174e-48	0.741045	0.965	0.67	3.72066e-44	2	GPX1	Proliferative
ERLIN1	2.74765e-47	0.323546	0.503	0.168	6.73723e-43	2	ERLIN1	Proliferative		TSEN34	1.63336e-48	0.750893	0.803	0.402	4.00499e-44	2	TSEN34	Proliferative
NUDT15	4.08787e-47	0.298957	0.627	0.247	1.00235e-42	2	NUDT15	Proliferative		GGCT	1.97669e-48	0.823962	0.777	0.4	4.84685e-44	2	GGCT	Proliferative
BUB3	4.37125e-47	0.694134	0.799	0.426	1.07183e-42	2	BUB3	Proliferative		MYH10	2.03922e-48	0.384253	0.611	0.248	5.00016e-44	2	MYH10	Proliferative
POLD3	5.62756e-47	0.274513	0.376	0.105	1.37988e-42	2	POLD3	Proliferative		SNRPD1	2.53987e-48	0.546765	0.882	0.522	6.22775e-44	2	SNRPD1	Proliferative
MGST1	8.80278e-47	0.56549	0.545	0.204	2.15844e-42	2	MGST1	Proliferative		RNASEH2C	3.11558e-48	0.558145	0.739	0.348	7.63939e-44	2	RNASEH2C	Proliferative
MAD2L2	1.32773e-46	0.599639	0.809	0.395	3.25559e-42	2	MAD2L2	Proliferative		CCDC140	3.64182e-48	0.338061	0.51	0.176	8.92974e-44	2	CCDC140	Proliferative
TEX30	1.80412e-46	0.354777	0.551	0.197	4.4237e-42	2	TEX30	Proliferative		HN1L	9.50814e-48	0.360372	0.71	0.308	2.3314e-43	2	HN1L	Proliferative
NSMCE4A	3.26896e-46	0.333331	0.561	0.202	8.01548e-42	2	NSMCE4A	Proliferative		GAS2L3	1.01819e-47	0.535757	0.752	0.351	2.49659e-43	2	GAS2L3	Proliferative
HSP90B1	3.47524e-46	0.795356	0.997	0.8	8.52128e-42	2	HSP90B1	Proliferative		SFXN1	1.58389e-47	0.302813	0.506	0.179	3.88369e-43	2	SFXN1	Proliferative
CDK2AP21	5.34767e-46	0.786228	0.901	0.506	1.31125e-41	2	CDK2AP2	Proliferative		CTPS1	1.59358e-47	0.354276	0.411	0.122	3.90745e-43	2	CTPS1	Proliferative
HMGN1	5.92844e-46	0.695175	0.955	0.662	1.45365e-41	2	HMGN1	Proliferative		H2AFY	1.70406e-47	0.543147	0.895	0.493	4.17836e-43	2	H2AFY	Proliferative
CCT5	6.19518e-46	0.770425	0.933	0.601	1.51906e-41	2	CCT5	Proliferative		POLD3	1.77027e-47	0.277212	0.376	0.104	4.34069e-43	2	POLD3	Proliferative
KIF2A	1.01621e-45	0.306896	0.659	0.274	2.49174e-41	2	KIF2A	Proliferative		SCLT1	2.44278e-47	0.353478	0.551	0.206	5.98968e-43	2	SCLT1	Proliferative
PPM1G	1.06316e-45	0.624141	0.828	0.443	2.60688e-41	2	PPM1G	Proliferative		NUDT15	3.34699e-47	0.299431	0.627	0.247	8.20681e-43	2	NUDT15	Proliferative
HAUS5	3.35408e-45	0.266538	0.417	0.127	8.22421e-41	2	HAUS5	Proliferative		BUB3	3.51957e-47	0.696532	0.799	0.426	8.63e-43	2	BUB3	Proliferative
SRSF3	4.33134e-45	0.700521	0.984	0.721	1.06205e-40	2	SRSF3	Proliferative		ERLIN1	5.31883e-47	0.323097	0.503	0.168	1.30418e-42	2	ERLIN1	Proliferative
SMC1A	4.81427e-45	0.675834	0.78	0.425	1.18046e-40	2	SMC1A	Proliferative		NSMCE4A	8.40862e-47	0.335815	0.561	0.2	2.06179e-42	2	NSMCE4A	Proliferative
PTMA1	1.18608e-44	0.672338	1	0.996	2.90828e-40	2	PTMA	Proliferative		MAD2L2	1.46217e-46	0.600902	0.809	0.395	3.58525e-42	2	MAD2L2	Proliferative
TPGS2	1.47898e-44	0.524896	0.825	0.426	3.62645e-40	2	TPGS2	Proliferative		TEX30	1.52786e-46	0.354754	0.551	0.197	3.74631e-42	2	TEX30	Proliferative
SMYD2	2.33522e-44	0.346157	0.694	0.295	5.72596e-40	2	SMYD2	Proliferative		MGST1	1.5659e-46	0.564374	0.545	0.205	3.83959e-42	2	MGST1	Proliferative
NUP85	2.36955e-44	0.322313	0.525	0.192	5.81013e-40	2	NUP85	Proliferative		HSP90B1	3.83332e-46	0.7951	0.997	0.799	9.39929e-42	2	HSP90B1	Proliferative
POLR2D	2.46512e-44	0.255623	0.506	0.178	6.04448e-40	2	POLR2D	Proliferative		CDK2AP21	4.13344e-46	0.788209	0.901	0.506	1.01352e-41	2	CDK2AP2	Proliferative
REEP4	2.57045e-44	0.544291	0.599	0.238	6.30274e-40	2	REEP4	Proliferative		CCT5	4.88527e-46	0.771686	0.933	0.599	1.19787e-41	2	CCT5	Proliferative
EML4	3.28153e-44	0.331914	0.72	0.325	8.04631e-40	2	EML4	Proliferative		HMGN1	5.83311e-46	0.694718	0.955	0.662	1.43028e-41	2	HMGN1	Proliferative
FOXRED1	4.18553e-44	0.369946	0.522	0.189	1.02629e-39	2	FOXRED1	Proliferative		KIF2A	8.03714e-46	0.307397	0.659	0.274	1.97071e-41	2	KIF2A	Proliferative
SRSF71	4.34585e-44	0.700104	0.882	0.51	1.0656e-39	2	SRSF7	Proliferative		PPM1G	9.47424e-46	0.623225	0.828	0.442	2.32308e-41	2	PPM1G	Proliferative
ARL6IP1	4.84226e-44	1.55435	0.911	0.674	1.18732e-39	2	ARL6IP1	Proliferative		HAUS5	1.68035e-45	0.265659	0.417	0.127	4.12023e-41	2	HAUS5	Proliferative
THOP1	6.05646e-44	0.418091	0.487	0.167	1.48504e-39	2	THOP1	Proliferative		PTMA1	4.26467e-45	0.678126	1	0.996	1.0457e-40	2	PTMA	Proliferative
ACAT2	1.68125e-43	0.488093	0.602	0.233	4.12243e-39	2	ACAT2	Proliferative		SMC1A	5.33057e-45	0.675689	0.78	0.425	1.30705e-40	2	SMC1A	Proliferative
AHCY	2.76317e-43	0.542049	0.783	0.375	6.77529e-39	2	AHCY	Proliferative		SRSF3	8.31425e-45	0.697133	0.984	0.721	2.03865e-40	2	SRSF3	Proliferative
PCNT	2.88149e-43	0.446094	0.484	0.174	7.06541e-39	2	PCNT	Proliferative		TPGS2	1.28275e-44	0.523611	0.825	0.425	3.1453e-40	2	TPGS2	Proliferative
MCMBP	6.12583e-43	0.271494	0.618	0.255	1.50205e-38	2	MCMBP	Proliferative		POLR2D	1.76608e-44	0.255683	0.506	0.178	4.33042e-40	2	POLR2D	Proliferative
CMC21	9.81973e-43	0.542509	0.901	0.54	2.4078e-38	2	CMC2	Proliferative		EML4	2.92492e-44	0.331618	0.72	0.325	7.17192e-40	2	EML4	Proliferative
FBL	1.05596e-42	0.377649	0.787	0.393	2.58922e-38	2	FBL	Proliferative		SRSF71	2.98618e-44	0.701768	0.882	0.509	7.32212e-40	2	SRSF7	Proliferative
ABHD3	1.34861e-42	0.344355	0.443	0.15	3.30679e-38	2	ABHD3	Proliferative		REEP4	3.2754e-44	0.541353	0.599	0.238	8.03128e-40	2	REEP4	Proliferative
NUCKS1	1.45093e-42	0.723857	1	0.968	3.55768e-38	2	NUCKS1	Proliferative		NUP85	3.28111e-44	0.322162	0.525	0.192	8.04527e-40	2	NUP85	Proliferative
TMSB4X1	1.74324e-42	1.01295	0.949	0.804	4.27443e-38	2	TMSB4X	Proliferative		ARL6IP1	4.91346e-44	1.55393	0.911	0.674	1.20478e-39	2	ARL6IP1	Proliferative
MAL2	1.77103e-42	0.536591	0.465	0.162	4.34255e-38	2	MAL2	Proliferative		SMYD2	5.41301e-44	0.343232	0.694	0.296	1.32727e-39	2	SMYD2	Proliferative
PTGDS	2.39588e-42	0.633382	0.611	0.262	5.87469e-38	2	PTGDS	Proliferative		FOXRED1	5.86484e-44	0.369072	0.522	0.19	1.43806e-39	2	FOXRED1	Proliferative
RUVBL2	2.50545e-42	0.646341	0.895	0.514	6.14336e-38	2	RUVBL2	Proliferative		ACAT2	1.01836e-43	0.486342	0.602	0.232	2.49701e-39	2	ACAT2	Proliferative
MSH6	2.99769e-42	0.285382	0.576	0.234	7.35033e-38	2	MSH6	Proliferative		THOP1	1.30438e-43	0.415744	0.487	0.168	3.19833e-39	2	THOP1	Proliferative
UBR7	4.26077e-42	0.289377	0.414	0.137	1.04474e-37	2	UBR7	Proliferative		PCNT	1.86831e-43	0.444229	0.484	0.173	4.5811e-39	2	PCNT	Proliferative
POP7	4.75991e-42	0.558277	0.736	0.337	1.16713e-37	2	POP7	Proliferative		AHCY	3.46579e-43	0.539994	0.783	0.375	8.49812e-39	2	AHCY	Proliferative
HSP90AA11	7.29498e-42	0.588305	1	0.98	1.78873e-37	2	HSP90AA1	Proliferative		MCMBP	5.35854e-43	0.271324	0.618	0.255	1.31391e-38	2	MCMBP	Proliferative
POLH	1.61215e-41	0.36475	0.439	0.156	3.953e-37	2	POLH	Proliferative		FBL	8.81458e-43	0.378291	0.787	0.392	2.16134e-38	2	FBL	Proliferative
SRR	1.93213e-41	0.284074	0.338	0.097	4.73759e-37	2	SRR	Proliferative		ABHD3	8.85542e-43	0.343193	0.443	0.149	2.17135e-38	2	ABHD3	Proliferative
NNAT	1.93958e-41	0.339762	0.258	0.06	4.75586e-37	2	NNAT	Proliferative		TMSB4X1	1.05011e-42	1.01424	0.949	0.803	2.57486e-38	2	TMSB4X	Proliferative
AP2S11	2.25993e-41	0.654999	0.962	0.674	5.54135e-37	2	AP2S1	Proliferative		NUCKS1	1.07976e-42	0.724662	1	0.967	2.64757e-38	2	NUCKS1	Proliferative
HIST1H1C	2.48665e-41	0.713323	0.551	0.241	6.09726e-37	2	HIST1H1C	Proliferative		RUVBL2	1.18033e-42	0.649844	0.895	0.513	2.89416e-38	2	RUVBL2	Proliferative
ISCA2	3.28089e-41	0.332834	0.541	0.208	8.04475e-37	2	ISCA2	Proliferative		CMC21	1.2858e-42	0.541109	0.901	0.541	3.15278e-38	2	CMC2	Proliferative
ZMYND19	4.29885e-41	0.480643	0.497	0.186	1.05408e-36	2	ZMYND19	Proliferative		POP7	1.73546e-42	0.563429	0.736	0.335	4.25534e-38	2	POP7	Proliferative
RANGAP1	4.33759e-41	0.464415	0.567	0.229	1.06358e-36	2	RANGAP1	Proliferative		UBR7	1.85959e-42	0.289516	0.414	0.136	4.55972e-38	2	UBR7	Proliferative
HNRNPA3	8.94077e-41	0.488344	0.933	0.617	2.19228e-36	2	HNRNPA3	Proliferative		MAL2	1.86006e-42	0.534696	0.465	0.162	4.56086e-38	2	MAL2	Proliferative
NUP37	1.18001e-40	0.258984	0.452	0.153	2.89339e-36	2	NUP37	Proliferative		MSH6	2.156e-42	0.285854	0.576	0.233	5.28652e-38	2	MSH6	Proliferative
H1FX	1.25303e-40	0.579589	0.79	0.48	3.07242e-36	2	H1FX	Proliferative		PTGDS	4.72696e-42	0.630555	0.611	0.262	1.15905e-37	2	PTGDS	Proliferative
PPIL1	2.60417e-40	0.315993	0.583	0.227	6.38543e-36	2	PPIL1	Proliferative		HSP90AA11	7.63237e-42	0.588237	1	0.979	1.87146e-37	2	HSP90AA1	Proliferative
PLEKHJ1	3.1288e-40	0.444392	0.653	0.28	7.67182e-36	2	PLEKHJ1	Proliferative		HIST1H1C	1.06564e-41	0.715427	0.551	0.24	2.61295e-37	2	HIST1H1C	Proliferative
HNRNPA1	3.41825e-40	0.701637	0.987	0.86	8.38155e-36	2	HNRNPA1	Proliferative		AP2S11	1.53497e-41	0.656504	0.962	0.673	3.76374e-37	2	AP2S1	Proliferative
NUDCD2	4.34466e-40	0.373913	0.726	0.346	1.06531e-35	2	NUDCD2	Proliferative		NNAT	1.62089e-41	0.339063	0.258	0.059	3.97443e-37	2	NNAT	Proliferative
RNF157	5.49234e-40	0.308202	0.303	0.082	1.34672e-35	2	RNF157	Proliferative		SDC1	1.68283e-41	0.260878	0.258	0.06	4.12629e-37	2	SDC1	Proliferative
PDLIM7	5.6307e-40	0.425633	0.672	0.29	1.38065e-35	2	PDLIM7	Proliferative		POLH	1.99552e-41	0.365038	0.439	0.157	4.89301e-37	2	POLH	Proliferative
ISYNA1	6.00991e-40	0.46019	0.774	0.384	1.47363e-35	2	ISYNA1	Proliferative		ISCA2	2.8832e-41	0.33243	0.541	0.207	7.06961e-37	2	ISCA2	Proliferative
PLAT	6.01455e-40	0.668795	0.895	0.494	1.47477e-35	2	PLAT	Proliferative		SRR	3.27077e-41	0.28422	0.338	0.097	8.01994e-37	2	SRR	Proliferative
SAE1	8.62533e-40	0.579337	0.882	0.494	2.11493e-35	2	SAE1	Proliferative		ZMYND19	4.98348e-41	0.479502	0.497	0.186	1.22195e-36	2	ZMYND19	Proliferative
YPEL1	9.42683e-40	0.258241	0.443	0.154	2.31146e-35	2	YPEL1	Proliferative		RANGAP1	6.53345e-41	0.461081	0.567	0.23	1.602e-36	2	RANGAP1	Proliferative
RNF26	1.11649e-39	0.425122	0.58	0.234	2.73762e-35	2	RNF26	Proliferative		HNRNPA3	7.35137e-41	0.49141	0.933	0.616	1.80256e-36	2	HNRNPA3	Proliferative
SNRPG1	1.22115e-39	0.519833	0.971	0.734	2.99427e-35	2	SNRPG	Proliferative		H1FX	1.3345e-40	0.578707	0.79	0.479	3.2722e-36	2	H1FX	Proliferative
SDC1	1.33963e-39	0.259461	0.258	0.062	3.28477e-35	2	SDC1	Proliferative		NUP37	1.33452e-40	0.258189	0.452	0.153	3.27223e-36	2	NUP37	Proliferative
HNRNPAB	2.31131e-39	0.691482	0.92	0.662	5.66734e-35	2	HNRNPAB	Proliferative		PLEKHJ1	1.60141e-40	0.444522	0.653	0.279	3.92667e-36	2	PLEKHJ1	Proliferative
FAT1	3.62466e-39	0.256376	0.57	0.238	8.88766e-35	2	FAT1	Proliferative		NUDCD2	2.15496e-40	0.376494	0.726	0.344	5.28396e-36	2	NUDCD2	Proliferative
ARHGEF39	3.69059e-39	0.425502	0.363	0.122	9.04932e-35	2	ARHGEF39	Proliferative		HNRNPA1	2.87315e-40	0.702706	0.987	0.858	7.04496e-36	2	HNRNPA1	Proliferative
PGD	5.11711e-39	0.396682	0.726	0.341	1.25471e-34	2	PGD	Proliferative		SNRPG1	5.16237e-40	0.523599	0.971	0.733	1.26581e-35	2	SNRPG	Proliferative
ENOSF1	5.70187e-39	0.32644	0.732	0.353	1.3981e-34	2	ENOSF1	Proliferative		PPIL1	5.19286e-40	0.314323	0.583	0.228	1.27329e-35	2	PPIL1	Proliferative
BAZ1B	7.36707e-39	0.404998	0.828	0.483	1.80641e-34	2	BAZ1B	Proliferative		RNF157	5.80235e-40	0.307232	0.303	0.082	1.42274e-35	2	RNF157	Proliferative
PPA1	9.04585e-39	0.494054	0.777	0.385	2.21804e-34	2	PPA1	Proliferative		PDLIM7	6.1974e-40	0.424366	0.672	0.29	1.5196e-35	2	PDLIM7	Proliferative
ICMT	1.16953e-38	0.364543	0.64	0.295	2.8677e-34	2	ICMT	Proliferative		RNF26	7.05865e-40	0.425788	0.58	0.233	1.73078e-35	2	RNF26	Proliferative
TDP1	2.73886e-38	0.261221	0.258	0.064	6.7157e-34	2	TDP1	Proliferative		SAE1	7.65892e-40	0.578416	0.882	0.493	1.87797e-35	2	SAE1	Proliferative
SNRPB1	2.97459e-38	0.671745	0.968	0.781	7.2937e-34	2	SNRPB	Proliferative		ISYNA1	1.13253e-39	0.457529	0.774	0.385	2.77697e-35	2	ISYNA1	Proliferative
HSPB11	3.25021e-38	0.354764	0.761	0.402	7.96952e-34	2	HSPB11	Proliferative		PLAT	1.45419e-39	0.66362	0.895	0.495	3.56569e-35	2	PLAT	Proliferative
TUSC3	3.42485e-38	0.31103	0.621	0.259	8.39772e-34	2	TUSC3	Proliferative		YPEL1	2.02418e-39	0.25619	0.443	0.155	4.96329e-35	2	YPEL1	Proliferative
DUT1	3.82239e-38	0.672888	0.949	0.707	9.3725e-34	2	DUT	Proliferative		HNRNPAB	2.34853e-39	0.690928	0.92	0.662	5.7586e-35	2	HNRNPAB	Proliferative
DHX9	4.11908e-38	0.266932	0.771	0.393	1.01e-33	2	DHX9	Proliferative		PGD	2.41181e-39	0.40135	0.726	0.34	5.91376e-35	2	PGD	Proliferative
ANAPC15	5.93055e-38	0.331931	0.592	0.247	1.45417e-33	2	ANAPC15	Proliferative		ARHGEF39	4.46749e-39	0.426917	0.363	0.122	1.09543e-34	2	ARHGEF39	Proliferative
POLR3K1	6.66088e-38	0.341955	0.576	0.233	1.63325e-33	2	POLR3K	Proliferative		PPA1	4.80906e-39	0.49604	0.777	0.384	1.17918e-34	2	PPA1	Proliferative
HMGA1	9.58965e-38	0.548484	0.873	0.559	2.35138e-33	2	HMGA1	Proliferative		FAT1	6.74449e-39	0.255023	0.57	0.239	1.65375e-34	2	FAT1	Proliferative
UCK2	9.69291e-38	0.299992	0.516	0.201	2.3767e-33	2	UCK2	Proliferative		ICMT	9.05183e-39	0.363733	0.64	0.294	2.21951e-34	2	ICMT	Proliferative
MAST2	1.05018e-37	0.251387	0.28	0.076	2.57504e-33	2	MAST2	Proliferative		BAZ1B	9.39426e-39	0.402361	0.828	0.482	2.30347e-34	2	BAZ1B	Proliferative
PSAT1	1.16509e-37	0.266603	0.57	0.228	2.85679e-33	2	PSAT1	Proliferative		ENOSF1	1.10375e-38	0.323717	0.732	0.354	2.70639e-34	2	ENOSF1	Proliferative
RPL22L1	1.27092e-37	0.296815	0.71	0.35	3.1163e-33	2	RPL22L1	Proliferative		SNRPB1	1.80183e-38	0.675527	0.968	0.78	4.4181e-34	2	SNRPB	Proliferative
BANF11	1.41777e-37	0.674742	0.975	0.787	3.47636e-33	2	BANF1	Proliferative		HSPB11	1.83792e-38	0.35655	0.761	0.401	4.50657e-34	2	HSPB11	Proliferative
CYR61	1.45085e-37	0.504329	0.322	0.096	3.55749e-33	2	CYR61	Proliferative		TUSC3	2.472e-38	0.312718	0.621	0.259	6.06133e-34	2	TUSC3	Proliferative
FN3KRP	1.59803e-37	0.325205	0.58	0.24	3.91836e-33	2	FN3KRP	Proliferative		DUT1	2.74042e-38	0.674871	0.949	0.707	6.71951e-34	2	DUT	Proliferative
CFAP20	1.75795e-37	0.399517	0.742	0.349	4.3105e-33	2	CFAP20	Proliferative		ANAPC15	2.87684e-38	0.333603	0.592	0.246	7.05401e-34	2	ANAPC15	Proliferative
FAM111A	1.93194e-37	0.474231	0.529	0.217	4.73711e-33	2	FAM111A	Proliferative		TDP1	3.38427e-38	0.260456	0.258	0.064	8.29822e-34	2	TDP1	Proliferative
CACYBP	2.58176e-37	0.586364	0.924	0.616	6.33048e-33	2	CACYBP	Proliferative		CYR61	5.6483e-38	0.503199	0.322	0.095	1.38496e-33	2	CYR61	Proliferative
HIST1H4C	3.54023e-37	2.15593	0.936	0.76	8.68065e-33	2	HIST1H4C	Proliferative		UCK2	6.28903e-38	0.299183	0.516	0.2	1.54207e-33	2	UCK2	Proliferative
SNRNP40	3.93726e-37	0.382733	0.653	0.292	9.65417e-33	2	SNRNP40	Proliferative		DHX9	6.36527e-38	0.263927	0.771	0.392	1.56076e-33	2	DHX9	Proliferative
ORAI1	4.09335e-37	0.546151	0.736	0.368	1.00369e-32	2	ORAI1	Proliferative		POLR3K1	6.40536e-38	0.341504	0.576	0.233	1.57059e-33	2	POLR3K	Proliferative
PLCXD1	7.24631e-37	0.333895	0.303	0.088	1.7768e-32	2	PLCXD1	Proliferative		FAM111A	8.84685e-38	0.4759	0.529	0.216	2.16925e-33	2	FAM111A	Proliferative
C9orf142	8.83932e-37	0.268364	0.599	0.256	2.1674e-32	2	C9orf142	Proliferative		HMGA1	1.0962e-37	0.548625	0.873	0.559	2.68789e-33	2	HMGA1	Proliferative
RAB8A	9.56955e-37	0.356453	0.748	0.381	2.34645e-32	2	RAB8A	Proliferative		BANF11	1.18961e-37	0.676001	0.975	0.787	2.91692e-33	2	BANF1	Proliferative
LSM3	1.02238e-36	0.405804	0.917	0.572	2.50688e-32	2	LSM3	Proliferative		PSAT1	1.27029e-37	0.26526	0.57	0.228	3.11475e-33	2	PSAT1	Proliferative
GLCCI1	1.04953e-36	0.349793	0.471	0.178	2.57345e-32	2	GLCCI1	Proliferative		FN3KRP	1.44588e-37	0.3237	0.58	0.24	3.54529e-33	2	FN3KRP	Proliferative
IGFBP3	1.11182e-36	0.363666	0.713	0.322	2.72618e-32	2	IGFBP3	Proliferative		RPL22L1	1.47812e-37	0.296257	0.71	0.349	3.62435e-33	2	RPL22L1	Proliferative
PSMD14	1.14913e-36	0.408445	0.818	0.421	2.81768e-32	2	PSMD14	Proliferative		CFAP20	1.68829e-37	0.400057	0.742	0.348	4.1397e-33	2	CFAP20	Proliferative
KPNB1	1.36859e-36	0.367862	0.866	0.533	3.35578e-32	2	KPNB1	Proliferative		CACYBP	1.75085e-37	0.588194	0.924	0.615	4.29308e-33	2	CACYBP	Proliferative
PPIA1	3.02708e-36	0.60081	1	0.982	7.4224e-32	2	PPIA	Proliferative		MAST2	1.90246e-37	0.250481	0.28	0.076	4.66483e-33	2	MAST2	Proliferative
TMX4	3.24123e-36	0.357393	0.732	0.359	7.9475e-32	2	TMX4	Proliferative		SNRNP40	1.94097e-37	0.387833	0.653	0.291	4.75926e-33	2	SNRNP40	Proliferative
HNRNPD	3.24605e-36	0.583731	0.92	0.635	7.9593e-32	2	HNRNPD	Proliferative		HIST1H4C	2.97988e-37	2.1759	0.936	0.76	7.30666e-33	2	HIST1H4C	Proliferative
CDK4	4.41842e-36	0.667035	0.962	0.716	1.0834e-31	2	CDK4	Proliferative		ORAI1	3.61824e-37	0.546719	0.736	0.367	8.87192e-33	2	ORAI1	Proliferative
PDLIM3	5.08915e-36	0.710389	0.834	0.471	1.24786e-31	2	PDLIM3	Proliferative		PLCXD1	3.99594e-37	0.334638	0.303	0.087	9.79805e-33	2	PLCXD1	Proliferative
WDR54	1.19422e-35	0.324421	0.646	0.291	2.92822e-31	2	WDR54	Proliferative		RAB8A	5.88889e-37	0.357709	0.748	0.38	1.44396e-32	2	RAB8A	Proliferative
IFI27L1	1.31867e-35	0.291918	0.576	0.243	3.23339e-31	2	IFI27L1	Proliferative		LSM3	7.19524e-37	0.407961	0.917	0.572	1.76427e-32	2	LSM3	Proliferative
GNL1	1.3481e-35	0.38459	0.65	0.301	3.30554e-31	2	GNL1	Proliferative		PSMD14	9.17734e-37	0.411223	0.818	0.42	2.25028e-32	2	PSMD14	Proliferative
RNF168	1.64293e-35	0.446596	0.557	0.242	4.02847e-31	2	RNF168	Proliferative		C9orf142	1.04493e-36	0.268026	0.599	0.256	2.56216e-32	2	C9orf142	Proliferative
ACTB	1.71756e-35	0.628392	1	0.999	4.21146e-31	2	ACTB	Proliferative		KPNB1	1.25552e-36	0.368853	0.866	0.533	3.07853e-32	2	KPNB1	Proliferative
ERH1	2.44382e-35	0.585725	0.975	0.775	5.99225e-31	2	ERH	Proliferative		IGFBP3	1.63123e-36	0.3602	0.713	0.322	3.99977e-32	2	IGFBP3	Proliferative
CALM31	3.12026e-35	0.52888	0.93	0.653	7.65088e-31	2	CALM3	Proliferative		GLCCI1	1.86104e-36	0.347663	0.471	0.179	4.56327e-32	2	GLCCI1	Proliferative
SMS	4.72841e-35	0.435139	0.834	0.465	1.15941e-30	2	SMS	Proliferative		PPIA1	2.43141e-36	0.602102	1	0.982	5.96182e-32	2	PPIA	Proliferative
PLIN2	4.79992e-35	0.291629	0.631	0.274	1.17694e-30	2	PLIN2	Proliferative		HNRNPD	3.08678e-36	0.584332	0.92	0.635	7.56879e-32	2	HNRNPD	Proliferative
UQCRH1	6.79997e-35	0.478764	0.949	0.675	1.66735e-30	2	UQCRH	Proliferative		TMX4	3.58574e-36	0.356526	0.732	0.359	8.79224e-32	2	TMX4	Proliferative
NUTF21	8.11118e-35	0.479027	0.873	0.524	1.98886e-30	2	NUTF2	Proliferative		CDK4	7.1601e-36	0.664015	0.962	0.717	1.75566e-31	2	CDK4	Proliferative
HAT1	8.15304e-35	0.404135	0.771	0.398	1.99913e-30	2	HAT1	Proliferative		IFI27L1	7.32977e-36	0.294659	0.576	0.242	1.79726e-31	2	IFI27L1	Proliferative
PPP1R14B	1.10487e-34	0.382986	0.911	0.569	2.70914e-30	2	PPP1R14B	Proliferative		WDR54	8.48155e-36	0.327316	0.646	0.291	2.07968e-31	2	WDR54	Proliferative
GMPS	1.39718e-34	0.37981	0.605	0.276	3.42589e-30	2	GMPS	Proliferative		PDLIM3	1.01385e-35	0.70824	0.834	0.472	2.48596e-31	2	PDLIM3	Proliferative
SNRPC1	1.4378e-34	0.408992	0.873	0.507	3.52548e-30	2	SNRPC	Proliferative		PLIN2	1.49349e-35	0.293806	0.631	0.272	3.66203e-31	2	PLIN2	Proliferative
CASP8AP2	1.45115e-34	0.258559	0.481	0.193	3.55823e-30	2	CASP8AP2	Proliferative		GNL1	1.57413e-35	0.384648	0.65	0.301	3.85976e-31	2	GNL1	Proliferative
GPN3	1.49291e-34	0.258684	0.519	0.207	3.66063e-30	2	GPN3	Proliferative		RNF168	1.66898e-35	0.446032	0.557	0.242	4.09233e-31	2	RNF168	Proliferative
PRADC11	1.75303e-34	0.277038	0.627	0.268	4.29842e-30	2	PRADC1	Proliferative		ERH1	1.68182e-35	0.586724	0.975	0.774	4.12383e-31	2	ERH	Proliferative
ILF2	2.14357e-34	0.669081	0.911	0.596	5.25604e-30	2	ILF2	Proliferative		ACTB	2.27223e-35	0.627206	1	0.999	5.57152e-31	2	ACTB	Proliferative
RTN3	2.2348e-34	0.475534	0.866	0.527	5.47974e-30	2	RTN3	Proliferative		CALM31	4.38689e-35	0.526881	0.93	0.654	1.07566e-30	2	CALM3	Proliferative
NUDT5	2.76308e-34	0.350325	0.669	0.315	6.77508e-30	2	NUDT5	Proliferative		SMS	5.67936e-35	0.434028	0.834	0.465	1.39258e-30	2	SMS	Proliferative
VKORC11	2.91948e-34	0.60047	0.93	0.629	7.15857e-30	2	VKORC1	Proliferative		UQCRH1	5.81737e-35	0.479611	0.949	0.674	1.42642e-30	2	UQCRH	Proliferative
ALDH4A1	3.11305e-34	0.318795	0.379	0.13	7.63321e-30	2	ALDH4A1	Proliferative		HAT1	6.34826e-35	0.40411	0.771	0.398	1.55659e-30	2	HAT1	Proliferative
MPDU1	4.03125e-34	0.303554	0.694	0.342	9.88462e-30	2	MPDU1	Proliferative		PPP1R14B	7.50996e-35	0.384033	0.911	0.567	1.84144e-30	2	PPP1R14B	Proliferative
SIVA11	4.04379e-34	0.574254	0.892	0.575	9.91537e-30	2	SIVA1	Proliferative		NUTF21	7.71608e-35	0.479683	0.873	0.524	1.89198e-30	2	NUTF2	Proliferative
MORC4	5.95783e-34	0.264634	0.408	0.146	1.46086e-29	2	MORC4	Proliferative		GPN3	8.40696e-35	0.262483	0.519	0.206	2.06139e-30	2	GPN3	Proliferative
TPM2	6.46013e-34	0.432951	0.299	0.089	1.58402e-29	2	TPM2	Proliferative		GMPS	8.62915e-35	0.380868	0.605	0.275	2.11587e-30	2	GMPS	Proliferative
GSS	1.06827e-33	0.270882	0.525	0.21	2.6194e-29	2	GSS	Proliferative		PRADC11	1.17262e-34	0.280616	0.627	0.268	2.87527e-30	2	PRADC1	Proliferative
TARBP2	1.09922e-33	0.378362	0.516	0.216	2.69529e-29	2	TARBP2	Proliferative		CASP8AP2	1.31113e-34	0.258366	0.481	0.192	3.21489e-30	2	CASP8AP2	Proliferative
DCTPP1	1.19703e-33	0.41128	0.729	0.376	2.93511e-29	2	DCTPP1	Proliferative		MPDU1	1.55074e-34	0.307469	0.694	0.341	3.80242e-30	2	MPDU1	Proliferative
CYB5B	1.40409e-33	0.338847	0.847	0.475	3.44283e-29	2	CYB5B	Proliferative		SIVA11	1.73767e-34	0.57741	0.892	0.573	4.26077e-30	2	SIVA1	Proliferative
CDC27	1.41038e-33	0.298272	0.583	0.26	3.45825e-29	2	CDC27	Proliferative		SNRPC1	1.83693e-34	0.407396	0.873	0.507	4.50416e-30	2	SNRPC	Proliferative
PSMC3	1.5288e-33	0.588914	0.952	0.661	3.74862e-29	2	PSMC3	Proliferative		NUDT5	1.90589e-34	0.352484	0.669	0.314	4.67325e-30	2	NUDT5	Proliferative
ECI1	2.09861e-33	0.303052	0.768	0.381	5.14578e-29	2	ECI1	Proliferative		RTN3	1.92462e-34	0.475074	0.866	0.526	4.71917e-30	2	RTN3	Proliferative
BCKDK	2.16226e-33	0.296061	0.752	0.368	5.30187e-29	2	BCKDK	Proliferative		GSS	2.6005e-34	0.276277	0.525	0.208	6.37642e-30	2	GSS	Proliferative
KLHDC3	2.24251e-33	0.330345	0.634	0.295	5.49865e-29	2	KLHDC3	Proliferative		VKORC11	2.63678e-34	0.601639	0.93	0.629	6.46538e-30	2	VKORC1	Proliferative
CDK10	2.29151e-33	0.264225	0.484	0.193	5.61879e-29	2	CDK10	Proliferative		ALDH4A1	2.65973e-34	0.320563	0.379	0.13	6.52166e-30	2	ALDH4A1	Proliferative
MRPL121	2.83477e-33	0.433955	0.822	0.469	6.95087e-29	2	MRPL12	Proliferative		ILF2	2.77302e-34	0.667455	0.911	0.595	6.79945e-30	2	ILF2	Proliferative
GPSM2	3.46694e-33	0.275089	0.369	0.128	8.50093e-29	2	GPSM2	Proliferative		MORC4	4.73561e-34	0.264344	0.408	0.145	1.16117e-29	2	MORC4	Proliferative
RCC2	3.68595e-33	0.268675	0.838	0.456	9.03796e-29	2	RCC2	Proliferative		CYB5B	8.32168e-34	0.344106	0.847	0.474	2.04048e-29	2	CYB5B	Proliferative
INAFM1	3.8722e-33	0.308631	0.401	0.147	9.49464e-29	2	INAFM1	Proliferative		GPSM2	8.94719e-34	0.275764	0.369	0.127	2.19385e-29	2	GPSM2	Proliferative
PPP2R5C	4.33041e-33	0.41678	0.736	0.398	1.06182e-28	2	PPP2R5C	Proliferative		INAFM1	1.07412e-33	0.310842	0.401	0.145	2.63374e-29	2	INAFM1	Proliferative
BTG3	4.5627e-33	0.26845	0.637	0.3	1.11877e-28	2	BTG3	Proliferative		TPM2	1.08916e-33	0.431062	0.299	0.09	2.67061e-29	2	TPM2	Proliferative
CDK16	5.13879e-33	0.321007	0.771	0.411	1.26003e-28	2	CDK16	Proliferative		TARBP2	1.1521e-33	0.377201	0.516	0.216	2.82496e-29	2	TARBP2	Proliferative
XPO1	5.53994e-33	0.266099	0.688	0.365	1.35839e-28	2	XPO1	Proliferative		CDC27	1.39229e-33	0.296275	0.583	0.259	3.41389e-29	2	CDC27	Proliferative
TRIOBP	6.16376e-33	0.469887	0.758	0.42	1.51135e-28	2	TRIOBP	Proliferative		PSMC3	1.44832e-33	0.589735	0.952	0.661	3.55127e-29	2	PSMC3	Proliferative
PSRC1	7.27042e-33	0.413346	0.446	0.176	1.78271e-28	2	PSRC1	Proliferative		DCTPP1	1.54966e-33	0.410018	0.729	0.375	3.79976e-29	2	DCTPP1	Proliferative
TOMM51	9.5015e-33	0.520549	0.933	0.642	2.32977e-28	2	TOMM5	Proliferative		ECI1	1.85889e-33	0.304311	0.768	0.38	4.55799e-29	2	ECI1	Proliferative
TCERG1	1.13458e-32	0.378849	0.694	0.352	2.78199e-28	2	TCERG1	Proliferative		MRPL121	1.8993e-33	0.435176	0.822	0.468	4.65708e-29	2	MRPL12	Proliferative
DPM2	1.88297e-32	0.434726	0.774	0.412	4.61704e-28	2	DPM2	Proliferative		CDK10	1.92727e-33	0.2642	0.484	0.193	4.72567e-29	2	CDK10	Proliferative
UQCC21	1.90759e-32	0.380818	0.841	0.502	4.67741e-28	2	UQCC2	Proliferative		BCKDK	2.39584e-33	0.29581	0.752	0.368	5.87461e-29	2	BCKDK	Proliferative
NOP58	2.34453e-32	0.31031	0.758	0.414	5.7488e-28	2	NOP58	Proliferative		BTG3	2.40546e-33	0.268312	0.637	0.299	5.89818e-29	2	BTG3	Proliferative
PAFAH1B31	2.55012e-32	0.477983	0.818	0.471	6.25289e-28	2	PAFAH1B3	Proliferative		KLHDC3	3.37744e-33	0.327396	0.634	0.295	8.28148e-29	2	KLHDC3	Proliferative
SPOCK1	2.56156e-32	0.280088	0.525	0.222	6.28094e-28	2	SPOCK1	Proliferative		XPO1	3.58455e-33	0.266391	0.688	0.363	8.78932e-29	2	XPO1	Proliferative
RBMX	3.72713e-32	0.464862	0.869	0.557	9.13892e-28	2	RBMX	Proliferative		PPP2R5C	5.34134e-33	0.415426	0.736	0.398	1.3097e-28	2	PPP2R5C	Proliferative
HDGFRP2	3.95407e-32	0.252081	0.554	0.239	9.69538e-28	2	HDGFRP2	Proliferative		RCC2	6.65481e-33	0.266297	0.838	0.456	1.63176e-28	2	RCC2	Proliferative
ACTL6A	4.82103e-32	0.346492	0.691	0.341	1.18212e-27	2	ACTL6A	Proliferative		TRIOBP	6.86063e-33	0.468701	0.758	0.42	1.68223e-28	2	TRIOBP	Proliferative
MRPL37	4.88022e-32	0.45372	0.818	0.443	1.19663e-27	2	MRPL37	Proliferative		CDK16	7.46109e-33	0.32079	0.771	0.411	1.82946e-28	2	CDK16	Proliferative
RBPMS	5.04944e-32	0.341125	0.723	0.376	1.23812e-27	2	RBPMS	Proliferative		TOMM51	7.49303e-33	0.52304	0.933	0.642	1.83729e-28	2	TOMM5	Proliferative
C1GALT1	5.21742e-32	0.3097	0.646	0.311	1.27931e-27	2	C1GALT1	Proliferative		PSRC1	8.9887e-33	0.4109	0.446	0.176	2.20403e-28	2	PSRC1	Proliferative
IER2	6.99281e-32	0.441336	0.854	0.46	1.71464e-27	2	IER2	Proliferative		UQCC21	1.11294e-32	0.382137	0.841	0.501	2.72892e-28	2	UQCC2	Proliferative
TST	8.86983e-32	0.29076	0.427	0.163	2.17488e-27	2	TST	Proliferative		IMPA2	1.37085e-32	0.254631	0.414	0.153	3.36132e-28	2	IMPA2	Proliferative
CDK5RAP3	9.20514e-32	0.324851	0.755	0.385	2.2571e-27	2	CDK5RAP3	Proliferative		TCERG1	1.4954e-32	0.377999	0.694	0.353	3.66673e-28	2	TCERG1	Proliferative
CD320	1.00845e-31	0.501942	0.656	0.332	2.47273e-27	2	CD320	Proliferative		PAFAH1B31	1.97356e-32	0.478275	0.818	0.47	4.83917e-28	2	PAFAH1B3	Proliferative
TIMM10	1.01032e-31	0.341346	0.72	0.378	2.4773e-27	2	TIMM10	Proliferative		NOP58	2.69923e-32	0.308735	0.758	0.414	6.61851e-28	2	NOP58	Proliferative
IMPA2	1.12774e-31	0.250139	0.414	0.155	2.76522e-27	2	IMPA2	Proliferative		DPM2	3.06783e-32	0.431105	0.774	0.413	7.52233e-28	2	DPM2	Proliferative
PTMS	1.26152e-31	0.6928	0.959	0.752	3.09325e-27	2	PTMS	Proliferative		SPOCK1	3.9663e-32	0.277621	0.525	0.223	9.72536e-28	2	SPOCK1	Proliferative
SEPT11	1.34915e-31	0.327584	0.818	0.461	3.30813e-27	2	SEPT11	Proliferative		ACTL6A	4.16029e-32	0.344765	0.691	0.34	1.0201e-27	2	ACTL6A	Proliferative
HDGF	1.42477e-31	0.415718	0.799	0.459	3.49355e-27	2	HDGF	Proliferative		C1GALT1	4.46357e-32	0.30879	0.646	0.31	1.09447e-27	2	C1GALT1	Proliferative
ANAPC111	1.49382e-31	0.549969	0.984	0.826	3.66285e-27	2	ANAPC11	Proliferative		RBMX	4.51775e-32	0.464898	0.869	0.557	1.10775e-27	2	RBMX	Proliferative
NAGK1	1.96332e-31	0.41373	0.783	0.442	4.81407e-27	2	NAGK	Proliferative		MRPL37	4.6708e-32	0.452671	0.818	0.442	1.14528e-27	2	MRPL37	Proliferative
PSMB51	2.02579e-31	0.552997	0.959	0.636	4.96724e-27	2	PSMB5	Proliferative		HDGFRP2	7.26638e-32	0.250303	0.554	0.24	1.78172e-27	2	HDGFRP2	Proliferative
ATF3	2.45718e-31	0.319921	0.506	0.214	6.025e-27	2	ATF3	Proliferative		HDGF	8.83725e-32	0.417558	0.799	0.458	2.16689e-27	2	HDGF	Proliferative
SSRP1	2.96316e-31	0.307789	0.576	0.279	7.26566e-27	2	SSRP1	Proliferative		TIMM10	9.55914e-32	0.340716	0.72	0.377	2.3439e-27	2	TIMM10	Proliferative
MRPS6	3.92067e-31	0.270393	0.631	0.303	9.61347e-27	2	MRPS6	Proliferative		RBPMS	1.02464e-31	0.338202	0.723	0.377	2.51241e-27	2	RBPMS	Proliferative
GPX7	4.30181e-31	0.290854	0.503	0.21	1.0548e-26	2	GPX7	Proliferative		IER2	1.03304e-31	0.439924	0.854	0.461	2.53302e-27	2	IER2	Proliferative
SNRPE1	5.28376e-31	0.405873	0.92	0.652	1.29558e-26	2	SNRPE	Proliferative		CD320	1.1672e-31	0.500856	0.656	0.332	2.86198e-27	2	CD320	Proliferative
TPR	5.32729e-31	0.425731	0.895	0.572	1.30625e-26	2	TPR	Proliferative		PTMS	1.18048e-31	0.692883	0.959	0.751	2.89454e-27	2	PTMS	Proliferative
NPM1	6.13201e-31	0.552369	1	0.896	1.50357e-26	2	NPM1	Proliferative		TST	1.24168e-31	0.290886	0.427	0.163	3.04459e-27	2	TST	Proliferative
CDKN2D	6.46819e-31	0.86961	0.513	0.244	1.586e-26	2	CDKN2D	Proliferative		CDK5RAP3	1.28154e-31	0.321219	0.755	0.385	3.14234e-27	2	CDK5RAP3	Proliferative
CALM21	6.51401e-31	0.727593	1	0.978	1.59724e-26	2	CALM2	Proliferative		ANAPC111	1.28307e-31	0.550789	0.984	0.826	3.14609e-27	2	ANAPC11	Proliferative
PRKDC	7.16997e-31	0.328708	0.898	0.588	1.75808e-26	2	PRKDC	Proliferative		NAGK1	1.34841e-31	0.416661	0.783	0.442	3.3063e-27	2	NAGK	Proliferative
KLHDC8B	1.01895e-30	0.476442	0.57	0.256	2.49846e-26	2	KLHDC8B	Proliferative		2011-09-01	1.43055e-31	0.327162	0.818	0.461	3.5077e-27	2	2011-09-01	Proliferative
RHOC1	1.24442e-30	0.578698	0.981	0.8	3.05133e-26	2	RHOC	Proliferative		ATF3	1.47498e-31	0.319379	0.506	0.213	3.61664e-27	2	ATF3	Proliferative
METRN	1.51259e-30	0.384444	0.828	0.488	3.70886e-26	2	METRN	Proliferative		PSMB51	1.94105e-31	0.553662	0.959	0.635	4.75945e-27	2	PSMB5	Proliferative
VDAC3	1.56651e-30	0.507471	0.85	0.522	3.84109e-26	2	VDAC3	Proliferative		SSRP1	2.48478e-31	0.308534	0.576	0.279	6.09268e-27	2	SSRP1	Proliferative
NDUFAF31	1.58641e-30	0.600487	0.949	0.683	3.88987e-26	2	NDUFAF3	Proliferative		MRPS6	3.41378e-31	0.269695	0.631	0.302	8.37058e-27	2	MRPS6	Proliferative
DCLRE1C	1.64234e-30	0.368449	0.548	0.254	4.02702e-26	2	DCLRE1C	Proliferative		PRKDC	3.72657e-31	0.33141	0.898	0.586	9.13755e-27	2	PRKDC	Proliferative
RPL18A1	2.84408e-30	0.469299	1	0.988	6.97368e-26	2	RPL18A	Proliferative		CDKN2D	4.41569e-31	0.872461	0.513	0.243	1.08273e-26	2	CDKN2D	Proliferative
ZNF326	3.07908e-30	0.266768	0.621	0.305	7.5499e-26	2	ZNF326	Proliferative		CALM21	4.42225e-31	0.729361	1	0.978	1.08434e-26	2	CALM2	Proliferative
OLA1	3.44421e-30	0.279985	0.707	0.368	8.4452e-26	2	OLA1	Proliferative		GPX7	4.67666e-31	0.290172	0.503	0.21	1.14672e-26	2	GPX7	Proliferative
SPRED1	3.46373e-30	0.277873	0.736	0.396	8.49308e-26	2	SPRED1	Proliferative		SNRPE1	5.27642e-31	0.406309	0.92	0.652	1.29378e-26	2	SNRPE	Proliferative
TAGLN2	3.94399e-30	0.643791	0.965	0.785	9.67065e-26	2	TAGLN2	Proliferative		NPM1	6.66961e-31	0.552201	1	0.895	1.63539e-26	2	NPM1	Proliferative
KDM1A	4.26484e-30	0.296345	0.605	0.294	1.04574e-25	2	KDM1A	Proliferative		TPR	6.92107e-31	0.424641	0.895	0.571	1.69705e-26	2	TPR	Proliferative
HSPH1	4.41376e-30	0.451761	0.831	0.492	1.08225e-25	2	HSPH1	Proliferative		DCLRE1C	1.05704e-30	0.367664	0.548	0.253	2.59187e-26	2	DCLRE1C	Proliferative
MGAT4B	4.79803e-30	0.320111	0.631	0.32	1.17648e-25	2	MGAT4B	Proliferative		KLHDC8B	1.14358e-30	0.473108	0.57	0.255	2.80406e-26	2	KLHDC8B	Proliferative
MTHFD1	5.46863e-30	0.314384	0.567	0.267	1.34091e-25	2	MTHFD1	Proliferative		RHOC1	1.59752e-30	0.577034	0.981	0.8	3.91711e-26	2	RHOC	Proliferative
PCBD11	7.55084e-30	0.294898	0.748	0.399	1.85147e-25	2	PCBD1	Proliferative		ZNF326	1.65928e-30	0.269738	0.621	0.304	4.06855e-26	2	ZNF326	Proliferative
MMAB	7.96113e-30	0.265271	0.65	0.31	1.95207e-25	2	MMAB	Proliferative		NDUFAF31	1.74703e-30	0.600914	0.949	0.683	4.28373e-26	2	NDUFAF3	Proliferative
OSGEP	8.53162e-30	0.255116	0.516	0.218	2.09195e-25	2	OSGEP	Proliferative		TAGLN2	1.92418e-30	0.650082	0.965	0.784	4.7181e-26	2	TAGLN2	Proliferative
MRPL271	9.33548e-30	0.340617	0.806	0.44	2.28906e-25	2	MRPL27	Proliferative		METRN	2.10125e-30	0.381806	0.828	0.488	5.15227e-26	2	METRN	Proliferative
PUSL1	1.02608e-29	0.302864	0.306	0.098	2.51595e-25	2	PUSL1	Proliferative		VDAC3	2.14911e-30	0.504989	0.85	0.523	5.26963e-26	2	VDAC3	Proliferative
SERPINF11	1.23049e-29	0.522379	0.895	0.466	3.01717e-25	2	SERPINF1	Proliferative		RPL18A1	2.55809e-30	0.469569	1	0.988	6.27243e-26	2	RPL18A	Proliferative
ARPC5L	1.72426e-29	0.289374	0.713	0.368	4.22789e-25	2	ARPC5L	Proliferative		MTHFD1	3.18725e-30	0.314268	0.567	0.265	7.81514e-26	2	MTHFD1	Proliferative
CBR31	1.77312e-29	0.769211	0.596	0.294	4.3477e-25	2	CBR3	Proliferative		OLA1	3.47709e-30	0.278994	0.707	0.367	8.52582e-26	2	OLA1	Proliferative
HAUS7	1.86418e-29	0.266129	0.43	0.165	4.57096e-25	2	HAUS7	Proliferative		SPRED1	3.63874e-30	0.278496	0.736	0.396	8.9222e-26	2	SPRED1	Proliferative
TBC1D71	2.19807e-29	0.358788	0.79	0.423	5.38967e-25	2	TBC1D7	Proliferative		MGAT4B	3.99451e-30	0.319692	0.631	0.319	9.79454e-26	2	MGAT4B	Proliferative
MBD3	2.50029e-29	0.353582	0.557	0.271	6.13071e-25	2	MBD3	Proliferative		KDM1A	4.48054e-30	0.295922	0.605	0.293	1.09863e-25	2	KDM1A	Proliferative
S100B1	2.65524e-29	0.483943	0.787	0.423	6.51065e-25	2	S100B	Proliferative		HSPH1	6.56625e-30	0.449566	0.831	0.492	1.61005e-25	2	HSPH1	Proliferative
COX8A1	2.79768e-29	0.493611	0.987	0.905	6.85991e-25	2	COX8A	Proliferative		PCBD11	6.65584e-30	0.294344	0.748	0.398	1.63201e-25	2	PCBD1	Proliferative
IMMT	2.83918e-29	0.417302	0.806	0.476	6.96167e-25	2	IMMT	Proliferative		MRPL271	7.48097e-30	0.341355	0.806	0.438	1.83433e-25	2	MRPL27	Proliferative
TP53I11	2.92496e-29	0.357142	0.755	0.413	7.17201e-25	2	TP53I11	Proliferative		PUSL1	7.50969e-30	0.302541	0.306	0.098	1.84138e-25	2	PUSL1	Proliferative
TMCC2	2.95551e-29	0.317264	0.452	0.191	7.24691e-25	2	TMCC2	Proliferative		OSGEP	1.02282e-29	0.256316	0.516	0.218	2.50795e-25	2	OSGEP	Proliferative
HES6	3.83974e-29	0.348759	0.599	0.278	9.41505e-25	2	HES6	Proliferative		CBR31	1.04014e-29	0.770864	0.596	0.293	2.55042e-25	2	CBR3	Proliferative
SFPQ	3.97568e-29	0.594237	0.901	0.611	9.74838e-25	2	SFPQ	Proliferative		HAUS7	1.12878e-29	0.268582	0.43	0.165	2.76776e-25	2	HAUS7	Proliferative
C20orf241	4.96682e-29	0.306704	0.847	0.483	1.21786e-24	2	C20orf24	Proliferative		MMAB	1.17342e-29	0.263932	0.65	0.31	2.87722e-25	2	MMAB	Proliferative
NDUFA21	5.25591e-29	0.39459	0.93	0.663	1.28875e-24	2	NDUFA2	Proliferative		ARPC5L	1.41234e-29	0.289818	0.713	0.367	3.46307e-25	2	ARPC5L	Proliferative
CRMP1	5.69738e-29	0.25713	0.58	0.266	1.397e-24	2	CRMP1	Proliferative		COX8A1	1.8055e-29	0.496993	0.987	0.905	4.4271e-25	2	COX8A	Proliferative
TIMM17B	5.74659e-29	0.388672	0.752	0.41	1.40906e-24	2	TIMM17B	Proliferative		IMMT	2.02637e-29	0.419408	0.806	0.475	4.96865e-25	2	IMMT	Proliferative
MPST	7.60293e-29	0.340873	0.701	0.359	1.86424e-24	2	MPST	Proliferative		MBD3	2.50867e-29	0.354873	0.557	0.271	6.15127e-25	2	MBD3	Proliferative
MYO1B	7.63655e-29	0.379883	0.806	0.449	1.87248e-24	2	MYO1B	Proliferative		TBC1D71	2.53014e-29	0.358202	0.79	0.423	6.20389e-25	2	TBC1D7	Proliferative
FIBP1	9.06415e-29	0.502578	0.787	0.447	2.22253e-24	2	FIBP	Proliferative		C20orf241	2.53737e-29	0.308685	0.847	0.481	6.22164e-25	2	C20orf24	Proliferative
PIN11	9.17909e-29	0.52752	0.927	0.668	2.25071e-24	2	PIN1	Proliferative		TP53I11	2.67134e-29	0.356225	0.755	0.413	6.55014e-25	2	TP53I11	Proliferative
TRIM28	1.02159e-28	0.43301	0.79	0.49	2.50493e-24	2	TRIM28	Proliferative		S100B1	2.87023e-29	0.482309	0.787	0.423	7.03779e-25	2	S100B	Proliferative
CDH6	1.02465e-28	0.367344	0.309	0.104	2.51245e-24	2	CDH6	Proliferative		SERPINF11	3.051e-29	0.518513	0.895	0.469	7.48106e-25	2	SERPINF1	Proliferative
FKBP10	1.19562e-28	0.345319	0.605	0.294	2.93166e-24	2	FKBP10	Proliferative		HES6	3.29225e-29	0.350011	0.599	0.278	8.07259e-25	2	HES6	Proliferative
HNRNPU	1.28557e-28	0.49333	0.943	0.703	3.15223e-24	2	HNRNPU	Proliferative		TMCC2	3.5558e-29	0.316568	0.452	0.191	8.71883e-25	2	TMCC2	Proliferative
SLC18B11	1.57511e-28	0.356109	0.631	0.311	3.86218e-24	2	SLC18B1	Proliferative		NDUFA21	4.43189e-29	0.395816	0.93	0.662	1.0867e-24	2	NDUFA2	Proliferative
MYLK	1.98581e-28	0.272459	0.318	0.11	4.86921e-24	2	MYLK	Proliferative		MPST	5.52823e-29	0.342351	0.701	0.359	1.35552e-24	2	MPST	Proliferative
HLTF	2.16299e-28	0.252097	0.513	0.231	5.30366e-24	2	HLTF	Proliferative		SFPQ	5.68401e-29	0.592038	0.901	0.611	1.39372e-24	2	SFPQ	Proliferative
DDAH2	2.79951e-28	0.348681	0.666	0.335	6.8644e-24	2	DDAH2	Proliferative		PIN11	8.14855e-29	0.527778	0.927	0.668	1.99802e-24	2	PIN1	Proliferative
MAP2	2.99938e-28	0.284553	0.682	0.371	7.35447e-24	2	MAP2	Proliferative		TRIM28	8.42267e-29	0.433782	0.79	0.489	2.06524e-24	2	TRIM28	Proliferative
EIF4EBP11	3.16516e-28	0.527992	0.806	0.514	7.76097e-24	2	EIF4EBP1	Proliferative		TIMM17B	8.98281e-29	0.387049	0.752	0.411	2.20259e-24	2	TIMM17B	Proliferative
DUS1L	3.8425e-28	0.284971	0.618	0.303	9.42182e-24	2	DUS1L	Proliferative		CRMP1	9.66272e-29	0.254332	0.58	0.266	2.3693e-24	2	CRMP1	Proliferative
MRPL511	4.03537e-28	0.506615	0.955	0.692	9.89472e-24	2	MRPL51	Proliferative		FIBP1	1.08342e-28	0.500723	0.787	0.446	2.65654e-24	2	FIBP	Proliferative
PLIN3	4.30854e-28	0.431744	0.611	0.3	1.05645e-23	2	PLIN3	Proliferative		MYO1B	1.35392e-28	0.376898	0.806	0.45	3.31982e-24	2	MYO1B	Proliferative
NME11	4.91798e-28	0.537327	0.812	0.498	1.20589e-23	2	NME1	Proliferative		MYLK	1.35892e-28	0.272063	0.318	0.109	3.33208e-24	2	MYLK	Proliferative
SMARCC1	5.99096e-28	0.326372	0.818	0.481	1.46898e-23	2	SMARCC1	Proliferative		HLTF	1.66353e-28	0.252871	0.513	0.231	4.07898e-24	2	HLTF	Proliferative
MGME1	7.56756e-28	0.254196	0.621	0.308	1.85557e-23	2	MGME1	Proliferative		CDH6	1.76908e-28	0.365085	0.309	0.104	4.3378e-24	2	CDH6	Proliferative
IFRD2	7.91145e-28	0.314508	0.57	0.263	1.93989e-23	2	IFRD2	Proliferative		HNRNPU	2.05198e-28	0.490579	0.943	0.703	5.03145e-24	2	HNRNPU	Proliferative
FKBP31	9.10889e-28	0.328813	0.904	0.586	2.2335e-23	2	FKBP3	Proliferative		MRPL511	2.14906e-28	0.509429	0.955	0.691	5.26949e-24	2	MRPL51	Proliferative
FDPS	9.60067e-28	0.498664	0.898	0.583	2.35409e-23	2	FDPS	Proliferative		FKBP10	2.73183e-28	0.341631	0.605	0.295	6.69844e-24	2	FKBP10	Proliferative
SNRPD3	1.04305e-27	0.389121	0.933	0.636	2.55756e-23	2	SNRPD3	Proliferative		DDAH2	3.24244e-28	0.34796	0.666	0.335	7.95047e-24	2	DDAH2	Proliferative
C16orf74	1.23062e-27	0.268128	0.462	0.2	3.01748e-23	2	C16orf74	Proliferative		MAP2	3.24773e-28	0.284019	0.682	0.371	7.96344e-24	2	MAP2	Proliferative
SDC2	1.2407e-27	0.274998	0.541	0.25	3.04219e-23	2	SDC2	Proliferative		SLC18B1	3.43794e-28	0.351956	0.631	0.312	8.42983e-24	2	SLC18B1	Proliferative
SYNCRIP	1.95708e-27	0.322235	0.777	0.446	4.79876e-23	2	SYNCRIP	Proliferative		EIF4EBP11	3.55337e-28	0.526003	0.806	0.513	8.71286e-24	2	EIF4EBP1	Proliferative
AKR7A21	2.22975e-27	0.436531	0.857	0.534	5.46734e-23	2	AKR7A2	Proliferative		PLIN3	4.50399e-28	0.429872	0.611	0.3	1.10438e-23	2	PLIN3	Proliferative
BRD8	2.49635e-27	0.258897	0.573	0.288	6.12104e-23	2	BRD8	Proliferative		NME11	5.12846e-28	0.535448	0.812	0.497	1.2575e-23	2	NME1	Proliferative
TSTA3	2.90023e-27	0.26875	0.605	0.293	7.11135e-23	2	TSTA3	Proliferative		DUS1L	5.28643e-28	0.283474	0.618	0.303	1.29623e-23	2	DUS1L	Proliferative
RPLP01	3.89647e-27	0.462495	1	0.959	9.55415e-23	2	RPLP0	Proliferative		SMARCC1	7.00064e-28	0.325041	0.818	0.48	1.71656e-23	2	SMARCC1	Proliferative
NAP1L4	4.24824e-27	0.300057	0.895	0.582	1.04167e-22	2	NAP1L4	Proliferative		TSTA3	7.41751e-28	0.27543	0.605	0.29	1.81877e-23	2	TSTA3	Proliferative
TMEM160	4.58887e-27	0.350663	0.838	0.548	1.12519e-22	2	TMEM160	Proliferative		IFRD2	7.623e-28	0.31505	0.57	0.262	1.86916e-23	2	IFRD2	Proliferative
DYNLL11	7.05737e-27	0.631661	0.99	0.844	1.73047e-22	2	DYNLL1	Proliferative		FKBP31	7.86973e-28	0.328677	0.904	0.585	1.92966e-23	2	FKBP3	Proliferative
RPA1	8.80362e-27	0.313004	0.64	0.327	2.15865e-22	2	RPA1	Proliferative		SNRPD3	9.03748e-28	0.389093	0.933	0.635	2.21599e-23	2	SNRPD3	Proliferative
FOSB	9.31107e-27	0.272188	0.637	0.326	2.28307e-22	2	FOSB	Proliferative		C16orf74	9.14429e-28	0.267644	0.462	0.199	2.24218e-23	2	C16orf74	Proliferative
CASP2	9.90393e-27	0.403041	0.752	0.439	2.42844e-22	2	CASP2	Proliferative		MGME1	9.19258e-28	0.25289	0.621	0.308	2.25402e-23	2	MGME1	Proliferative
DDT1	1.22411e-26	0.289847	0.838	0.511	3.00151e-22	2	DDT	Proliferative		FDPS	9.70962e-28	0.497538	0.898	0.583	2.3808e-23	2	FDPS	Proliferative
PNP	1.29494e-26	0.287146	0.408	0.164	3.17518e-22	2	PNP	Proliferative		SDC2	1.63483e-27	0.272974	0.541	0.25	4.00861e-23	2	SDC2	Proliferative
PYCR1	1.30646e-26	0.313518	0.424	0.178	3.20345e-22	2	PYCR1	Proliferative		BRD8	1.72686e-27	0.259607	0.573	0.288	4.23427e-23	2	BRD8	Proliferative
CLN6	1.39224e-26	0.314528	0.646	0.344	3.41377e-22	2	CLN6	Proliferative		AKR7A21	2.3308e-27	0.434895	0.857	0.534	5.71511e-23	2	AKR7A2	Proliferative
DUSP1	1.40826e-26	0.285078	0.592	0.285	3.45304e-22	2	DUSP1	Proliferative		RPLP01	2.35386e-27	0.464637	1	0.959	5.77167e-23	2	RPLP0	Proliferative
HINT2	1.57835e-26	0.304221	0.701	0.387	3.87013e-22	2	HINT2	Proliferative		SYNCRIP	2.93475e-27	0.320206	0.777	0.446	7.19602e-23	2	SYNCRIP	Proliferative
MAP4K4	1.74267e-26	0.254356	0.812	0.491	4.27302e-22	2	MAP4K4	Proliferative		NAP1L4	3.51912e-27	0.30278	0.895	0.582	8.62889e-23	2	NAP1L4	Proliferative
FAM126A	1.74679e-26	0.316043	0.793	0.473	4.28312e-22	2	FAM126A	Proliferative		DYNLL11	4.14847e-27	0.635504	0.99	0.843	1.01721e-22	2	DYNLL1	Proliferative
APLP2	1.9667e-26	0.388333	0.924	0.634	4.82234e-22	2	APLP2	Proliferative		TMEM160	4.90752e-27	0.349865	0.838	0.547	1.20332e-22	2	TMEM160	Proliferative
SRSF10	2.22015e-26	0.331241	0.834	0.535	5.44382e-22	2	SRSF10	Proliferative		CASP2	6.2335e-27	0.404445	0.752	0.438	1.52845e-22	2	CASP2	Proliferative
SLC5A6	2.24128e-26	0.266415	0.318	0.118	5.49561e-22	2	SLC5A6	Proliferative		PNP	8.30538e-27	0.286053	0.408	0.163	2.03648e-22	2	PNP	Proliferative
NDUFB111	2.37316e-26	0.438568	0.965	0.725	5.81898e-22	2	NDUFB11	Proliferative		RPA11	8.93759e-27	0.312652	0.64	0.327	2.1915e-22	2	RPA1	Proliferative
ARMC6	2.57379e-26	0.262871	0.424	0.178	6.31094e-22	2	ARMC6	Proliferative		DUSP1	1.04462e-26	0.287187	0.592	0.284	2.56141e-22	2	DUSP1	Proliferative
ABRACL1	2.70511e-26	0.298011	0.764	0.423	6.63294e-22	2	ABRACL	Proliferative		HINT2	1.04473e-26	0.306334	0.701	0.386	2.56168e-22	2	HINT2	Proliferative
ILF3	2.78573e-26	0.313576	0.873	0.571	6.83061e-22	2	ILF3	Proliferative		FOSB	1.2993e-26	0.269047	0.637	0.326	3.18588e-22	2	FOSB	Proliferative
EBP1	3.15797e-26	0.358545	0.787	0.447	7.74334e-22	2	EBP	Proliferative		NDUFB111	1.34009e-26	0.441181	0.965	0.724	3.2859e-22	2	NDUFB11	Proliferative
CNIH4	3.41076e-26	0.500823	0.787	0.483	8.36319e-22	2	CNIH4	Proliferative		APLP2	1.37957e-26	0.389155	0.924	0.634	3.38271e-22	2	APLP2	Proliferative
VPS291	4.4145e-26	0.444119	0.946	0.688	1.08244e-21	2	VPS29	Proliferative		DDT1	1.50757e-26	0.289323	0.838	0.512	3.69656e-22	2	DDT	Proliferative
PPP1CA1	4.50665e-26	0.510708	0.952	0.778	1.10503e-21	2	PPP1CA	Proliferative		CLN6	1.57248e-26	0.316144	0.646	0.344	3.85571e-22	2	CLN6	Proliferative
RPL351	4.58473e-26	0.411821	1	0.982	1.12418e-21	2	RPL35	Proliferative		SRSF10	1.63188e-26	0.331604	0.834	0.534	4.00137e-22	2	SRSF10	Proliferative
MRPS111	4.86311e-26	0.307131	0.675	0.355	1.19244e-21	2	MRPS11	Proliferative		PYCR1	1.63491e-26	0.312006	0.424	0.178	4.00881e-22	2	PYCR1	Proliferative
CDK2AP1	6.00468e-26	0.362381	0.818	0.516	1.47235e-21	2	CDK2AP1	Proliferative		ABRACL1	1.88126e-26	0.29946	0.764	0.423	4.61285e-22	2	ABRACL	Proliferative
MFAP21	7.27788e-26	0.387267	0.723	0.393	1.78454e-21	2	MFAP2	Proliferative		FAM126A	2.04369e-26	0.315231	0.793	0.474	5.01112e-22	2	FAM126A	Proliferative
CLPP1	7.61781e-26	0.299752	0.787	0.442	1.86789e-21	2	CLPP	Proliferative		EBP1	2.0855e-26	0.361218	0.787	0.446	5.11364e-22	2	EBP	Proliferative
RPS121	1.08084e-25	0.519443	0.997	0.981	2.65021e-21	2	RPS12	Proliferative		RPL351	2.15604e-26	0.416081	1	0.982	5.28662e-22	2	RPL35	Proliferative
TIMM8B1	1.12788e-25	0.263868	0.936	0.674	2.76557e-21	2	TIMM8B	Proliferative		SLC5A6	2.16147e-26	0.267331	0.318	0.118	5.29993e-22	2	SLC5A6	Proliferative
TIMM501	1.8663e-25	0.337397	0.729	0.398	4.57618e-21	2	TIMM50	Proliferative		MAP4K4	2.20518e-26	0.252469	0.812	0.491	5.40709e-22	2	MAP4K4	Proliferative
SMARCA4	1.9079e-25	0.254906	0.847	0.526	4.67817e-21	2	SMARCA4	Proliferative		ILF3	2.63538e-26	0.314959	0.873	0.571	6.46195e-22	2	ILF3	Proliferative
RPUSD3	2.04388e-25	0.32134	0.707	0.375	5.0116e-21	2	RPUSD3	Proliferative		ARMC6	3.06588e-26	0.262268	0.424	0.179	7.51754e-22	2	ARMC6	Proliferative
POLD2	2.06321e-25	0.397504	0.857	0.539	5.05899e-21	2	POLD2	Proliferative		CNIH4	3.12861e-26	0.501658	0.787	0.483	7.67136e-22	2	CNIH4	Proliferative
DNAJA1	2.19632e-25	0.339714	0.924	0.611	5.38537e-21	2	DNAJA1	Proliferative		MRPS111	3.82741e-26	0.30834	0.675	0.354	9.38482e-22	2	MRPS11	Proliferative
RPS21	2.56037e-25	0.267367	0.978	0.877	6.27802e-21	2	RPS21	Proliferative		VPS291	4.48534e-26	0.444528	0.946	0.688	1.0998e-21	2	VPS29	Proliferative
CHCHD3	3.29126e-25	0.398416	0.882	0.553	8.07017e-21	2	CHCHD3	Proliferative		CLPP1	4.84799e-26	0.300736	0.787	0.44	1.18873e-21	2	CLPP	Proliferative
MRPL221	3.3287e-25	0.278427	0.764	0.425	8.16197e-21	2	MRPL22	Proliferative		PPP1CA1	5.61978e-26	0.508937	0.952	0.778	1.37797e-21	2	PPP1CA	Proliferative
DCXR1	3.96017e-25	0.351975	0.889	0.588	9.71034e-21	2	DCXR	Proliferative		CDK2AP1	7.39314e-26	0.360871	0.818	0.517	1.8128e-21	2	CDK2AP1	Proliferative
TXN21	4.33852e-25	0.365997	0.876	0.541	1.06381e-20	2	TXN2	Proliferative		TIMM8B1	9.15867e-26	0.265477	0.936	0.674	2.24571e-21	2	TIMM8B	Proliferative
UBE2N	4.34726e-25	0.358578	0.866	0.543	1.06595e-20	2	UBE2N	Proliferative		RPS121	9.25593e-26	0.51988	0.997	0.981	2.26955e-21	2	RPS12	Proliferative
NIPSNAP1	4.51664e-25	0.261441	0.465	0.205	1.10748e-20	2	NIPSNAP1	Proliferative		MFAP21	1.08867e-25	0.387051	0.723	0.395	2.66941e-21	2	MFAP2	Proliferative
SRSF2	4.94733e-25	0.303668	0.857	0.572	1.21308e-20	2	SRSF2	Proliferative		RPS21	1.60932e-25	0.271559	0.978	0.876	3.94605e-21	2	RPS21	Proliferative
C19orf431	5.28617e-25	0.435957	0.952	0.734	1.29617e-20	2	C19orf43	Proliferative		MRPL221	1.73804e-25	0.282528	0.764	0.424	4.26168e-21	2	MRPL22	Proliferative
RPS161	6.19957e-25	0.403332	0.997	0.954	1.52013e-20	2	RPS16	Proliferative		DNAJA1	1.9447e-25	0.339655	0.924	0.61	4.7684e-21	2	DNAJA1	Proliferative
UQCR101	8.18982e-25	0.349031	0.917	0.68	2.00814e-20	2	UQCR10	Proliferative		POLD2	2.11037e-25	0.396612	0.857	0.538	5.17462e-21	2	POLD2	Proliferative
IMPDH2	1.05043e-24	0.311711	0.895	0.539	2.57564e-20	2	IMPDH2	Proliferative		TIMM501	2.38245e-25	0.335659	0.729	0.398	5.84176e-21	2	TIMM50	Proliferative
NEK6	1.10918e-24	0.281546	0.468	0.212	2.7197e-20	2	NEK6	Proliferative		SMARCA4	2.57826e-25	0.254811	0.847	0.526	6.32188e-21	2	SMARCA4	Proliferative
ATP5G31	1.15339e-24	0.537601	0.981	0.84	2.82811e-20	2	ATP5G3	Proliferative		RPUSD3	3.05984e-25	0.319269	0.707	0.376	7.50272e-21	2	RPUSD3	Proliferative
RELL1	1.39253e-24	0.369793	0.691	0.381	3.41448e-20	2	RELL1	Proliferative		DCXR1	3.11209e-25	0.352	0.889	0.587	7.63086e-21	2	DCXR	Proliferative
MANF1	1.48818e-24	0.288942	0.589	0.308	3.64901e-20	2	MANF	Proliferative		C19orf431	3.23957e-25	0.438294	0.952	0.733	7.94342e-21	2	C19orf43	Proliferative
GNG51	1.73632e-24	0.453973	0.984	0.879	4.25745e-20	2	GNG5	Proliferative		SRSF2	3.65298e-25	0.304715	0.857	0.571	8.9571e-21	2	SRSF2	Proliferative
SLBP	1.78248e-24	0.312776	0.723	0.413	4.37063e-20	2	SLBP	Proliferative		RPS161	3.98981e-25	0.404499	0.997	0.954	9.78302e-21	2	RPS16	Proliferative
NME21	1.85965e-24	0.428976	0.987	0.874	4.55987e-20	2	NME2	Proliferative		UBE2N	5.01565e-25	0.35653	0.866	0.543	1.22984e-20	2	UBE2N	Proliferative
HNRNPDL	2.23538e-24	0.377718	0.93	0.716	5.48115e-20	2	HNRNPDL	Proliferative		CHCHD3	5.1472e-25	0.395777	0.882	0.554	1.26209e-20	2	CHCHD3	Proliferative
KDELR2	2.49928e-24	0.370473	0.857	0.559	6.12824e-20	2	KDELR2	Proliferative		TXN21	5.17561e-25	0.364446	0.876	0.541	1.26906e-20	2	TXN2	Proliferative
NOLC1	2.89865e-24	0.294343	0.586	0.305	7.10748e-20	2	NOLC1	Proliferative		ATP5G31	7.70344e-25	0.539273	0.981	0.839	1.88888e-20	2	ATP5G3	Proliferative
ACTG1	2.94833e-24	0.594206	1	0.988	7.2293e-20	2	ACTG1	Proliferative		UQCR101	9.14557e-25	0.347199	0.917	0.679	2.24249e-20	2	UQCR10	Proliferative
RPL361	3.16465e-24	0.414846	0.997	0.969	7.75973e-20	2	RPL36	Proliferative		IMPDH2	9.19352e-25	0.313323	0.895	0.539	2.25425e-20	2	IMPDH2	Proliferative
SERBP1	4.90265e-24	0.33703	0.965	0.719	1.20213e-19	2	SERBP1	Proliferative		MANF1	9.5508e-25	0.290561	0.589	0.307	2.34186e-20	2	MANF	Proliferative
PARP1	7.02827e-24	0.474647	0.85	0.562	1.72333e-19	2	PARP1	Proliferative		GNG51	1.01674e-24	0.457585	0.984	0.878	2.49306e-20	2	GNG5	Proliferative
MINOS11	7.3545e-24	0.296821	0.968	0.775	1.80332e-19	2	MINOS1	Proliferative		RELL1	1.05162e-24	0.367764	0.691	0.38	2.57858e-20	2	RELL1	Proliferative
DNAJB1	7.6412e-24	0.324018	0.869	0.583	1.87362e-19	2	DNAJB1	Proliferative		NIPSNAP1	1.09855e-24	0.258387	0.465	0.206	2.69363e-20	2	NIPSNAP1	Proliferative
TAF9	8.79641e-24	0.263329	0.71	0.38	2.15688e-19	2	TAF9	Proliferative		NEK6	1.82167e-24	0.27843	0.468	0.213	4.46672e-20	2	NEK6	Proliferative
COX7B1	1.06174e-23	0.409228	0.962	0.772	2.60339e-19	2	COX7B	Proliferative		SLBP	1.85326e-24	0.311831	0.723	0.413	4.54419e-20	2	SLBP	Proliferative
HIST1H1E	1.11858e-23	0.631081	0.564	0.316	2.74276e-19	2	HIST1H1E	Proliferative		HNRNPDL	2.08798e-24	0.379632	0.93	0.716	5.11972e-20	2	HNRNPDL	Proliferative
HDAC2	1.20967e-23	0.26492	0.873	0.525	2.96611e-19	2	HDAC2	Proliferative		RPL361	2.14538e-24	0.422081	0.997	0.969	5.26048e-20	2	RPL36	Proliferative
UFD1L1	1.31576e-23	0.299688	0.787	0.467	3.22625e-19	2	UFD1L	Proliferative		KDELR2	2.52672e-24	0.370493	0.857	0.558	6.19552e-20	2	KDELR2	Proliferative
UNG	1.43917e-23	0.318563	0.468	0.223	3.52884e-19	2	UNG	Proliferative		NOLC1	2.72503e-24	0.293106	0.586	0.304	6.68179e-20	2	NOLC1	Proliferative
TRA2B	1.61377e-23	0.252222	0.863	0.599	3.95695e-19	2	TRA2B	Proliferative		NME21	2.81909e-24	0.426453	0.987	0.873	6.9124e-20	2	NME2	Proliferative
PSMA41	1.65814e-23	0.413069	0.936	0.637	4.06575e-19	2	PSMA4	Proliferative		SERBP1	3.13155e-24	0.339544	0.965	0.719	7.67857e-20	2	SERBP1	Proliferative
CCT2	2.23284e-23	0.428925	0.901	0.6	5.47493e-19	2	CCT2	Proliferative		MINOS11	4.13647e-24	0.301689	0.968	0.774	1.01426e-19	2	MINOS1	Proliferative
LOC284454	2.3658e-23	0.430898	0.567	0.29	5.80095e-19	2	LOC284454	Proliferative		ACTG1	5.46052e-24	0.590742	1	0.987	1.33892e-19	2	ACTG1	Proliferative
SPTSSA	2.48362e-23	0.463259	0.975	0.752	6.08984e-19	2	SPTSSA	Proliferative		PARP1	6.63265e-24	0.474385	0.85	0.562	1.62632e-19	2	PARP1	Proliferative
SDF2L11	2.50482e-23	0.426207	0.78	0.461	6.14181e-19	2	SDF2L1	Proliferative		UNG	7.59348e-24	0.319211	0.468	0.221	1.86192e-19	2	UNG	Proliferative
ATP5J21	3.06846e-23	0.372032	0.987	0.863	7.52387e-19	2	ATP5J2	Proliferative		UFD1L1	7.74e-24	0.303017	0.787	0.465	1.89785e-19	2	UFD1L	Proliferative
LSM2	3.16197e-23	0.258989	0.847	0.53	7.75314e-19	2	LSM2	Proliferative		HIST1H1E	8.5347e-24	0.631674	0.564	0.316	2.09271e-19	2	HIST1H1E	Proliferative
ACOT9	3.34531e-23	0.271333	0.726	0.402	8.20271e-19	2	ACOT9	Proliferative		DNAJB1	9.31909e-24	0.321546	0.869	0.582	2.28504e-19	2	DNAJB1	Proliferative
C1orf1231	4.57734e-23	0.273168	0.723	0.411	1.12236e-18	2	C1orf123	Proliferative		COX7B1	9.69219e-24	0.409122	0.962	0.771	2.37652e-19	2	COX7B	Proliferative
PDIA6	4.6544e-23	0.486765	0.962	0.754	1.14126e-18	2	PDIA6	Proliferative		TAF9	1.08028e-23	0.264612	0.71	0.38	2.64884e-19	2	TAF9	Proliferative
EIF4A3	4.90163e-23	0.318047	0.838	0.516	1.20188e-18	2	EIF4A3	Proliferative		PSMA41	1.13815e-23	0.414886	0.936	0.636	2.79074e-19	2	PSMA4	Proliferative
COMMD7	4.9474e-23	0.294495	0.825	0.476	1.2131e-18	2	COMMD7	Proliferative		TRA2B	1.64426e-23	0.251633	0.863	0.598	4.03173e-19	2	TRA2B	Proliferative
ACAA2	5.03774e-23	0.303163	0.777	0.469	1.23525e-18	2	ACAA2	Proliferative		LSM2	1.84039e-23	0.262328	0.847	0.529	4.51265e-19	2	LSM2	Proliferative
RPL281	5.14778e-23	0.399199	0.99	0.911	1.26224e-18	2	RPL28	Proliferative		HDAC2	1.85357e-23	0.262779	0.873	0.525	4.54496e-19	2	HDAC2	Proliferative
NME4	5.63568e-23	0.386229	0.898	0.628	1.38187e-18	2	NME4	Proliferative		LOC284454	1.95138e-23	0.430557	0.567	0.29	4.78478e-19	2	LOC284454	Proliferative
GSTO11	8.38897e-23	0.485481	0.984	0.776	2.05698e-18	2	GSTO1	Proliferative		CCT2	2.16681e-23	0.429556	0.901	0.6	5.31302e-19	2	CCT2	Proliferative
MTCH21	8.61543e-23	0.459881	0.908	0.62	2.1125e-18	2	MTCH2	Proliferative		SDF2L11	2.5866e-23	0.427106	0.78	0.461	6.34234e-19	2	SDF2L1	Proliferative
GNG2	9.62957e-23	0.31596	0.809	0.528	2.36117e-18	2	GNG2	Proliferative		ATP5J21	2.66253e-23	0.372102	0.987	0.862	6.52852e-19	2	ATP5J2	Proliferative
NDUFS81	1.0414e-22	0.406426	0.933	0.651	2.55351e-18	2	NDUFS8	Proliferative		SPTSSA	3.15246e-23	0.461937	0.975	0.751	7.72984e-19	2	SPTSSA	Proliferative
FUS	1.38399e-22	0.344341	0.933	0.669	3.39354e-18	2	FUS	Proliferative		RPL281	3.51709e-23	0.400402	0.99	0.911	8.6239e-19	2	RPL28	Proliferative
UBE2I	1.49593e-22	0.405234	0.981	0.782	3.66803e-18	2	UBE2I	Proliferative		C1orf1231	3.85727e-23	0.274781	0.723	0.412	9.45802e-19	2	C1orf123	Proliferative
PGLS1	1.58472e-22	0.312815	0.793	0.463	3.88573e-18	2	PGLS	Proliferative		ACOT9	4.36519e-23	0.270027	0.726	0.403	1.07034e-18	2	ACOT9	Proliferative
TP53I3	1.67066e-22	0.278342	0.465	0.215	4.09647e-18	2	TP53I3	Proliferative		EIF4A3	4.36981e-23	0.318882	0.838	0.516	1.07148e-18	2	EIF4A3	Proliferative
CTCF	2.33048e-22	0.28763	0.669	0.394	5.71433e-18	2	CTCF	Proliferative		ACAA2	5.5464e-23	0.301817	0.777	0.469	1.35998e-18	2	ACAA2	Proliferative
GPX4	2.61581e-22	0.390813	0.978	0.841	6.41396e-18	2	GPX4	Proliferative		GSTO11	5.79543e-23	0.487378	0.984	0.775	1.42104e-18	2	GSTO1	Proliferative
ANP32B	2.75674e-22	0.275412	0.949	0.802	6.75952e-18	2	ANP32B	Proliferative		COMMD7	5.95365e-23	0.29487	0.825	0.477	1.45984e-18	2	COMMD7	Proliferative
RPS81	2.90957e-22	0.396332	1	0.968	7.13426e-18	2	RPS8	Proliferative		NME4	6.22816e-23	0.385578	0.898	0.628	1.52714e-18	2	NME4	Proliferative
MORF4L2	3.06817e-22	0.469188	0.901	0.643	7.52316e-18	2	MORF4L2	Proliferative		PDIA6	6.81481e-23	0.484644	0.962	0.754	1.67099e-18	2	PDIA6	Proliferative
UCK1	3.16818e-22	0.310518	0.605	0.329	7.76839e-18	2	UCK1	Proliferative		MTCH21	6.8173e-23	0.4609	0.908	0.618	1.6716e-18	2	MTCH2	Proliferative
FAM213A	3.34802e-22	0.313914	0.869	0.552	8.20934e-18	2	FAM213A	Proliferative		UBE2I	1.04227e-22	0.407588	0.981	0.78	2.55563e-18	2	UBE2I	Proliferative
STRA13	3.53458e-22	0.371772	0.812	0.534	8.6668e-18	2	STRA13	Proliferative		GNG2	1.13789e-22	0.315887	0.809	0.529	2.7901e-18	2	GNG2	Proliferative
TPI11	4.18719e-22	0.495015	0.994	0.931	1.0267e-17	2	TPI1	Proliferative		NDUFS81	1.19547e-22	0.406215	0.933	0.651	2.93128e-18	2	NDUFS8	Proliferative
ATP5L1	5.3071e-22	0.400695	0.997	0.899	1.3013e-17	2	ATP5L	Proliferative		PGLS1	1.29711e-22	0.312192	0.793	0.461	3.18052e-18	2	PGLS	Proliferative
NOP56	5.69934e-22	0.264891	0.863	0.538	1.39748e-17	2	NOP56	Proliferative		TP53I3	1.54138e-22	0.277438	0.465	0.214	3.77947e-18	2	TP53I3	Proliferative
CLIC11	6.31144e-22	0.458775	0.978	0.824	1.54756e-17	2	CLIC1	Proliferative		GPX41	2.00864e-22	0.39218	0.978	0.842	4.92518e-18	2	GPX4	Proliferative
PGAM1	6.67827e-22	0.389272	0.949	0.768	1.63751e-17	2	PGAM1	Proliferative		FUS	2.03097e-22	0.340395	0.933	0.669	4.97993e-18	2	FUS	Proliferative
NONO1	9.26034e-22	0.363314	0.959	0.741	2.27063e-17	2	NONO	Proliferative		RPS81	2.31622e-22	0.400359	1	0.968	5.67937e-18	2	RPS8	Proliferative
MPC2	9.92572e-22	0.27229	0.78	0.458	2.43379e-17	2	MPC2	Proliferative		STRA13	2.43397e-22	0.372981	0.812	0.533	5.96809e-18	2	STRA13	Proliferative
RPS231	1.33802e-21	0.41436	0.994	0.964	3.28083e-17	2	RPS23	Proliferative		ANP32B	2.53158e-22	0.275336	0.949	0.802	6.20744e-18	2	ANP32B	Proliferative
PDCD51	1.56427e-21	0.252077	0.869	0.603	3.83559e-17	2	PDCD5	Proliferative		TPI11	2.72864e-22	0.498241	0.994	0.931	6.69062e-18	2	TPI1	Proliferative
XBP1	1.58318e-21	0.346428	0.704	0.391	3.88195e-17	2	XBP1	Proliferative		MORF4L2	2.76603e-22	0.469556	0.901	0.643	6.78231e-18	2	MORF4L2	Proliferative
NGFRAP11	1.89698e-21	0.407181	0.949	0.682	4.6514e-17	2	NGFRAP1	Proliferative		CTCF	2.77001e-22	0.286175	0.669	0.394	6.79207e-18	2	CTCF	Proliferative
DBI1	2.62668e-21	0.373778	0.997	0.93	6.44063e-17	2	DBI	Proliferative		FAM213A	3.07061e-22	0.314579	0.869	0.551	7.52913e-18	2	FAM213A	Proliferative
LDHB1	2.72679e-21	0.457099	0.99	0.843	6.68608e-17	2	LDHB	Proliferative		UCK1	4.08183e-22	0.307678	0.605	0.33	1.00087e-17	2	UCK1	Proliferative
NAA38	3.0069e-21	0.251072	0.863	0.613	7.37292e-17	2	NAA38	Proliferative		CLIC11	4.70381e-22	0.459558	0.978	0.823	1.15337e-17	2	CLIC1	Proliferative
SLC25A39	3.22432e-21	0.293935	0.815	0.495	7.90602e-17	2	SLC25A39	Proliferative		PGAM1	4.90225e-22	0.390735	0.949	0.767	1.20203e-17	2	PGAM1	Proliferative
MYL61	3.38462e-21	0.373835	0.997	0.977	8.29908e-17	2	MYL6	Proliferative		ATP5L1	5.25564e-22	0.400006	0.997	0.898	1.28868e-17	2	ATP5L	Proliferative
PINX1	4.66626e-21	0.270714	0.379	0.168	1.14417e-16	2	PINX1	Proliferative		NOP56	6.02284e-22	0.264485	0.863	0.538	1.4768e-17	2	NOP56	Proliferative
TRAPPC41	5.5337e-21	0.312918	0.774	0.474	1.35686e-16	2	TRAPPC4	Proliferative		MPC2	6.3375e-22	0.274372	0.78	0.457	1.55395e-17	2	MPC2	Proliferative
NDUFS51	5.82564e-21	0.393373	0.981	0.848	1.42845e-16	2	NDUFS5	Proliferative		NONO1	9.92547e-22	0.362556	0.959	0.741	2.43373e-17	2	NONO	Proliferative
MESDC2	7.62216e-21	0.260118	0.809	0.509	1.86895e-16	2	MESDC2	Proliferative		RPS231	1.10131e-21	0.415112	0.994	0.964	2.70042e-17	2	RPS23	Proliferative
TMEM251	8.44848e-21	0.29264	0.768	0.461	2.07157e-16	2	TMEM251	Proliferative		PDCD51	1.23309e-21	0.253719	0.869	0.603	3.02354e-17	2	PDCD5	Proliferative
C14orf21	9.30178e-21	0.316817	0.968	0.797	2.2808e-16	2	C14orf2	Proliferative		DBI1	1.48186e-21	0.37961	0.997	0.929	3.63351e-17	2	DBI	Proliferative
RPS171	1.07055e-20	0.328634	0.99	0.89	2.62498e-16	2	RPS17	Proliferative		XBP1	1.79467e-21	0.343093	0.704	0.39	4.40053e-17	2	XBP1	Proliferative
SUB11	1.11271e-20	0.283752	0.936	0.675	2.72835e-16	2	SUB1	Proliferative		NGFRAP11	1.86084e-21	0.405571	0.949	0.682	4.56278e-17	2	NGFRAP1	Proliferative
OSTC1	1.21497e-20	0.324984	0.898	0.561	2.97911e-16	2	OSTC	Proliferative		PINX1	2.56971e-21	0.272303	0.379	0.167	6.30093e-17	2	PINX1	Proliferative
TCEB1	1.3517e-20	0.258261	0.908	0.635	3.31438e-16	2	TCEB1	Proliferative		LDHB1	2.75386e-21	0.457614	0.99	0.843	6.75247e-17	2	LDHB	Proliferative
DYNLT11	1.79076e-20	0.373392	0.815	0.537	4.39093e-16	2	DYNLT1	Proliferative		MYL61	2.88752e-21	0.373826	0.997	0.976	7.08021e-17	2	MYL6	Proliferative
CFL11	1.79477e-20	0.366301	1	0.996	4.40078e-16	2	CFL1	Proliferative		NAA38	3.06817e-21	0.250785	0.863	0.612	7.52316e-17	2	NAA38	Proliferative
NKIRAS2	3.1016e-20	0.302306	0.662	0.378	7.60513e-16	2	NKIRAS2	Proliferative		NDUFS51	3.2088e-21	0.400266	0.981	0.847	7.86798e-17	2	NDUFS5	Proliferative
NAP1L1	3.63311e-20	0.295264	0.99	0.905	8.90838e-16	2	NAP1L1	Proliferative		SLC25A39	3.80882e-21	0.291824	0.815	0.495	9.33923e-17	2	SLC25A39	Proliferative
PPP4C	3.83548e-20	0.312798	0.93	0.638	9.40461e-16	2	PPP4C	Proliferative		TRAPPC41	4.26514e-21	0.313885	0.774	0.472	1.04581e-16	2	TRAPPC4	Proliferative
POLR2L1	4.89835e-20	0.371045	0.987	0.9	1.20108e-15	2	POLR2L	Proliferative		MESDC2	5.49672e-21	0.260523	0.809	0.509	1.3478e-16	2	MESDC2	Proliferative
RHEB	4.91389e-20	0.464492	0.939	0.732	1.20488e-15	2	RHEB	Proliferative		SUB11	6.03209e-21	0.286546	0.936	0.674	1.47907e-16	2	SUB1	Proliferative
IER3	5.23141e-20	0.293824	0.318	0.132	1.28274e-15	2	IER3	Proliferative		RPS171	6.57776e-21	0.331337	0.99	0.889	1.61287e-16	2	RPS17	Proliferative
UBE2L3	5.41057e-20	0.269266	0.936	0.671	1.32667e-15	2	UBE2L3	Proliferative		TMEM251	6.81881e-21	0.294602	0.768	0.46	1.67197e-16	2	TMEM251	Proliferative
TMSB101	5.55996e-20	0.408072	1	0.992	1.3633e-15	2	TMSB10	Proliferative		C14orf21	8.14023e-21	0.317214	0.968	0.796	1.99598e-16	2	C14orf2	Proliferative
PSMB21	7.01146e-20	0.334705	0.924	0.637	1.71921e-15	2	PSMB2	Proliferative		DYNLT11	1.0297e-20	0.376216	0.815	0.536	2.52482e-16	2	DYNLT1	Proliferative
MRPS16	7.09706e-20	0.264511	0.847	0.565	1.7402e-15	2	MRPS16	Proliferative		OSTC1	1.06522e-20	0.325923	0.898	0.56	2.61192e-16	2	OSTC	Proliferative
PA2G4	8.5922e-20	0.279713	0.943	0.731	2.10681e-15	2	PA2G4	Proliferative		TCEB1	1.36534e-20	0.257529	0.908	0.634	3.34782e-16	2	TCEB1	Proliferative
DCTN31	8.87858e-20	0.474758	0.936	0.694	2.17703e-15	2	DCTN3	Proliferative		CFL11	1.68079e-20	0.36662	1	0.996	4.12129e-16	2	CFL1	Proliferative
TXN1	9.38863e-20	0.36001	0.984	0.87	2.30209e-15	2	TXN	Proliferative		NKIRAS2	2.83186e-20	0.30278	0.662	0.377	6.94372e-16	2	NKIRAS2	Proliferative
FAM96A1	1.02778e-19	0.262319	0.761	0.463	2.52011e-15	2	FAM96A	Proliferative		PPP4C	3.04539e-20	0.314299	0.93	0.637	7.4673e-16	2	PPP4C	Proliferative
RPLP21	1.12205e-19	0.367432	1	0.989	2.75126e-15	2	RPLP2	Proliferative		RHEB	3.18035e-20	0.467119	0.939	0.731	7.79821e-16	2	RHEB	Proliferative
DNPH11	1.12499e-19	0.278023	0.869	0.573	2.75847e-15	2	DNPH1	Proliferative		POLR2L1	3.20401e-20	0.375156	0.987	0.9	7.85624e-16	2	POLR2L	Proliferative
SLC25A61	1.15587e-19	0.391404	1	0.923	2.83419e-15	2	SLC25A6	Proliferative		UBE2L3	4.03388e-20	0.270319	0.936	0.67	9.89107e-16	2	UBE2L3	Proliferative
UQCRQ1	1.20627e-19	0.41328	0.984	0.927	2.95778e-15	2	UQCRQ	Proliferative		IER3	4.42812e-20	0.295236	0.318	0.132	1.08578e-15	2	IER3	Proliferative
[truncated: 1,454 more rows]

## Sheet: Cluster Markers Fig1H
rowname	p_val	avg_log2FC	pct.1	pct.2	p_val_adj	cluster	gene	state
OCA2	2.34852e-130	0.924357	0.993	0.999	4.8133e-126	0	OCA2	Mature
PDE4D	4.28048e-125	1.02476	0.999	0.974	8.77285e-121	0	PDE4D	Mature
CCDC171	8.98515e-123	1.09851	0.996	0.994	1.84151e-118	0	CCDC171	Mature
MALAT1	1.5178e-116	0.964645	1	0.997	3.11072e-112	0	MALAT1	Mature
LRMDA	4.44913e-116	0.830272	0.996	0.994	9.11849e-112	0	LRMDA	Mature
FMN1	2.21788e-115	0.783327	0.999	0.996	4.54555e-111	0	FMN1	Mature
SOX5	2.4784e-112	0.915526	0.994	0.93	5.07948e-108	0	SOX5	Mature
PTPRM	1.68014e-105	0.816095	0.997	0.974	3.44345e-101	0	PTPRM	Mature
INPP4B	7.71964e-101	0.723617	0.999	0.994	1.58214e-96	0	INPP4B	Mature
GAPDH	1.88916e-94	-0.540697	1	1	3.87183e-90	0	GAPDH	Mature
MYO10	1.3416e-89	0.618915	1	0.996	2.74961e-85	0	MYO10	Mature
NEAT1	7.819e-89	0.813941	1	0.998	1.6025e-84	0	NEAT1	Mature
TUBA1B	2.78686e-88	-1.43502	0.815	0.948	5.71167e-84	0	TUBA1B	Mature
TMEM117	7.43163e-88	0.843267	0.979	0.928	1.52311e-83	0	TMEM117	Mature
PDE10A	3.60534e-85	0.715153	0.996	0.99	7.38915e-81	0	PDE10A	Mature
LPP	4.25372e-85	0.725676	0.99	0.928	8.71801e-81	0	LPP	Mature
MDGA2	3.10932e-84	0.828634	0.99	0.949	6.37254e-80	0	MDGA2	Mature
PFN1	7.28771e-84	-0.63513	0.994	0.999	1.49362e-79	0	PFN1	Mature
ACTB	8.49437e-79	-0.447275	1	1	1.74092e-74	0	ACTB	Mature
ACTG1	4.3916e-78	-0.415176	0.999	1	9.00059e-74	0	ACTG1	Mature
RPL8	9.37124e-77	-0.3991	1	1	1.92064e-72	0	RPL8	Mature
SEMA6A	1.22443e-76	0.672072	0.99	0.986	2.50947e-72	0	SEMA6A	Mature
TUBB	3.72849e-76	-1.09226	0.843	0.955	7.64153e-72	0	TUBB	Mature
ST6GALNAC3	3.00114e-75	0.810235	0.974	0.938	6.15084e-71	0	ST6GALNAC3	Mature
UBL3	6.64151e-75	0.658148	0.993	0.975	1.36118e-70	0	UBL3	Mature
PRKG1	2.17056e-73	0.735	0.979	0.877	4.44857e-69	0	PRKG1	Mature
DIP2C	2.53382e-73	0.659434	0.994	0.965	5.19305e-69	0	DIP2C	Mature
RAN	2.19294e-72	-0.625445	0.957	0.982	4.49442e-68	0	RAN	Mature
TEX41	4.75242e-72	0.885138	0.982	0.947	9.74009e-68	0	TEX41	Mature
EXOC6B	9.63663e-71	0.711278	0.954	0.819	1.97503e-66	0	EXOC6B	Mature
ZEB2	3.12437e-70	0.774196	0.987	0.968	6.4034e-66	0	ZEB2	Mature
BNC2	1.93488e-68	0.631271	0.993	0.977	3.96554e-64	0	BNC2	Mature
AP005436.1	3.78378e-68	0.80828	0.829	0.547	7.75486e-64	0	AP005436.1	Mature
STMN1	3.8332e-68	-0.777203	0.935	0.979	7.85614e-64	0	STMN1	Mature
MYO5A	2.26572e-67	0.564195	0.993	0.996	4.64359e-63	0	MYO5A	Mature
PAG1	5.58798e-67	0.711676	0.969	0.909	1.14526e-62	0	PAG1	Mature
AKT3	9.39673e-66	0.652072	0.983	0.923	1.92586e-61	0	AKT3	Mature
PLEKHA5	4.17544e-65	0.538932	0.999	0.999	8.55756e-61	0	PLEKHA5	Mature
MFSD12	1.15312e-64	-0.422483	0.999	1	2.36332e-60	0	MFSD12	Mature
H2AFZ	4.997e-64	-0.70359	0.999	0.999	1.02413e-59	0	H2AFZ	Mature
RPL19	6.38923e-62	-0.333083	1	1	1.30947e-57	0	RPL19	Mature
AUTS2	2.01909e-60	0.650894	0.958	0.821	4.13813e-56	0	AUTS2	Mature
FER	4.62829e-60	0.629469	0.958	0.835	9.48568e-56	0	FER	Mature
GSTO1	2.11826e-59	-0.442866	0.999	1	4.34138e-55	0	GSTO1	Mature
SOX6	7.65516e-59	0.696326	0.946	0.845	1.56893e-54	0	SOX6	Mature
RANBP1	1.0666e-58	-0.683477	0.681	0.872	2.186e-54	0	RANBP1	Mature
UBE2S	5.51804e-57	-1.05099	0.714	0.887	1.13092e-52	0	UBE2S	Mature
CFL1	7.99105e-57	-0.354633	1	1	1.63777e-52	0	CFL1	Mature
PIP4K2A	1.24728e-56	0.651396	0.964	0.9	2.55631e-52	0	PIP4K2A	Mature
HSPA8	2.67798e-56	-0.5169	0.993	0.996	5.48853e-52	0	HSPA8	Mature
MYO1D	2.90264e-56	0.602966	0.974	0.913	5.94896e-52	0	MYO1D	Mature
EGLN3	3.91447e-56	0.824515	0.942	0.862	8.0227e-52	0	EGLN3	Mature
CHCHD2	4.67057e-56	-0.428299	0.99	0.998	9.57234e-52	0	CHCHD2	Mature
MT-ND6	1.36261e-55	0.602156	0.907	0.703	2.79266e-51	0	MT-ND6	Mature
ARID1B	4.13158e-55	0.54338	0.996	0.966	8.46767e-51	0	ARID1B	Mature
PRKCE	5.61738e-55	0.594639	0.979	0.886	1.15128e-50	0	PRKCE	Mature
HSP90AA1	7.1079e-55	-0.45524	0.999	1	1.45676e-50	0	HSP90AA1	Mature
SAMD4A	1.38036e-54	0.689189	0.933	0.819	2.82905e-50	0	SAMD4A	Mature
RPL23	1.79182e-54	0.471287	0.994	0.995	3.67233e-50	0	RPL23	Mature
RPS3	2.47195e-54	-0.301496	0.999	1	5.06626e-50	0	RPS3	Mature
DYNLL1	2.71779e-54	-0.456304	0.994	1	5.57012e-50	0	DYNLL1	Mature
PCLAF	3.01846e-54	-0.68445	0.139	0.477	6.18633e-50	0	PCLAF	Mature
HMGB1	4.06598e-54	-0.733777	0.962	0.989	8.33323e-50	0	HMGB1	Mature
RERE	1.52654e-53	0.598206	0.951	0.836	3.12864e-49	0	RERE	Mature
EXOC4	3.23739e-53	0.533521	0.974	0.869	6.63503e-49	0	EXOC4	Mature
TYR	8.16551e-53	0.41807	0.994	1	1.67352e-48	0	TYR	Mature
STXBP5	1.20637e-52	0.637261	0.944	0.863	2.47246e-48	0	STXBP5	Mature
TYMS	2.26221e-52	-0.748761	0.173	0.501	4.6364e-48	0	TYMS	Mature
PTMA	2.9524e-52	-0.379081	1	1	6.05094e-48	0	PTMA	Mature
MSI2	4.1088e-52	0.55177	0.954	0.877	8.42099e-48	0	MSI2	Mature
LYST	4.895e-52	0.56052	0.993	0.973	1.00323e-47	0	LYST	Mature
CD81	2.39927e-51	-0.362157	0.996	1	4.91731e-47	0	CD81	Mature
FEN1	3.44125e-51	-0.731564	0.221	0.541	7.05285e-47	0	FEN1	Mature
MKI67	6.61242e-51	-0.876457	0.072	0.392	1.35522e-46	0	MKI67	Mature
TUBB4B	1.06532e-50	-0.985025	0.645	0.832	2.18337e-46	0	TUBB4B	Mature
ANKRD28	2.01265e-50	0.628585	0.95	0.853	4.12493e-46	0	ANKRD28	Mature
RPL29	3.79565e-50	-0.309491	1	1	7.77919e-46	0	RPL29	Mature
TPI1	1.61777e-49	-0.434345	0.978	0.993	3.31563e-45	0	TPI1	Mature
RRM2	2.02772e-49	-0.63635	0.033	0.318	4.15581e-45	0	RRM2	Mature
ELF1	6.42021e-49	0.615758	0.979	0.918	1.31582e-44	0	ELF1	Mature
SMYD3	1.04452e-48	0.577249	0.983	0.934	2.14075e-44	0	SMYD3	Mature
PPIA	3.17865e-48	-0.336216	1	1	6.51464e-44	0	PPIA	Mature
EPS15	5.87353e-48	0.571287	0.95	0.87	1.20378e-43	0	EPS15	Mature
CPEB2	1.3525e-47	0.622265	0.802	0.569	2.77195e-43	0	CPEB2	Mature
CABLES1	1.46188e-47	0.528657	0.987	0.982	2.99612e-43	0	CABLES1	Mature
BMPR2	1.5423e-47	0.58587	0.957	0.881	3.16095e-43	0	BMPR2	Mature
PKM	1.6876e-47	-0.43431	0.99	0.998	3.45874e-43	0	PKM	Mature
TRIO	3.26823e-47	0.525693	0.99	0.958	6.69823e-43	0	TRIO	Mature
EPS8	3.5083e-47	0.525663	0.979	0.912	7.19026e-43	0	EPS8	Mature
SNX25	7.49526e-47	0.58273	0.948	0.836	1.53615e-42	0	SNX25	Mature
CLSPN	1.47364e-46	-0.629976	0.106	0.401	3.02022e-42	0	CLSPN	Mature
EEF1A1	1.65415e-46	-0.259746	1	1	3.39018e-42	0	EEF1A1	Mature
LDHB	2.75736e-46	-0.361011	0.996	0.997	5.65121e-42	0	LDHB	Mature
PTTG1	6.57864e-46	-0.829461	0.669	0.834	1.34829e-41	0	PTTG1	Mature
DTL	7.12615e-46	-0.634931	0.064	0.353	1.46051e-41	0	DTL	Mature
CENPU	9.89483e-46	-0.533561	0.103	0.4	2.02794e-41	0	CENPU	Mature
NLGN1	1.0459e-45	0.57846	0.954	0.861	2.14357e-41	0	NLGN1	Mature
TOP2A	1.78483e-45	-0.929208	0.091	0.39	3.65802e-41	0	TOP2A	Mature
GCNT2	2.49626e-45	0.569864	0.96	0.881	5.11609e-41	0	GCNT2	Mature
PBK	3.99744e-45	-0.54616	0.096	0.396	8.19275e-41	0	PBK	Mature
CDKN3	7.55093e-45	-0.716108	0.228	0.534	1.54756e-40	0	CDKN3	Mature
ANK2	2.39752e-44	0.600741	0.87	0.727	4.91371e-40	0	ANK2	Mature
PRC1	2.58379e-44	-0.605306	0.12	0.433	5.29548e-40	0	PRC1	Mature
MBD5	3.514e-44	0.586636	0.794	0.567	7.20195e-40	0	MBD5	Mature
RPL7A	4.22576e-44	-0.26463	1	1	8.6607e-40	0	RPL7A	Mature
JARID2	7.00382e-44	0.569572	0.928	0.807	1.43543e-39	0	JARID2	Mature
C10orf90	9.98361e-44	0.544949	0.982	0.953	2.04614e-39	0	C10orf90	Mature
DLGAP1	9.98382e-44	0.554763	0.978	0.934	2.04618e-39	0	DLGAP1	Mature
ARHGAP24	1.08877e-43	0.646889	0.83	0.677	2.23143e-39	0	ARHGAP24	Mature
FHIT	1.27744e-43	0.62314	0.923	0.798	2.61812e-39	0	FHIT	Mature
SNHG29	3.74813e-43	-0.348399	0.999	1	7.68179e-39	0	SNHG29	Mature
FTX	1.04476e-42	0.5501	0.749	0.523	2.14124e-38	0	FTX	Mature
SLC25A5	1.16156e-42	-0.407589	0.978	0.996	2.38061e-38	0	SLC25A5	Mature
TRIM2	1.86708e-42	0.618192	0.943	0.85	3.82657e-38	0	TRIM2	Mature
AP000676.5	2.01163e-42	0.658292	0.889	0.777	4.12283e-38	0	AP000676.5	Mature
RPS5	2.04144e-42	-0.302565	0.996	1	4.18393e-38	0	RPS5	Mature
CBLB	3.03084e-42	0.580254	0.783	0.535	6.21171e-38	0	CBLB	Mature
ARMC9	3.48179e-42	0.54785	0.987	0.952	7.13594e-38	0	ARMC9	Mature
RPL18A	7.26183e-42	-0.26966	1	1	1.48831e-37	0	RPL18A	Mature
PTPRJ	8.70851e-42	0.527703	0.926	0.803	1.78481e-37	0	PTPRJ	Mature
NEDD4L	9.05105e-42	0.553035	0.982	0.962	1.85501e-37	0	NEDD4L	Mature
PTEN	9.10067e-42	0.559304	0.936	0.852	1.86518e-37	0	PTEN	Mature
EXT1	9.20609e-42	0.537935	0.884	0.747	1.88679e-37	0	EXT1	Mature
S100A11	1.10167e-41	-0.336328	0.997	1	2.25787e-37	0	S100A11	Mature
GPHN	1.22257e-41	0.500544	0.953	0.847	2.50567e-37	0	GPHN	Mature
SMC4	1.63924e-41	-0.777439	0.231	0.52	3.35962e-37	0	SMC4	Mature
MYL6	1.87766e-41	-0.33553	0.997	0.999	3.84827e-37	0	MYL6	Mature
ANLN	2.05012e-41	-0.596988	0.086	0.364	4.20172e-37	0	ANLN	Mature
ANKRD17	2.18296e-41	0.492945	0.95	0.867	4.47397e-37	0	ANKRD17	Mature
ARPC1B	2.21579e-41	-0.359242	0.993	0.999	4.54126e-37	0	ARPC1B	Mature
PHLPP1	3.17819e-41	0.559775	0.904	0.768	6.5137e-37	0	PHLPP1	Mature
RPL14	4.11021e-41	-0.285801	0.997	1	8.42387e-37	0	RPL14	Mature
UBE2T	6.46652e-41	-0.57786	0.212	0.498	1.32531e-36	0	UBE2T	Mature
QKI	1.26057e-40	0.489445	0.948	0.883	2.58353e-36	0	QKI	Mature
LSM3	1.58841e-40	-0.466651	0.65	0.844	3.25544e-36	0	LSM3	Mature
BCAS3	2.29469e-40	0.659356	0.928	0.815	4.70297e-36	0	BCAS3	Mature
UBE2C	2.58083e-40	-0.854234	0.061	0.328	5.2894e-36	0	UBE2C	Mature
JAZF1	2.79537e-40	0.53065	0.926	0.834	5.72911e-36	0	JAZF1	Mature
EIF4G3	7.15186e-40	0.468148	0.95	0.847	1.46577e-35	0	EIF4G3	Mature
MT-ND2	7.31367e-40	0.305243	1	1	1.49894e-35	0	MT-ND2	Mature
RACK1	7.84479e-40	-0.261823	1	1	1.60779e-35	0	RACK1	Mature
DCT	8.52649e-40	0.422181	0.994	0.998	1.7475e-35	0	DCT	Mature
DUT	1.22791e-39	-0.609212	0.713	0.854	2.51661e-35	0	DUT	Mature
CDK1	1.27772e-39	-0.67139	0.093	0.362	2.61869e-35	0	CDK1	Mature
BBS9	1.45319e-39	0.544256	0.76	0.574	2.97831e-35	0	BBS9	Mature
PAX3	1.73739e-39	0.464184	0.968	0.921	3.56078e-35	0	PAX3	Mature
ASPM	1.85158e-39	-0.678779	0.093	0.372	3.79481e-35	0	ASPM	Mature
LGALS3	2.28466e-39	-0.309669	1	1	4.68242e-35	0	LGALS3	Mature
ADAM10	2.53961e-39	0.537548	0.958	0.901	5.20493e-35	0	ADAM10	Mature
KPNA2	3.63588e-39	-0.770661	0.529	0.736	7.45174e-35	0	KPNA2	Mature
TMSB10	4.24544e-39	-0.285178	1	1	8.70103e-35	0	TMSB10	Mature
GINS2	4.56717e-39	-0.392483	0.079	0.344	9.36041e-35	0	GINS2	Mature
PCNA	5.17344e-39	-0.63436	0.283	0.553	1.0603e-34	0	PCNA	Mature
SNRPB	6.74627e-39	-0.475009	0.826	0.935	1.38265e-34	0	SNRPB	Mature
FAM126A	7.19615e-39	0.495461	0.864	0.748	1.47485e-34	0	FAM126A	Mature
TRPM1	1.34419e-38	0.382492	0.993	0.998	2.75492e-34	0	TRPM1	Mature
JMJD1C	1.68105e-38	0.464642	0.962	0.901	3.44532e-34	0	JMJD1C	Mature
RPL32	1.79398e-38	-0.263101	1	1	3.67676e-34	0	RPL32	Mature
DEK	3.86177e-38	-0.606672	0.625	0.795	7.9147e-34	0	DEK	Mature
KIAA1211	5.89083e-38	0.51225	0.834	0.658	1.20733e-33	0	KIAA1211	Mature
AURKB	7.32321e-38	-0.504909	0.081	0.338	1.50089e-33	0	AURKB	Mature
ATXN1	8.6681e-38	0.496859	0.806	0.61	1.77653e-33	0	ATXN1	Mature
CKS2	9.21622e-38	-0.753828	0.687	0.838	1.88886e-33	0	CKS2	Mature
CENPF	9.63625e-38	-1.12619	0.457	0.663	1.97495e-33	0	CENPF	Mature
MCC	1.13595e-37	0.463055	0.866	0.68	2.32814e-33	0	MCC	Mature
NME2	1.42081e-37	-0.274975	0.996	1	2.91195e-33	0	NME2	Mature
ATP6V0B	1.46077e-37	-0.397433	0.968	0.992	2.99384e-33	0	ATP6V0B	Mature
CEP55	1.62187e-37	-0.371532	0.058	0.315	3.32403e-33	0	CEP55	Mature
KANSL1	1.74715e-37	0.475538	0.844	0.658	3.58078e-33	0	KANSL1	Mature
RPS3A	1.95806e-37	-0.251474	0.999	1	4.01305e-33	0	RPS3A	Mature
E2F1	1.97462e-37	-0.394195	0.06	0.309	4.04698e-33	0	E2F1	Mature
MED13L	3.04201e-37	0.464744	0.88	0.728	6.2346e-33	0	MED13L	Mature
HMG20B	3.24623e-37	-0.341207	0.992	1	6.65315e-33	0	HMG20B	Mature
KIF20B	4.1646e-37	-0.584706	0.178	0.454	8.53534e-33	0	KIF20B	Mature
RPL23A	5.47914e-37	-0.305585	0.999	1	1.12295e-32	0	RPL23A	Mature
CENPW	5.93235e-37	-0.511792	0.23	0.512	1.21584e-32	0	CENPW	Mature
ABL2	1.00372e-36	0.542101	0.968	0.915	2.05713e-32	0	ABL2	Mature
ARHGAP5	1.96623e-36	0.482836	0.822	0.65	4.0298e-32	0	ARHGAP5	Mature
VPS13B	1.96731e-36	0.482645	0.841	0.677	4.032e-32	0	VPS13B	Mature
SIVA1	3.5051e-36	-0.446292	0.667	0.852	7.18371e-32	0	SIVA1	Mature
NCAPG	3.62822e-36	-0.491364	0.075	0.324	7.43603e-32	0	NCAPG	Mature
PKNOX2	3.7751e-36	0.54569	0.852	0.718	7.73706e-32	0	PKNOX2	Mature
CDH19	4.49349e-36	0.594091	0.876	0.784	9.20941e-32	0	CDH19	Mature
FKBP1A	4.65855e-36	-0.39054	0.936	0.985	9.5477e-32	0	FKBP1A	Mature
TAGLN2	4.86945e-36	-0.459706	0.731	0.867	9.97995e-32	0	TAGLN2	Mature
GNAQ	5.41459e-36	0.436957	0.942	0.877	1.10972e-31	0	GNAQ	Mature
PRELID1	5.86645e-36	-0.370744	0.971	0.987	1.20233e-31	0	PRELID1	Mature
MBP	6.01647e-36	0.437352	0.986	0.978	1.23308e-31	0	MBP	Mature
BIRC5	6.75927e-36	-0.514248	0.117	0.386	1.38531e-31	0	BIRC5	Mature
RPSA	7.01205e-36	-0.283051	0.997	1	1.43712e-31	0	RPSA	Mature
KIT	8.36299e-36	0.453807	0.951	0.874	1.71399e-31	0	KIT	Mature
LDHA	9.51547e-36	-0.396896	0.921	0.976	1.9502e-31	0	LDHA	Mature
ZWINT	9.52621e-36	-0.440623	0.164	0.432	1.9524e-31	0	ZWINT	Mature
FNIP1	9.86946e-36	0.460423	0.905	0.768	2.02275e-31	0	FNIP1	Mature
ZSWIM6	1.09902e-35	0.482432	0.88	0.74	2.25244e-31	0	ZSWIM6	Mature
EIF4A1	1.12403e-35	-0.352169	1	0.999	2.3037e-31	0	EIF4A1	Mature
BTBD9	1.33285e-35	0.491633	0.76	0.589	2.73168e-31	0	BTBD9	Mature
ARHGDIA	1.34824e-35	-0.403133	0.831	0.935	2.76322e-31	0	ARHGDIA	Mature
CKS1B	1.70848e-35	-0.581229	0.258	0.516	3.50153e-31	0	CKS1B	Mature
NUSAP1	1.92639e-35	-0.824109	0.212	0.471	3.94814e-31	0	NUSAP1	Mature
CDCA5	2.96535e-35	-0.28271	0.022	0.236	6.07749e-31	0	CDCA5	Mature
PSMA7	4.3869e-35	-0.304766	0.996	1	8.99095e-31	0	PSMA7	Mature
DIAPH3	5.73749e-35	-0.795575	0.174	0.434	1.1759e-30	0	DIAPH3	Mature
RAD51B	7.87323e-35	0.535317	0.93	0.853	1.61362e-30	0	RAD51B	Mature
MYH10	8.50153e-35	0.519691	0.947	0.875	1.74239e-30	0	MYH10	Mature
SLC25A6	8.58523e-35	-0.311501	0.997	1	1.75954e-30	0	SLC25A6	Mature
NFATC2	1.4909e-34	0.722823	0.912	0.794	3.0556e-30	0	NFATC2	Mature
SRPK2	1.98501e-34	0.447894	0.975	0.922	4.06828e-30	0	SRPK2	Mature
CCNB2	2.34303e-34	-0.435094	0.079	0.326	4.80205e-30	0	CCNB2	Mature
COX5A	2.48849e-34	-0.373133	0.942	0.983	5.10017e-30	0	COX5A	Mature
HMMR	2.94772e-34	-0.47448	0.078	0.324	6.04136e-30	0	HMMR	Mature
SEMA3C	3.7007e-34	0.568199	0.834	0.676	7.58459e-30	0	SEMA3C	Mature
ZBTB20	4.93112e-34	0.539899	0.713	0.502	1.01063e-29	0	ZBTB20	Mature
ERBIN	5.97265e-34	0.473416	0.933	0.846	1.22409e-29	0	ERBIN	Mature
SLC2A13	6.26523e-34	0.487117	0.823	0.643	1.28406e-29	0	SLC2A13	Mature
ZFAND3	7.2984e-34	0.434452	0.951	0.847	1.49581e-29	0	ZFAND3	Mature
CHST11	9.36285e-34	0.581097	0.889	0.786	1.91892e-29	0	CHST11	Mature
CALM2	1.06105e-33	-0.437666	0.965	0.984	2.17462e-29	0	CALM2	Mature
PRDX1	1.09393e-33	-0.318028	0.994	1	2.24202e-29	0	PRDX1	Mature
MYO1E	1.21237e-33	0.491896	0.911	0.798	2.48475e-29	0	MYO1E	Mature
PRKN	1.28543e-33	0.541133	0.596	0.361	2.63448e-29	0	PRKN	Mature
CDC6	1.29345e-33	-0.329854	0.045	0.266	2.65093e-29	0	CDC6	Mature
CENPM	1.33446e-33	-0.36109	0.116	0.375	2.73497e-29	0	CENPM	Mature
DIP2B	1.73994e-33	0.469043	0.861	0.699	3.56602e-29	0	DIP2B	Mature
LINC00511	2.02605e-33	0.509087	0.965	0.947	4.15238e-29	0	LINC00511	Mature
TK1	2.35132e-33	-0.429142	0.163	0.428	4.81903e-29	0	TK1	Mature
CALM1	2.52952e-33	-0.30507	0.994	1	5.18424e-29	0	CALM1	Mature
MCM7	2.57644e-33	-0.380048	0.111	0.364	5.28041e-29	0	MCM7	Mature
KIF11	4.0481e-33	-0.407628	0.067	0.3	8.29659e-29	0	KIF11	Mature
TMEM106C	4.28066e-33	-0.485271	0.468	0.675	8.77321e-29	0	TMEM106C	Mature
PSMD8	6.44134e-33	-0.343243	0.968	0.987	1.32015e-28	0	PSMD8	Mature
PPP1R14B	6.74407e-33	-0.393904	0.957	0.982	1.3822e-28	0	PPP1R14B	Mature
RPL39L	6.80775e-33	-0.393304	0.276	0.546	1.39525e-28	0	RPL39L	Mature
OSBPL1A	6.95007e-33	0.431105	0.948	0.898	1.42442e-28	0	OSBPL1A	Mature
CELF2	7.35076e-33	0.414277	0.976	0.948	1.50654e-28	0	CELF2	Mature
ESCO2	8.18244e-33	-0.320508	0.035	0.247	1.67699e-28	0	ESCO2	Mature
NAV3	8.89289e-33	0.53554	0.624	0.376	1.8226e-28	0	NAV3	Mature
PSMB3	1.00941e-32	-0.401693	0.858	0.946	2.0688e-28	0	PSMB3	Mature
FRMD4A	1.3369e-32	0.637471	0.876	0.779	2.73998e-28	0	FRMD4A	Mature
NRG3	1.35196e-32	0.763632	0.866	0.883	2.77084e-28	0	NRG3	Mature
HSPE1	1.39363e-32	-0.380089	0.936	0.97	2.85625e-28	0	HSPE1	Mature
SHCBP1	1.65337e-32	-0.331598	0.049	0.27	3.38858e-28	0	SHCBP1	Mature
RAC1	1.89144e-32	-0.30029	0.989	0.998	3.8765e-28	0	RAC1	Mature
SSH2	2.10584e-32	0.419199	0.975	0.927	4.31592e-28	0	SSH2	Mature
CDT1	2.11554e-32	-0.256958	0.015	0.208	4.33581e-28	0	CDT1	Mature
SLC25A3	2.90358e-32	-0.315225	0.993	0.999	5.95088e-28	0	SLC25A3	Mature
EEF1G	2.92834e-32	-0.288489	0.999	1	6.00164e-28	0	EEF1G	Mature
CDC20	3.0847e-32	-0.374259	0.042	0.26	6.3221e-28	0	CDC20	Mature
RPL10A	3.39239e-32	-0.271343	0.999	1	6.9527e-28	0	RPL10A	Mature
RPS27L	3.87208e-32	-0.336147	0.997	0.999	7.93582e-28	0	RPS27L	Mature
SNRPD1	3.87887e-32	-0.412783	0.788	0.889	7.94974e-28	0	SNRPD1	Mature
TEAD1	4.03981e-32	0.587598	0.93	0.871	8.27959e-28	0	TEAD1	Mature
BSG	4.68221e-32	-0.367559	0.954	0.986	9.5962e-28	0	BSG	Mature
SEMA5A	6.45451e-32	0.491539	0.975	0.92	1.32285e-27	0	SEMA5A	Mature
ARL15	7.29004e-32	0.481665	0.829	0.651	1.49409e-27	0	ARL15	Mature
TPX2	7.84043e-32	-0.566762	0.202	0.457	1.6069e-27	0	TPX2	Mature
DEPDC1	1.19538e-31	-0.314077	0.04	0.254	2.44994e-27	0	DEPDC1	Mature
ORC6	1.33062e-31	-0.403206	0.142	0.386	2.72711e-27	0	ORC6	Mature
SPRED1	1.36283e-31	0.49247	0.843	0.696	2.79313e-27	0	SPRED1	Mature
EIF4EBP1	1.62041e-31	-0.415454	0.712	0.875	3.32102e-27	0	EIF4EBP1	Mature
MBNL2	1.70935e-31	0.513183	0.831	0.691	3.50332e-27	0	MBNL2	Mature
SPC25	1.9285e-31	-0.315854	0.026	0.224	3.95246e-27	0	SPC25	Mature
DISC1	1.95469e-31	0.461071	0.779	0.585	4.00613e-27	0	DISC1	Mature
HMGB2	2.44121e-31	-0.57002	0.169	0.411	5.00326e-27	0	HMGB2	Mature
IGF1R	2.59602e-31	0.444726	0.826	0.633	5.32053e-27	0	IGF1R	Mature
FAM111B	2.60888e-31	-0.319034	0.008	0.188	5.3469e-27	0	FAM111B	Mature
DLGAP5	3.23167e-31	-0.41267	0.05	0.266	6.62331e-27	0	DLGAP5	Mature
UBB	3.7862e-31	-0.281755	0.997	0.999	7.75983e-27	0	UBB	Mature
RABGAP1L	3.98953e-31	0.456402	0.861	0.742	8.17653e-27	0	RABGAP1L	Mature
BBS5	4.00469e-31	0.552482	0.669	0.453	8.20761e-27	0	BBS5	Mature
ERC1	4.03583e-31	0.406214	0.948	0.866	8.27144e-27	0	ERC1	Mature
SLC3A2	4.40375e-31	-0.337021	0.992	0.999	9.02548e-27	0	SLC3A2	Mature
MAGI2	4.55601e-31	0.538111	0.826	0.681	9.33754e-27	0	MAGI2	Mature
RRM1	4.79698e-31	-0.441146	0.216	0.461	9.8314e-27	0	RRM1	Mature
ARIH1	5.0637e-31	0.473472	0.9	0.804	1.03781e-26	0	ARIH1	Mature
KIF2C	5.22081e-31	-0.306224	0.039	0.25	1.07001e-26	0	KIF2C	Mature
NHSL1	5.23333e-31	0.503701	0.99	0.973	1.07257e-26	0	NHSL1	Mature
MCM5	5.48722e-31	-0.310871	0.068	0.291	1.12461e-26	0	MCM5	Mature
FARP2	5.54464e-31	0.43453	0.925	0.836	1.13637e-26	0	FARP2	Mature
NF1	5.66962e-31	0.432632	0.89	0.77	1.16199e-26	0	NF1	Mature
NDC80	6.64938e-31	-0.394277	0.064	0.281	1.36279e-26	0	NDC80	Mature
CCNA2	7.7304e-31	-0.264696	0.031	0.23	1.58435e-26	0	CCNA2	Mature
PGAM1	9.20453e-31	-0.40466	0.669	0.844	1.88647e-26	0	PGAM1	Mature
PSMB5	1.12125e-30	-0.341927	0.943	0.99	2.29801e-26	0	PSMB5	Mature
ATAD2	1.13477e-30	-0.53921	0.189	0.435	2.32571e-26	0	ATAD2	Mature
NBEA	1.85253e-30	0.444052	0.549	0.332	3.79676e-26	0	NBEA	Mature
ASF1B	2.36878e-30	-0.273602	0.033	0.231	4.85482e-26	0	ASF1B	Mature
ST8SIA6	2.64588e-30	0.45336	0.791	0.628	5.42272e-26	0	ST8SIA6	Mature
BUB1B	3.38055e-30	-0.300551	0.029	0.224	6.92843e-26	0	BUB1B	Mature
AP2S1	3.54338e-30	-0.316643	0.978	0.993	7.26216e-26	0	AP2S1	Mature
H3F3A	3.60841e-30	-0.258469	0.999	1	7.39544e-26	0	H3F3A	Mature
MT-ND3	3.68818e-30	0.272327	1	1	7.55892e-26	0	MT-ND3	Mature
TUBA1C	5.74145e-30	-0.639775	0.61	0.772	1.17671e-25	0	TUBA1C	Mature
MIF	5.79129e-30	-0.254366	1	1	1.18692e-25	0	MIF	Mature
CHAF1A	6.10553e-30	-0.345408	0.097	0.33	1.25133e-25	0	CHAF1A	Mature
FBXO11	7.07804e-30	0.462019	0.854	0.723	1.45064e-25	0	FBXO11	Mature
ATP5F1D	7.8458e-30	-0.343904	0.972	0.986	1.608e-25	0	ATP5F1D	Mature
BRAF	8.73341e-30	0.40911	0.779	0.613	1.78991e-25	0	BRAF	Mature
USP34	8.80312e-30	0.382415	0.923	0.829	1.8042e-25	0	USP34	Mature
FABP5	9.48278e-30	-0.393181	0.961	0.984	1.9435e-25	0	FABP5	Mature
VEPH1	1.25265e-29	0.440379	0.937	0.864	2.56732e-25	0	VEPH1	Mature
PICALM	1.26973e-29	0.413428	0.852	0.705	2.60231e-25	0	PICALM	Mature
CTSD	1.35595e-29	-0.361394	0.989	0.993	2.77902e-25	0	CTSD	Mature
PDE3B	1.46645e-29	0.490805	0.781	0.584	3.0055e-25	0	PDE3B	Mature
RAD51AP1	1.74688e-29	-0.26244	0.032	0.226	3.58022e-25	0	RAD51AP1	Mature
CCNB1	1.90651e-29	-0.658893	0.224	0.467	3.90739e-25	0	CCNB1	Mature
DTYMK	2.02289e-29	-0.463168	0.468	0.678	4.14592e-25	0	DTYMK	Mature
TUBG1	2.10792e-29	-0.360386	0.188	0.436	4.32017e-25	0	TUBG1	Mature
TTK	2.37146e-29	-0.273414	0.036	0.233	4.8603e-25	0	TTK	Mature
SBF2	2.69694e-29	0.441903	0.884	0.757	5.52737e-25	0	SBF2	Mature
PRUNE2	3.61446e-29	0.551453	0.919	0.866	7.40784e-25	0	PRUNE2	Mature
SGO2	4.50006e-29	-0.403172	0.138	0.372	9.22287e-25	0	SGO2	Mature
DMXL1	4.59144e-29	0.434404	0.879	0.761	9.41016e-25	0	DMXL1	Mature
CYCS	5.95669e-29	-0.367093	0.918	0.97	1.22082e-24	0	CYCS	Mature
AUP1	6.04733e-29	-0.402321	0.653	0.81	1.2394e-24	0	AUP1	Mature
PDZRN3	6.14052e-29	0.510047	0.845	0.724	1.2585e-24	0	PDZRN3	Mature
PPM1H	6.79818e-29	0.436237	0.753	0.553	1.39329e-24	0	PPM1H	Mature
ZNF367	7.69058e-29	-0.275516	0.019	0.2	1.57618e-24	0	ZNF367	Mature
FBXW7	7.93465e-29	0.442194	0.792	0.621	1.62621e-24	0	FBXW7	Mature
NCAM2	8.0112e-29	0.487971	0.894	0.799	1.64189e-24	0	NCAM2	Mature
NAV2	8.07994e-29	0.477343	0.997	0.989	1.65598e-24	0	NAV2	Mature
RNASEK	8.7674e-29	-0.303777	0.997	0.997	1.79688e-24	0	RNASEK	Mature
C20orf194	9.45728e-29	0.414428	0.692	0.487	1.93827e-24	0	C20orf194	Mature
PARK7	9.51766e-29	-0.283214	0.989	1	1.95065e-24	0	PARK7	Mature
FYN	9.56437e-29	0.425506	0.904	0.802	1.96022e-24	0	FYN	Mature
CDC42BPA	9.68259e-29	0.45031	0.858	0.734	1.98445e-24	0	CDC42BPA	Mature
RFC2	9.70906e-29	-0.361926	0.167	0.41	1.98987e-24	0	RFC2	Mature
CACYBP	9.76553e-29	-0.391056	0.714	0.858	2.00145e-24	0	CACYBP	Mature
KIF14	9.85252e-29	-0.323965	0.058	0.268	2.01927e-24	0	KIF14	Mature
ABCB5	1.12562e-28	0.38425	0.983	0.968	2.30695e-24	0	ABCB5	Mature
CAMKMT	1.19892e-28	0.431436	0.811	0.656	2.45719e-24	0	CAMKMT	Mature
GTSE1	1.38774e-28	-0.362887	0.061	0.27	2.84418e-24	0	GTSE1	Mature
HMGN1	1.65173e-28	-0.400945	0.774	0.886	3.38523e-24	0	HMGN1	Mature
ZNF608	1.82529e-28	0.478898	0.65	0.441	3.74092e-24	0	ZNF608	Mature
FANCI	1.86363e-28	-0.386018	0.146	0.382	3.81952e-24	0	FANCI	Mature
HMGN2	2.15073e-28	-0.485252	0.366	0.606	4.40792e-24	0	HMGN2	Mature
MCM3	2.3409e-28	-0.460121	0.29	0.523	4.79768e-24	0	MCM3	Mature
NCAPG2	2.60189e-28	-0.36552	0.099	0.318	5.33258e-24	0	NCAPG2	Mature
POMP	2.7472e-28	-0.31604	0.964	0.99	5.63039e-24	0	POMP	Mature
NLK	2.85129e-28	0.459963	0.702	0.521	5.84371e-24	0	NLK	Mature
CHSY3	2.91327e-28	0.541287	0.823	0.696	5.97076e-24	0	CHSY3	Mature
MCM4	3.09857e-28	-0.350821	0.121	0.351	6.35051e-24	0	MCM4	Mature
GSK3B	3.38419e-28	0.427034	0.864	0.729	6.93589e-24	0	GSK3B	Mature
CENPE	3.57069e-28	-0.455391	0.118	0.346	7.31813e-24	0	CENPE	Mature
SPTBN1	3.71706e-28	0.394347	0.981	0.953	7.61811e-24	0	SPTBN1	Mature
DSTYK	4.13719e-28	0.404287	0.947	0.881	8.47917e-24	0	DSTYK	Mature
DNMT1	4.68849e-28	-0.462103	0.479	0.664	9.60905e-24	0	DNMT1	Mature
TECR	5.32748e-28	-0.390833	0.82	0.912	1.09187e-23	0	TECR	Mature
EVI5	5.578e-28	0.403033	0.816	0.689	1.14321e-23	0	EVI5	Mature
GUK1	6.10734e-28	-0.327058	0.974	0.989	1.2517e-23	0	GUK1	Mature
CDCA8	6.25593e-28	-0.26087	0.032	0.219	1.28215e-23	0	CDCA8	Mature
WDR70	7.82593e-28	0.378348	0.772	0.572	1.60392e-23	0	WDR70	Mature
ATP5F1B	8.27454e-28	-0.321203	0.971	0.99	1.69587e-23	0	ATP5F1B	Mature
PSMC3	8.8312e-28	-0.377237	0.639	0.801	1.80995e-23	0	PSMC3	Mature
ATM	9.58864e-28	0.390553	0.948	0.893	1.96519e-23	0	ATM	Mature
NUF2	1.02977e-27	-0.307556	0.047	0.244	2.1105e-23	0	NUF2	Mature
MPDZ	1.3731e-27	0.394499	0.804	0.643	2.81417e-23	0	MPDZ	Mature
TAOK3	1.40226e-27	0.408987	0.944	0.881	2.87392e-23	0	TAOK3	Mature
PELI2	1.47007e-27	0.502047	0.792	0.631	3.01292e-23	0	PELI2	Mature
PMEL	1.49868e-27	-0.290478	0.997	1	3.07155e-23	0	PMEL	Mature
ATP5MC3	1.53263e-27	-0.293843	0.99	0.997	3.14113e-23	0	ATP5MC3	Mature
HJURP	1.61493e-27	-0.294664	0.039	0.226	3.3098e-23	0	HJURP	Mature
MYL12A	1.62485e-27	-0.317365	0.967	0.989	3.33013e-23	0	MYL12A	Mature
PBRM1	1.64384e-27	0.35891	0.95	0.874	3.36904e-23	0	PBRM1	Mature
PEAK1	1.67232e-27	0.395404	0.78	0.589	3.42743e-23	0	PEAK1	Mature
ZNF106	2.17964e-27	0.296901	0.99	0.982	4.46717e-23	0	ZNF106	Mature
PHLDA2	2.58248e-27	-0.467006	0.578	0.755	5.29278e-23	0	PHLDA2	Mature
BUB1	2.64186e-27	-0.305446	0.067	0.273	5.41449e-23	0	BUB1	Mature
PRKD1	2.78856e-27	0.422861	0.834	0.69	5.71515e-23	0	PRKD1	Mature
CIT	3.00312e-27	-0.481806	0.242	0.483	6.15488e-23	0	CIT	Mature
RGS20	3.22986e-27	0.455966	0.877	0.83	6.6196e-23	0	RGS20	Mature
MBNL1	4.75973e-27	0.398294	0.89	0.779	9.75507e-23	0	MBNL1	Mature
HIST1H4C	5.20766e-27	-0.871039	0.489	0.67	1.06731e-22	0	HIST1H4C	Mature
MT-ATP8	5.44557e-27	0.338481	0.993	0.963	1.11607e-22	0	MT-ATP8	Mature
CENPK	5.65612e-27	-0.346183	0.135	0.358	1.15922e-22	0	CENPK	Mature
COG5	6.27632e-27	0.398527	0.786	0.615	1.28633e-22	0	COG5	Mature
TACC3	6.30256e-27	-0.286244	0.058	0.259	1.29171e-22	0	TACC3	Mature
PGK1	6.32863e-27	-0.332596	0.905	0.968	1.29705e-22	0	PGK1	Mature
GYPC	6.66366e-27	-0.339707	0.993	0.998	1.36572e-22	0	GYPC	Mature
POLQ	6.96777e-27	-0.256427	0.047	0.238	1.42805e-22	0	POLQ	Mature
TMTC2	7.08873e-27	0.481646	0.805	0.645	1.45283e-22	0	TMTC2	Mature
TMEM131	7.42989e-27	0.351513	0.696	0.493	1.52276e-22	0	TMEM131	Mature
SPIRE1	8.1035e-27	0.387277	0.865	0.738	1.66081e-22	0	SPIRE1	Mature
MAD2L1	9.82345e-27	-0.364945	0.164	0.391	2.01332e-22	0	MAD2L1	Mature
IL1RAPL1	1.19075e-26	0.595303	0.776	0.645	2.44043e-22	0	IL1RAPL1	Mature
LSM5	1.33233e-26	-0.37342	0.447	0.677	2.73061e-22	0	LSM5	Mature
FOXN3	1.33382e-26	0.40178	0.875	0.767	2.73366e-22	0	FOXN3	Mature
DIAPH2	1.41948e-26	0.408946	0.855	0.703	2.90923e-22	0	DIAPH2	Mature
JPT1	1.86029e-26	-0.432528	0.719	0.858	3.81266e-22	0	JPT1	Mature
QPCT	2.45383e-26	-0.293713	0.992	0.998	5.02912e-22	0	QPCT	Mature
SGO1	2.47127e-26	-0.26764	0.064	0.263	5.06488e-22	0	SGO1	Mature
NBL1	2.50072e-26	-0.373767	0.833	0.916	5.12522e-22	0	NBL1	Mature
RPS6KC1	2.52301e-26	0.408487	0.698	0.516	5.17091e-22	0	RPS6KC1	Mature
FBXL7	2.54433e-26	0.471928	0.957	0.902	5.21461e-22	0	FBXL7	Mature
PLXNC1	2.7127e-26	0.3955	0.95	0.905	5.55968e-22	0	PLXNC1	Mature
AC110285.1	2.73596e-26	0.409981	0.908	0.84	5.60735e-22	0	AC110285.1	Mature
MGST3	3.2408e-26	-0.276956	0.992	0.998	6.64202e-22	0	MGST3	Mature
DAPK1	3.26446e-26	0.442453	0.755	0.584	6.69051e-22	0	DAPK1	Mature
ZNF609	3.47634e-26	0.427869	0.759	0.606	7.12476e-22	0	ZNF609	Mature
RBFOX2	3.73605e-26	0.384246	0.859	0.731	7.65703e-22	0	RBFOX2	Mature
IMMP2L	3.80969e-26	0.540912	0.741	0.588	7.80795e-22	0	IMMP2L	Mature
CEP128	4.82023e-26	-0.582456	0.267	0.491	9.87906e-22	0	CEP128	Mature
GOLGB1	5.29945e-26	0.359322	0.9	0.798	1.08612e-21	0	GOLGB1	Mature
DST	5.61933e-26	0.436739	0.795	0.676	1.15168e-21	0	DST	Mature
EBP	5.86868e-26	-0.376588	0.643	0.8	1.20279e-21	0	EBP	Mature
ASAP1	6.14361e-26	0.361413	0.965	0.933	1.25913e-21	0	ASAP1	Mature
GPX4	6.25739e-26	-0.314917	0.968	0.988	1.28245e-21	0	GPX4	Mature
NRIP1	6.68443e-26	0.413783	0.823	0.703	1.36997e-21	0	NRIP1	Mature
H2AFX	7.3581e-26	-0.413308	0.184	0.407	1.50804e-21	0	H2AFX	Mature
GMNN	7.53702e-26	-0.401569	0.288	0.516	1.54471e-21	0	GMNN	Mature
TMEM241	9.05031e-26	0.387816	0.834	0.678	1.85486e-21	0	TMEM241	Mature
TCF12	1.09532e-25	0.393536	0.911	0.818	2.24486e-21	0	TCF12	Mature
BLM	1.27776e-25	-0.253343	0.06	0.255	2.61877e-21	0	BLM	Mature
HMGA1	1.34231e-25	-0.359807	0.565	0.752	2.75107e-21	0	HMGA1	Mature
ITPKB	1.64466e-25	0.424503	0.767	0.583	3.37074e-21	0	ITPKB	Mature
AURKAIP1	1.77591e-25	-0.324283	0.95	0.968	3.63973e-21	0	AURKAIP1	Mature
PIN1	1.78896e-25	-0.352999	0.667	0.829	3.66647e-21	0	PIN1	Mature
AGAP1	2.20263e-25	0.353969	0.933	0.823	4.51429e-21	0	AGAP1	Mature
HIST1H1B	2.94824e-25	-0.80428	0.086	0.278	6.04241e-21	0	HIST1H1B	Mature
BAZ2B	3.02922e-25	0.413614	0.788	0.632	6.20839e-21	0	BAZ2B	Mature
PARD3B	3.46758e-25	0.475186	0.648	0.466	7.1068e-21	0	PARD3B	Mature
ATP6V1F	3.70856e-25	-0.315109	0.976	0.99	7.60069e-21	0	ATP6V1F	Mature
ENO1	3.90538e-25	-0.316135	0.955	0.984	8.00407e-21	0	ENO1	Mature
NUCKS1	4.85143e-25	-0.42722	0.918	0.947	9.943e-21	0	NUCKS1	Mature
BTF3	4.88829e-25	-0.283344	0.987	0.998	1.00186e-20	0	BTF3	Mature
CLIC1	4.94817e-25	-0.335088	0.947	0.983	1.01413e-20	0	CLIC1	Mature
MDH2	5.15094e-25	-0.323596	0.894	0.95	1.05569e-20	0	MDH2	Mature
MLLT10	5.82673e-25	0.375134	0.82	0.644	1.19419e-20	0	MLLT10	Mature
PHF19	6.15126e-25	-0.354425	0.26	0.499	1.2607e-20	0	PHF19	Mature
SUMO2	6.84361e-25	-0.305846	0.958	0.989	1.4026e-20	0	SUMO2	Mature
LSM2	7.50908e-25	-0.351516	0.588	0.775	1.53899e-20	0	LSM2	Mature
PHGDH	7.76971e-25	-0.355391	0.487	0.692	1.5924e-20	0	PHGDH	Mature
BRIP1	8.84224e-25	-0.38625	0.106	0.309	1.81222e-20	0	BRIP1	Mature
CLASP1	1.02689e-24	0.379258	0.819	0.672	2.10462e-20	0	CLASP1	Mature
LDLRAD3	1.34007e-24	0.395158	0.896	0.802	2.74647e-20	0	LDLRAD3	Mature
NCOA2	1.4787e-24	0.380225	0.762	0.606	3.03061e-20	0	NCOA2	Mature
AL050309.1	1.51365e-24	0.360519	0.414	0.206	3.10222e-20	0	AL050309.1	Mature
PRDX2	1.57407e-24	-0.319889	0.965	0.991	3.22607e-20	0	PRDX2	Mature
LSM4	2.06384e-24	-0.343225	0.858	0.926	4.22984e-20	0	LSM4	Mature
PRKACB	2.07808e-24	0.420665	0.71	0.54	4.25902e-20	0	PRKACB	Mature
TMPO	2.53818e-24	-0.461789	0.325	0.531	5.202e-20	0	TMPO	Mature
KIF22	2.58574e-24	-0.260418	0.089	0.287	5.29948e-20	0	KIF22	Mature
SNX29	2.62141e-24	0.384721	0.742	0.557	5.37259e-20	0	SNX29	Mature
TBL1XR1	2.8446e-24	0.385072	0.85	0.694	5.83e-20	0	TBL1XR1	Mature
ATP10A	3.01236e-24	0.47458	0.866	0.815	6.17383e-20	0	ATP10A	Mature
AHNAK	3.08482e-24	0.379175	0.908	0.812	6.32234e-20	0	AHNAK	Mature
TUBB3	3.41328e-24	-0.439839	0.755	0.855	6.99552e-20	0	TUBB3	Mature
GABARAP	3.57444e-24	-0.31616	0.974	0.994	7.32582e-20	0	GABARAP	Mature
REV3L	3.67908e-24	0.405411	0.915	0.842	7.54027e-20	0	REV3L	Mature
CYC1	3.74661e-24	-0.352025	0.712	0.845	7.67869e-20	0	CYC1	Mature
PLK1	4.186e-24	-0.310503	0.046	0.221	8.5792e-20	0	PLK1	Mature
RFC4	4.367e-24	-0.273601	0.118	0.325	8.95017e-20	0	RFC4	Mature
COP1	5.40744e-24	0.347797	0.809	0.674	1.10826e-19	0	COP1	Mature
TMEM135	5.60522e-24	0.37028	0.781	0.607	1.14879e-19	0	TMEM135	Mature
UTY	6.37069e-24	0.378148	0.706	0.519	1.30567e-19	0	UTY	Mature
PTK2	6.4896e-24	0.370971	0.915	0.827	1.33004e-19	0	PTK2	Mature
PSMB2	9.56056e-24	-0.326045	0.767	0.884	1.95944e-19	0	PSMB2	Mature
TBC1D5	9.99656e-24	0.43477	0.834	0.746	2.0488e-19	0	TBC1D5	Mature
MET	1.05501e-23	0.441679	0.866	0.78	2.16225e-19	0	MET	Mature
TNRC6B	1.20699e-23	0.38656	0.758	0.586	2.47372e-19	0	TNRC6B	Mature
ARPC3	1.32391e-23	-0.274366	0.974	0.991	2.71335e-19	0	ARPC3	Mature
PCCA	1.52395e-23	0.407379	0.745	0.575	3.12334e-19	0	PCCA	Mature
PSMB1	1.79136e-23	-0.277013	0.961	0.987	3.6714e-19	0	PSMB1	Mature
SLC43A3	2.03055e-23	-0.324683	0.244	0.472	4.16161e-19	0	SLC43A3	Mature
MRPL37	2.17534e-23	-0.331858	0.492	0.688	4.45837e-19	0	MRPL37	Mature
PELI1	2.19975e-23	0.471707	0.588	0.409	4.50838e-19	0	PELI1	Mature
ADRM1	2.51155e-23	-0.335052	0.675	0.82	5.14741e-19	0	ADRM1	Mature
CENPA	2.66653e-23	-0.325362	0.074	0.258	5.46505e-19	0	CENPA	Mature
STRN3	2.70863e-23	0.343155	0.734	0.56	5.55133e-19	0	STRN3	Mature
HSPD1	2.72181e-23	-0.311531	0.975	0.984	5.57835e-19	0	HSPD1	Mature
GADD45GIP1	3.547e-23	-0.29359	0.879	0.947	7.26957e-19	0	GADD45GIP1	Mature
FXYD5	3.72477e-23	-0.395063	0.709	0.867	7.63392e-19	0	FXYD5	Mature
POP7	4.31542e-23	-0.324069	0.379	0.591	8.84445e-19	0	POP7	Mature
TULP4	4.34898e-23	0.359833	0.88	0.784	8.91324e-19	0	TULP4	Mature
TTC28	4.7578e-23	0.403478	0.663	0.495	9.75112e-19	0	TTC28	Mature
RAPGEF2	4.96008e-23	0.399678	0.721	0.541	1.01657e-18	0	RAPGEF2	Mature
HELLS	5.01514e-23	-0.363256	0.202	0.421	1.02785e-18	0	HELLS	Mature
VKORC1	5.52673e-23	-0.304699	0.837	0.919	1.1327e-18	0	VKORC1	Mature
CENPX	5.56641e-23	-0.349039	0.652	0.782	1.14084e-18	0	CENPX	Mature
MLF2	5.61197e-23	-0.334916	0.717	0.843	1.15017e-18	0	MLF2	Mature
TNKS	5.6455e-23	0.386648	0.794	0.667	1.15704e-18	0	TNKS	Mature
DLG1	7.01247e-23	0.360975	0.866	0.761	1.43721e-18	0	DLG1	Mature
TUFM	8.69126e-23	-0.30985	0.875	0.954	1.78127e-18	0	TUFM	Mature
CREBRF	8.87655e-23	0.412888	0.712	0.559	1.81925e-18	0	CREBRF	Mature
ARPC1A	9.27459e-23	-0.313227	0.866	0.93	1.90083e-18	0	ARPC1A	Mature
ANKRD44	9.77361e-23	0.371815	0.85	0.713	2.0031e-18	0	ANKRD44	Mature
N4BP2L2	1.02447e-22	0.360084	0.875	0.779	2.09964e-18	0	N4BP2L2	Mature
DNAJC9	1.2232e-22	-0.363559	0.29	0.504	2.50694e-18	0	DNAJC9	Mature
CDCA2	1.39945e-22	-0.266692	0.068	0.247	2.86818e-18	0	CDCA2	Mature
CCT6A	1.43965e-22	-0.325015	0.873	0.927	2.95057e-18	0	CCT6A	Mature
USP1	1.52427e-22	-0.34264	0.205	0.416	3.12399e-18	0	USP1	Mature
CSE1L	1.5285e-22	-0.324496	0.265	0.491	3.13267e-18	0	CSE1L	Mature
MTCH1	1.63115e-22	-0.317755	0.83	0.909	3.34305e-18	0	MTCH1	Mature
UBE2M	1.65213e-22	-0.321939	0.82	0.918	3.38604e-18	0	UBE2M	Mature
VTI1A	1.6837e-22	0.367265	0.776	0.642	3.45075e-18	0	VTI1A	Mature
NME4	1.82035e-22	-0.319587	0.939	0.958	3.73082e-18	0	NME4	Mature
ILF2	2.0841e-22	-0.354704	0.604	0.76	4.27137e-18	0	ILF2	Mature
SMC2	2.15391e-22	-0.368949	0.294	0.507	4.41444e-18	0	SMC2	Mature
FBXO5	2.34146e-22	-0.302984	0.081	0.262	4.79882e-18	0	FBXO5	Mature
ETV6	2.54824e-22	0.377471	0.827	0.704	5.22262e-18	0	ETV6	Mature
PSMC5	2.89876e-22	-0.325069	0.67	0.832	5.941e-18	0	PSMC5	Mature
GSTP1	3.10991e-22	-0.317783	1	1	6.37377e-18	0	GSTP1	Mature
AFF4	3.36323e-22	0.375809	0.903	0.828	6.89295e-18	0	AFF4	Mature
SPCS1	3.71498e-22	-0.286181	0.933	0.959	7.61385e-18	0	SPCS1	Mature
SOD1	3.76875e-22	-0.260787	0.985	0.998	7.72404e-18	0	SOD1	Mature
HSBP1	4.43162e-22	-0.294667	0.935	0.967	9.08261e-18	0	HSBP1	Mature
ZC3H12C	5.5529e-22	0.49431	0.845	0.765	1.13807e-17	0	ZC3H12C	Mature
KAT6B	6.68563e-22	0.369077	0.628	0.456	1.37022e-17	0	KAT6B	Mature
ABI1	6.81221e-22	0.364086	0.712	0.571	1.39616e-17	0	ABI1	Mature
DAD1	7.12507e-22	-0.276267	0.943	0.98	1.46028e-17	0	DAD1	Mature
ATP6V1G1	7.48355e-22	-0.265876	0.989	0.994	1.53375e-17	0	ATP6V1G1	Mature
TRMT112	7.68607e-22	-0.300532	0.836	0.927	1.57526e-17	0	TRMT112	Mature
EDF1	7.74406e-22	-0.284085	0.953	0.981	1.58715e-17	0	EDF1	Mature
FAM172A	7.7608e-22	0.381815	0.794	0.65	1.59058e-17	0	FAM172A	Mature
ANP32B	8.09188e-22	-0.352511	0.882	0.927	1.65843e-17	0	ANP32B	Mature
NDUFC2	8.19415e-22	-0.281567	0.974	0.991	1.67939e-17	0	NDUFC2	Mature
PGP	8.44919e-22	-0.36544	0.611	0.764	1.73166e-17	0	PGP	Mature
FBXO32	8.52258e-22	0.370262	0.948	0.906	1.7467e-17	0	FBXO32	Mature
TANC1	9.05497e-22	0.379496	0.873	0.752	1.85582e-17	0	TANC1	Mature
CDK2AP1	9.08427e-22	-0.296342	0.904	0.955	1.86182e-17	0	CDK2AP1	Mature
TOMM6	1.07235e-21	-0.29518	0.935	0.975	2.19779e-17	0	TOMM6	Mature
SUB1	1.36966e-21	-0.299586	0.901	0.945	2.80713e-17	0	SUB1	Mature
CDYL	1.80527e-21	0.361474	0.815	0.686	3.6999e-17	0	CDYL	Mature
TOMM40	1.834e-21	-0.311222	0.418	0.631	3.75878e-17	0	TOMM40	Mature
WDFY1	1.99873e-21	0.363374	0.933	0.903	4.09639e-17	0	WDFY1	Mature
MRPL51	2.16398e-21	-0.279173	0.935	0.961	4.43507e-17	0	MRPL51	Mature
ROBO1	2.33054e-21	0.342093	0.724	0.537	4.77645e-17	0	ROBO1	Mature
MZT2B	2.33656e-21	-0.250274	0.965	0.986	4.78879e-17	0	MZT2B	Mature
RAB38	2.39605e-21	0.250185	0.989	0.998	4.91071e-17	0	RAB38	Mature
DHFR	2.42788e-21	-0.299181	0.171	0.374	4.97593e-17	0	DHFR	Mature
TBC1D22A	2.53235e-21	0.328498	0.816	0.671	5.19005e-17	0	TBC1D22A	Mature
RICTOR	2.74938e-21	0.317208	0.691	0.502	5.63485e-17	0	RICTOR	Mature
KNL1	2.84839e-21	-0.302659	0.102	0.29	5.83777e-17	0	KNL1	Mature
PDXDC1	3.28542e-21	0.32635	0.861	0.77	6.73348e-17	0	PDXDC1	Mature
KMT5B	3.83749e-21	0.30812	0.564	0.358	7.86494e-17	0	KMT5B	Mature
MKLN1	4.04188e-21	0.341459	0.792	0.663	8.28383e-17	0	MKLN1	Mature
KDM6A	4.29128e-21	0.337992	0.623	0.433	8.79497e-17	0	KDM6A	Mature
TALDO1	4.51697e-21	-0.277706	0.955	0.982	9.25752e-17	0	TALDO1	Mature
RPL22L1	4.61427e-21	-0.366371	0.855	0.898	9.45696e-17	0	RPL22L1	Mature
PA2G4	4.75129e-21	-0.32908	0.801	0.884	9.73776e-17	0	PA2G4	Mature
ANKIB1	5.01392e-21	0.334603	0.755	0.59	1.0276e-16	0	ANKIB1	Mature
DIS3L2	5.21693e-21	0.351712	0.713	0.549	1.06921e-16	0	DIS3L2	Mature
LY6E	5.73819e-21	-0.330871	0.744	0.88	1.17604e-16	0	LY6E	Mature
STOML2	6.02056e-21	-0.314874	0.802	0.889	1.23391e-16	0	STOML2	Mature
C1QBP	6.65835e-21	-0.310817	0.896	0.935	1.36463e-16	0	C1QBP	Mature
SSU72	6.77915e-21	-0.303238	0.971	0.989	1.38939e-16	0	SSU72	Mature
HMGB3	6.78928e-21	-0.393455	0.368	0.572	1.39146e-16	0	HMGB3	Mature
KMT2C	6.91127e-21	0.358748	0.822	0.7	1.41647e-16	0	KMT2C	Mature
TECPR2	7.86731e-21	0.38295	0.692	0.549	1.61241e-16	0	TECPR2	Mature
INVS	8.33986e-21	0.353767	0.76	0.629	1.70925e-16	0	INVS	Mature
RFX3	8.94662e-21	0.38141	0.638	0.449	1.83361e-16	0	RFX3	Mature
AP003049.2	1.01834e-20	0.365667	0.468	0.279	2.08709e-16	0	AP003049.2	Mature
LINC02099	1.1041e-20	0.351991	0.921	0.851	2.26286e-16	0	LINC02099	Mature
RAB5C	1.11714e-20	-0.311454	0.833	0.929	2.28958e-16	0	RAB5C	Mature
HNRNPC	1.12534e-20	0.275416	0.976	0.964	2.30638e-16	0	HNRNPC	Mature
CSTB	1.28167e-20	-0.296178	0.975	0.988	2.62678e-16	0	CSTB	Mature
AFF3	1.40573e-20	0.381986	0.496	0.296	2.88104e-16	0	AFF3	Mature
RASSF8	1.43301e-20	0.361591	0.837	0.747	2.93695e-16	0	RASSF8	Mature
CHKA	1.74155e-20	0.358536	0.838	0.691	3.5693e-16	0	CHKA	Mature
TRIR	1.84929e-20	-0.299528	0.89	0.947	3.79011e-16	0	TRIR	Mature
PRR11	1.97722e-20	-0.294068	0.104	0.285	4.0523e-16	0	PRR11	Mature
CTNND1	2.38052e-20	0.331932	0.755	0.594	4.87887e-16	0	CTNND1	Mature
ERH	2.41851e-20	-0.311768	0.816	0.903	4.95673e-16	0	ERH	Mature
CHD9	2.44126e-20	0.337238	0.826	0.717	5.00336e-16	0	CHD9	Mature
KIF18A	2.64263e-20	-0.281246	0.089	0.267	5.41607e-16	0	KIF18A	Mature
AKAP13	2.677e-20	0.350826	0.857	0.741	5.48652e-16	0	AKAP13	Mature
PTGES3	2.78108e-20	-0.311388	0.907	0.947	5.69982e-16	0	PTGES3	Mature
CACNA2D1	2.9272e-20	0.326389	0.567	0.379	5.99929e-16	0	CACNA2D1	Mature
MAML3	2.94726e-20	0.39953	0.467	0.285	6.04042e-16	0	MAML3	Mature
BRCA2	3.66743e-20	-0.266036	0.127	0.317	7.5164e-16	0	BRCA2	Mature
CYBA	4.20472e-20	-0.283343	0.985	0.991	8.61756e-16	0	CYBA	Mature
PSIP1	4.41088e-20	-0.363363	0.529	0.691	9.04009e-16	0	PSIP1	Mature
LRBA	4.54164e-20	0.351262	0.847	0.714	9.30809e-16	0	LRBA	Mature
SPPL3	4.81796e-20	0.347517	0.749	0.609	9.87441e-16	0	SPPL3	Mature
WFDC1	4.85092e-20	-0.498752	0.545	0.721	9.94195e-16	0	WFDC1	Mature
MYCBP2	5.59453e-20	0.313525	0.916	0.86	1.1466e-15	0	MYCBP2	Mature
FRS2	5.70908e-20	0.373956	0.666	0.521	1.17008e-15	0	FRS2	Mature
ST3GAL6	5.71716e-20	0.349999	0.875	0.792	1.17173e-15	0	ST3GAL6	Mature
CFAP61	5.8431e-20	0.697595	0.655	0.543	1.19754e-15	0	CFAP61	Mature
STK32A	6.34389e-20	0.400009	0.734	0.604	1.30018e-15	0	STK32A	Mature
GNG5	6.50243e-20	-0.292552	0.932	0.967	1.33267e-15	0	GNG5	Mature
HMBOX1	7.20277e-20	0.329453	0.673	0.494	1.47621e-15	0	HMBOX1	Mature
NDUFS3	7.45836e-20	-0.312661	0.689	0.824	1.52859e-15	0	NDUFS3	Mature
RORA	8.09559e-20	0.411619	0.454	0.273	1.65919e-15	0	RORA	Mature
NCAPD3	8.55025e-20	-0.269072	0.159	0.358	1.75237e-15	0	NCAPD3	Mature
CCT8	9.28784e-20	-0.284999	0.836	0.929	1.90354e-15	0	CCT8	Mature
VWA8	1.09902e-19	0.359287	0.6	0.441	2.25245e-15	0	VWA8	Mature
ZNF644	1.29537e-19	0.331869	0.818	0.698	2.65486e-15	0	ZNF644	Mature
CHD6	1.39397e-19	0.347668	0.74	0.606	2.85695e-15	0	CHD6	Mature
SPCS2	1.41367e-19	-0.26968	0.955	0.986	2.89731e-15	0	SPCS2	Mature
CARHSP1	1.46907e-19	-0.332677	0.578	0.75	3.01087e-15	0	CARHSP1	Mature
TIMM13	1.47163e-19	-0.292369	0.884	0.947	3.01611e-15	0	TIMM13	Mature
YWHAH	1.49087e-19	-0.33671	0.727	0.821	3.05554e-15	0	YWHAH	Mature
DCTPP1	1.57119e-19	-0.312456	0.454	0.633	3.22015e-15	0	DCTPP1	Mature
ANKRD12	1.65782e-19	0.33008	0.879	0.788	3.3977e-15	0	ANKRD12	Mature
LRCH3	1.71441e-19	0.350073	0.723	0.581	3.51369e-15	0	LRCH3	Mature
PTBP2	1.95016e-19	0.336791	0.689	0.503	3.99686e-15	0	PTBP2	Mature
EHBP1	1.99423e-19	0.371516	0.78	0.646	4.08718e-15	0	EHBP1	Mature
SYT14	2.07876e-19	0.392244	0.751	0.634	4.26042e-15	0	SYT14	Mature
FNDC3B	2.12991e-19	0.379262	0.763	0.64	4.36525e-15	0	FNDC3B	Mature
COPRS	2.23693e-19	-0.295481	0.705	0.821	4.58459e-15	0	COPRS	Mature
SNHG14	2.34205e-19	0.321988	0.524	0.337	4.80004e-15	0	SNHG14	Mature
EPC1	2.62321e-19	0.313414	0.71	0.528	5.37626e-15	0	EPC1	Mature
IGSF11	2.72457e-19	0.357382	0.618	0.444	5.58402e-15	0	IGSF11	Mature
CPQ	2.76884e-19	0.343021	0.903	0.84	5.67473e-15	0	CPQ	Mature
MYL12B	2.77277e-19	-0.256192	0.976	0.989	5.68279e-15	0	MYL12B	Mature
TPRKB	2.77683e-19	-0.290334	0.298	0.497	5.69111e-15	0	TPRKB	Mature
SLC25A13	3.14379e-19	0.330499	0.834	0.755	6.44321e-15	0	SLC25A13	Mature
DOCK4	3.28098e-19	0.377691	0.607	0.431	6.72437e-15	0	DOCK4	Mature
DOCK7	3.60185e-19	0.325656	0.87	0.783	7.382e-15	0	DOCK7	Mature
UPP1	3.63585e-19	-0.327463	0.772	0.873	7.45168e-15	0	UPP1	Mature
RACGAP1	3.73726e-19	-0.260771	0.111	0.287	7.65952e-15	0	RACGAP1	Mature
CTSA	4.03623e-19	-0.285986	0.891	0.947	8.27226e-15	0	CTSA	Mature
AOPEP	4.2881e-19	0.357054	0.646	0.479	8.78845e-15	0	AOPEP	Mature
SNU13	4.65498e-19	-0.269854	0.9	0.942	9.54037e-15	0	SNU13	Mature
RBM8A	4.78435e-19	-0.291388	0.716	0.819	9.80553e-15	0	RBM8A	Mature
SRSF9	4.83946e-19	-0.305872	0.84	0.904	9.91847e-15	0	SRSF9	Mature
CUTA	4.98366e-19	-0.270804	0.958	0.981	1.0214e-14	0	CUTA	Mature
MAPK8	5.53795e-19	0.365932	0.719	0.58	1.135e-14	0	MAPK8	Mature
TRMT9B	5.80465e-19	0.363027	0.563	0.392	1.18966e-14	0	TRMT9B	Mature
PPFIBP1	5.85668e-19	0.319005	0.818	0.742	1.20033e-14	0	PPFIBP1	Mature
PAN3	6.00503e-19	0.351418	0.749	0.626	1.23073e-14	0	PAN3	Mature
MTFP1	6.93025e-19	-0.250762	0.208	0.403	1.42035e-14	0	MTFP1	Mature
PKD2	6.94285e-19	0.325706	0.869	0.76	1.42294e-14	0	PKD2	Mature
FGD4	8.0333e-19	0.420206	0.735	0.611	1.64642e-14	0	FGD4	Mature
LRCH1	8.06544e-19	0.354561	0.755	0.633	1.65301e-14	0	LRCH1	Mature
KDM4C	8.26061e-19	0.335488	0.565	0.407	1.69301e-14	0	KDM4C	Mature
SLC39A11	8.52722e-19	0.349205	0.62	0.462	1.74765e-14	0	SLC39A11	Mature
ZCCHC7	9.6989e-19	0.314543	0.694	0.556	1.98779e-14	0	ZCCHC7	Mature
SAP18	1.12342e-18	-0.262994	0.904	0.966	2.30246e-14	0	SAP18	Mature
MRPL12	1.14263e-18	-0.28326	0.669	0.819	2.34182e-14	0	MRPL12	Mature
NAPA	1.14398e-18	-0.32376	0.649	0.77	2.34458e-14	0	NAPA	Mature
AC009495.1	1.18068e-18	0.400854	0.727	0.597	2.4198e-14	0	AC009495.1	Mature
SLBP	1.18443e-18	-0.301314	0.379	0.576	2.4275e-14	0	SLBP	Mature
YAP1	1.19617e-18	0.316011	0.71	0.56	2.45155e-14	0	YAP1	Mature
RALGAPA1	1.19843e-18	0.311803	0.618	0.441	2.45619e-14	0	RALGAPA1	Mature
ATP5PO	1.33379e-18	-0.257304	0.908	0.944	2.7336e-14	0	ATP5PO	Mature
SDF2L1	1.33802e-18	-0.308821	0.699	0.821	2.74228e-14	0	SDF2L1	Mature
GRIK2	1.35573e-18	0.421775	0.546	0.389	2.77857e-14	0	GRIK2	Mature
TUBB2A	1.6125e-18	-0.31422	0.437	0.624	3.30482e-14	0	TUBB2A	Mature
VPS53	1.6208e-18	0.314201	0.79	0.681	3.32182e-14	0	VPS53	Mature
FBXL17	1.62906e-18	0.36935	0.684	0.542	3.33877e-14	0	FBXL17	Mature
HAT1	1.75679e-18	-0.301762	0.396	0.578	3.60055e-14	0	HAT1	Mature
MSC-AS1	1.89306e-18	0.397596	0.599	0.445	3.87983e-14	0	MSC-AS1	Mature
PPP3CA	1.89476e-18	0.354839	0.713	0.56	3.88331e-14	0	PPP3CA	Mature
CNIH4	2.00237e-18	-0.301556	0.674	0.803	4.10385e-14	0	CNIH4	Mature
CERT1	2.01435e-18	0.337416	0.939	0.9	4.12841e-14	0	CERT1	Mature
PHB	2.25178e-18	-0.278899	0.893	0.95	4.61503e-14	0	PHB	Mature
COX8A	2.28815e-18	-0.256236	0.965	0.989	4.68956e-14	0	COX8A	Mature
KIAA1109	2.46834e-18	0.297461	0.572	0.394	5.05886e-14	0	KIAA1109	Mature
SENP6	2.63251e-18	0.32658	0.723	0.578	5.39534e-14	0	SENP6	Mature
PSME2	2.69543e-18	-0.306979	0.699	0.823	5.52429e-14	0	PSME2	Mature
HS2ST1	3.2359e-18	0.342348	0.833	0.708	6.63198e-14	0	HS2ST1	Mature
RBM6	3.60529e-18	0.304972	0.797	0.686	7.38903e-14	0	RBM6	Mature
ITFG1	3.63722e-18	0.311081	0.806	0.682	7.45449e-14	0	ITFG1	Mature
WWC2	3.6665e-18	0.304555	0.663	0.503	7.51449e-14	0	WWC2	Mature
ATP6V0A1	3.82045e-18	0.312044	0.735	0.605	7.83001e-14	0	ATP6V0A1	Mature
PARP1	3.94803e-18	-0.304142	0.802	0.884	8.09149e-14	0	PARP1	Mature
HELZ	3.9588e-18	0.307542	0.741	0.608	8.11355e-14	0	HELZ	Mature
R3HDM2	4.15447e-18	0.336405	0.737	0.624	8.51458e-14	0	R3HDM2	Mature
NDUFAB1	4.17825e-18	-0.267761	0.901	0.953	8.56332e-14	0	NDUFAB1	Mature
EXOSC8	4.64188e-18	-0.290506	0.263	0.463	9.51354e-14	0	EXOSC8	Mature
ZMYM2	4.74177e-18	0.328575	0.68	0.547	9.71826e-14	0	ZMYM2	Mature
UBE2H	5.21281e-18	0.346781	0.72	0.611	1.06837e-13	0	UBE2H	Mature
VEGFB	5.47667e-18	-0.286961	0.922	0.968	1.12244e-13	0	VEGFB	Mature
ARID5B	5.8937e-18	0.355134	0.851	0.756	1.20791e-13	0	ARID5B	Mature
AURKA	6.51365e-18	-0.40387	0.18	0.355	1.33497e-13	0	AURKA	Mature
TMA7	6.63329e-18	-0.258729	0.954	0.973	1.35949e-13	0	TMA7	Mature
COPE	6.71666e-18	-0.275418	0.877	0.941	1.37658e-13	0	COPE	Mature
ST5	6.85848e-18	0.326653	0.758	0.621	1.40565e-13	0	ST5	Mature
SIK3	7.15125e-18	0.316685	0.829	0.696	1.46565e-13	0	SIK3	Mature
CDK4	7.27522e-18	-0.285368	0.733	0.84	1.49106e-13	0	CDK4	Mature
MITF	7.40943e-18	0.273324	0.987	0.995	1.51856e-13	0	MITF	Mature
HNRNPDL	7.94586e-18	-0.272593	0.909	0.953	1.6285e-13	0	HNRNPDL	Mature
ASH1L	8.06038e-18	0.283309	0.822	0.686	1.65197e-13	0	ASH1L	Mature
MACF1	8.67843e-18	0.33231	0.879	0.782	1.77864e-13	0	MACF1	Mature
GAB2	8.69791e-18	0.396929	0.843	0.745	1.78264e-13	0	GAB2	Mature
MTRNR2L12	8.8149e-18	0.26169	0.978	0.948	1.80661e-13	0	MTRNR2L12	Mature
CBR3	8.86214e-18	-0.347995	0.486	0.659	1.8163e-13	0	CBR3	Mature
CYTH3	8.92098e-18	0.368922	0.896	0.856	1.82836e-13	0	CYTH3	Mature
SCFD2	8.97186e-18	0.37358	0.753	0.649	1.83878e-13	0	SCFD2	Mature
AKT1	9.64783e-18	-0.282266	0.483	0.671	1.97732e-13	0	AKT1	Mature
SSBP1	9.84382e-18	-0.267021	0.848	0.923	2.01749e-13	0	SSBP1	Mature
CUX1	1.00068e-17	0.324709	0.875	0.761	2.0509e-13	0	CUX1	Mature
POLR3K	1.01291e-17	-0.274012	0.294	0.489	2.07595e-13	0	POLR3K	Mature
GPAA1	1.02423e-17	-0.285394	0.636	0.798	2.09916e-13	0	GPAA1	Mature
FOXN2	1.0576e-17	0.334696	0.71	0.55	2.16755e-13	0	FOXN2	Mature
CDCA4	1.17984e-17	-0.303228	0.187	0.363	2.41808e-13	0	CDCA4	Mature
LSAMP	1.34643e-17	0.453364	0.701	0.582	2.75952e-13	0	LSAMP	Mature
R3HCC1L	1.35067e-17	0.297193	0.731	0.58	2.76819e-13	0	R3HCC1L	Mature
TANC2	1.39983e-17	0.328591	0.714	0.559	2.86896e-13	0	TANC2	Mature
RASAL2	1.45221e-17	0.344688	0.733	0.6	2.9763e-13	0	RASAL2	Mature
BIRC6	1.46028e-17	0.295244	0.919	0.871	2.99284e-13	0	BIRC6	Mature
RPP25	1.55629e-17	-0.272011	0.428	0.606	3.18962e-13	0	RPP25	Mature
NOP10	1.64077e-17	-0.273571	0.925	0.962	3.36276e-13	0	NOP10	Mature
NFAT5	1.75793e-17	0.351245	0.681	0.545	3.60287e-13	0	NFAT5	Mature
RHOC	1.76339e-17	-0.279707	0.734	0.854	3.61406e-13	0	RHOC	Mature
NDUFB10	1.79223e-17	-0.258929	0.967	0.983	3.67317e-13	0	NDUFB10	Mature
TLE1	1.85142e-17	0.355393	0.747	0.631	3.79449e-13	0	TLE1	Mature
ANKS1A	1.93137e-17	0.304116	0.671	0.536	3.95833e-13	0	ANKS1A	Mature
TUBB6	1.97862e-17	-0.316399	0.493	0.658	4.05519e-13	0	TUBB6	Mature
GGCT	1.979e-17	-0.306361	0.568	0.716	4.05596e-13	0	GGCT	Mature
TRAK2	2.02737e-17	0.344969	0.916	0.868	4.1551e-13	0	TRAK2	Mature
QDPR	2.04149e-17	-0.260474	0.866	0.921	4.18403e-13	0	QDPR	Mature
SRP9	2.09147e-17	-0.294672	0.659	0.794	4.28646e-13	0	SRP9	Mature
CKLF	2.44658e-17	-0.295796	0.496	0.671	5.01427e-13	0	CKLF	Mature
TRA2A	2.53408e-17	0.295733	0.652	0.492	5.19359e-13	0	TRA2A	Mature
PTTG1IP	2.67372e-17	0.260466	0.99	0.976	5.47978e-13	0	PTTG1IP	Mature
SND1	2.8386e-17	0.298348	0.901	0.842	5.8177e-13	0	SND1	Mature
ATRX	2.9651e-17	0.302594	0.915	0.87	6.07697e-13	0	ATRX	Mature
RPA3	3.33086e-17	-0.297913	0.457	0.638	6.8266e-13	0	RPA3	Mature
AMBRA1	3.45798e-17	0.330929	0.708	0.57	7.08712e-13	0	AMBRA1	Mature
OSBPL8	3.59145e-17	0.297739	0.922	0.88	7.36067e-13	0	OSBPL8	Mature
MIR222HG	3.7027e-17	0.29038	0.485	0.308	7.58868e-13	0	MIR222HG	Mature
UBR5	3.72223e-17	0.309652	0.685	0.546	7.62871e-13	0	UBR5	Mature
CAMK2D	3.74721e-17	0.327437	0.695	0.562	7.6799e-13	0	CAMK2D	Mature
CENPN	3.77536e-17	-0.254562	0.152	0.325	7.73759e-13	0	CENPN	Mature
BPTF	3.90755e-17	0.287137	0.948	0.885	8.00852e-13	0	BPTF	Mature
PSMA2	3.92816e-17	-0.251222	0.875	0.943	8.05077e-13	0	PSMA2	Mature
ECM1	3.99759e-17	-0.280436	0.625	0.766	8.19306e-13	0	ECM1	Mature
ADIPOR2	4.0078e-17	0.306896	0.869	0.796	8.21399e-13	0	ADIPOR2	Mature
BICD1	4.02701e-17	0.30624	0.609	0.445	8.25337e-13	0	BICD1	Mature
PHB2	4.08288e-17	-0.269836	0.854	0.912	8.36787e-13	0	PHB2	Mature
GTF2F2	4.32632e-17	0.331492	0.933	0.892	8.8668e-13	0	GTF2F2	Mature
GDF15	4.74602e-17	-0.542349	0.565	0.716	9.72697e-13	0	GDF15	Mature
SSRP1	4.82781e-17	-0.271969	0.423	0.611	9.8946e-13	0	SSRP1	Mature
GGH	4.94138e-17	-0.286613	0.552	0.715	1.01274e-12	0	GGH	Mature
TUBA1A	4.96126e-17	-0.335563	0.909	0.94	1.01681e-12	0	TUBA1A	Mature
PIK3CB	5.20933e-17	0.316767	0.713	0.58	1.06765e-12	0	PIK3CB	Mature
PARD3	5.38736e-17	0.333298	0.695	0.572	1.10414e-12	0	PARD3	Mature
RNF130	6.52602e-17	0.283971	0.89	0.808	1.33751e-12	0	RNF130	Mature
MGAT5	6.66216e-17	0.309045	0.737	0.593	1.36541e-12	0	MGAT5	Mature
PTPRK	6.71864e-17	0.291649	0.617	0.455	1.37699e-12	0	PTPRK	Mature
POLR2E	6.94613e-17	-0.269035	0.733	0.86	1.42361e-12	0	POLR2E	Mature
MELK	8.13277e-17	-0.311019	0.205	0.379	1.66681e-12	0	MELK	Mature
CSNK1A1	8.18913e-17	0.278741	0.908	0.84	1.67836e-12	0	CSNK1A1	Mature
GAB1	8.46386e-17	0.299716	0.657	0.483	1.73467e-12	0	GAB1	Mature
KIF23	8.68646e-17	-0.350062	0.173	0.34	1.78029e-12	0	KIF23	Mature
H2AFV	8.73227e-17	-0.305381	0.77	0.854	1.78968e-12	0	H2AFV	Mature
MRTFA	9.34888e-17	0.271541	0.646	0.459	1.91605e-12	0	MRTFA	Mature
RBMS1	9.8829e-17	0.349278	0.826	0.745	2.0255e-12	0	RBMS1	Mature
RABGAP1	9.92664e-17	0.299492	0.666	0.521	2.03446e-12	0	RABGAP1	Mature
APBB2	1.15979e-16	0.350111	0.684	0.54	2.37699e-12	0	APBB2	Mature
SSNA1	1.22511e-16	-0.278469	0.642	0.767	2.51086e-12	0	SSNA1	Mature
FBXL20	1.25678e-16	0.299172	0.546	0.377	2.57577e-12	0	FBXL20	Mature
ITCH	1.29168e-16	0.291852	0.614	0.466	2.6473e-12	0	ITCH	Mature
UST	1.32243e-16	0.311925	0.684	0.531	2.71033e-12	0	UST	Mature
KDM2A	1.42023e-16	0.327528	0.666	0.529	2.91076e-12	0	KDM2A	Mature
KIDINS220	1.47688e-16	0.299068	0.687	0.538	3.02686e-12	0	KIDINS220	Mature
ETNK1	1.58605e-16	0.309745	0.65	0.51	3.25061e-12	0	ETNK1	Mature
PRDX5	1.6202e-16	-0.25435	0.969	0.984	3.32061e-12	0	PRDX5	Mature
KIAA2026	1.71839e-16	0.342439	0.747	0.647	3.52184e-12	0	KIAA2026	Mature
BANF1	1.8258e-16	-0.270314	0.724	0.853	3.74197e-12	0	BANF1	Mature
DDX39A	1.84807e-16	-0.320263	0.43	0.592	3.78761e-12	0	DDX39A	Mature
MRPL18	1.92145e-16	-0.299876	0.61	0.74	3.93802e-12	0	MRPL18	Mature
PLP2	2.06927e-16	-0.277023	0.45	0.631	4.24096e-12	0	PLP2	Mature
NASP	2.07685e-16	-0.361595	0.748	0.823	4.2565e-12	0	NASP	Mature
PUM1	2.11661e-16	0.290315	0.816	0.713	4.33799e-12	0	PUM1	Mature
CLEC11A	2.27883e-16	-0.296397	0.731	0.836	4.67045e-12	0	CLEC11A	Mature
FARP1	2.31543e-16	0.267396	0.925	0.876	4.74547e-12	0	FARP1	Mature
VAT1	2.39594e-16	-0.271764	0.957	0.972	4.91047e-12	0	VAT1	Mature
UBR3	2.40509e-16	0.314326	0.68	0.548	4.92924e-12	0	UBR3	Mature
SRSF2	2.44371e-16	-0.291672	0.6	0.745	5.00839e-12	0	SRSF2	Mature
USP48	2.52574e-16	0.287459	0.877	0.773	5.17649e-12	0	USP48	Mature
CCND1	2.62277e-16	-0.33235	0.95	0.971	5.37536e-12	0	CCND1	Mature
DCLK1	2.64272e-16	0.383392	0.638	0.503	5.41625e-12	0	DCLK1	Mature
HIPK2	2.68182e-16	0.312635	0.671	0.546	5.49639e-12	0	HIPK2	Mature
CCDC91	2.69387e-16	0.343058	0.765	0.657	5.52109e-12	0	CCDC91	Mature
AHCYL2	2.73286e-16	0.2972	0.574	0.419	5.60099e-12	0	AHCYL2	Mature
TOMM5	2.80492e-16	-0.279662	0.749	0.849	5.74869e-12	0	TOMM5	Mature
KIF1B	3.10428e-16	0.291564	0.73	0.6	6.36223e-12	0	KIF1B	Mature
RBMS3	3.11977e-16	0.334901	0.471	0.311	6.39398e-12	0	RBMS3	Mature
HERC4	3.29295e-16	0.328561	0.664	0.539	6.74891e-12	0	HERC4	Mature
MAF1	3.49085e-16	-0.273501	0.518	0.688	7.1545e-12	0	MAF1	Mature
PTPN14	3.62445e-16	0.354149	0.749	0.618	7.42831e-12	0	PTPN14	Mature
UQCRFS1	3.78878e-16	-0.262933	0.882	0.925	7.76511e-12	0	UQCRFS1	Mature
WDFY3	3.79169e-16	0.276724	0.653	0.509	7.77108e-12	0	WDFY3	Mature
SNRPC	3.8082e-16	-0.258195	0.673	0.812	7.8049e-12	0	SNRPC	Mature
TMEM160	4.13424e-16	-0.283962	0.72	0.826	8.47312e-12	0	TMEM160	Mature
LONP2	4.40537e-16	0.300895	0.827	0.739	9.02881e-12	0	LONP2	Mature
RAB5IF	4.45061e-16	-0.264363	0.744	0.85	9.12153e-12	0	RAB5IF	Mature
SLC25A11	4.55684e-16	-0.260122	0.681	0.796	9.33924e-12	0	SLC25A11	Mature
SASH1	5.1628e-16	0.322784	0.883	0.819	1.05812e-11	0	SASH1	Mature
DENND1A	5.28761e-16	0.324398	0.51	0.351	1.0837e-11	0	DENND1A	Mature
ARHGAP42	5.64622e-16	0.322134	0.712	0.598	1.15719e-11	0	ARHGAP42	Mature
TNRC6A	5.6614e-16	0.286998	0.731	0.576	1.1603e-11	0	TNRC6A	Mature
HERC1	5.84791e-16	0.294386	0.731	0.624	1.19853e-11	0	HERC1	Mature
ATXN7L1	5.86961e-16	0.284222	0.457	0.294	1.20298e-11	0	ATXN7L1	Mature
HMCN1	6.19519e-16	0.322689	0.533	0.37	1.2697e-11	0	HMCN1	Mature
FRMD4B	6.21119e-16	0.332101	0.909	0.845	1.27298e-11	0	FRMD4B	Mature
SLC25A39	6.37048e-16	-0.26836	0.667	0.792	1.30563e-11	0	SLC25A39	Mature
ACAT2	6.38475e-16	-0.263742	0.859	0.921	1.30855e-11	0	ACAT2	Mature
RHOBTB3	6.42059e-16	0.320676	0.794	0.676	1.3159e-11	0	RHOBTB3	Mature
USP9X	6.42065e-16	0.300666	0.714	0.599	1.31591e-11	0	USP9X	Mature
RB1CC1	7.37014e-16	0.309513	0.78	0.664	1.51051e-11	0	RB1CC1	Mature
SGCD	8.04251e-16	0.605631	0.737	0.701	1.64831e-11	0	SGCD	Mature
MID1	8.04892e-16	0.363963	0.756	0.653	1.64963e-11	0	MID1	Mature
COMMD4	8.10105e-16	-0.277076	0.638	0.778	1.66031e-11	0	COMMD4	Mature
LINC00589	8.13357e-16	0.312239	0.763	0.649	1.66697e-11	0	LINC00589	Mature
SUMF1	8.51564e-16	0.325688	0.696	0.579	1.74528e-11	0	SUMF1	Mature
CLASP2	8.60512e-16	0.313169	0.806	0.706	1.76362e-11	0	CLASP2	Mature
GPATCH2	9.03885e-16	0.285401	0.635	0.474	1.85251e-11	0	GPATCH2	Mature
SOS1	9.25354e-16	0.298261	0.669	0.544	1.89651e-11	0	SOS1	Mature
MRPS12	9.58621e-16	-0.273659	0.635	0.77	1.96469e-11	0	MRPS12	Mature
DYNC2H1	9.6043e-16	0.297487	0.631	0.494	1.9684e-11	0	DYNC2H1	Mature
AC118549.1	9.66388e-16	0.292081	0.727	0.603	1.98061e-11	0	AC118549.1	Mature
VPS8	1.08569e-15	0.289778	0.645	0.503	2.22511e-11	0	VPS8	Mature
LEF1	1.50096e-15	0.379519	0.591	0.46	3.07622e-11	0	LEF1	Mature
MAPRE2	1.57975e-15	0.37638	0.745	0.626	3.23769e-11	0	MAPRE2	Mature
ATP6V1A	1.62251e-15	0.325972	0.784	0.681	3.32534e-11	0	ATP6V1A	Mature
NSMCE2	1.67846e-15	0.277037	0.914	0.878	3.44001e-11	0	NSMCE2	Mature
SRI	1.74794e-15	-0.256036	0.827	0.89	3.5824e-11	0	SRI	Mature
SKA2	1.84058e-15	-0.293643	0.464	0.635	3.77227e-11	0	SKA2	Mature
USP32	1.87578e-15	0.313295	0.709	0.566	3.84442e-11	0	USP32	Mature
LMF2	2.0537e-15	-0.261874	0.345	0.532	4.20906e-11	0	LMF2	Mature
NBEAL1	2.06399e-15	0.31135	0.769	0.674	4.23014e-11	0	NBEAL1	Mature
AHRR	2.40558e-15	0.32253	0.682	0.532	4.93023e-11	0	AHRR	Mature
RDX	2.45466e-15	0.297283	0.968	0.953	5.03083e-11	0	RDX	Mature
VPS29	2.58119e-15	-0.258993	0.773	0.882	5.29014e-11	0	VPS29	Mature
NUDC	2.67557e-15	-0.259276	0.82	0.896	5.48358e-11	0	NUDC	Mature
NEK7	2.70899e-15	0.282439	0.636	0.495	5.55207e-11	0	NEK7	Mature
MAP4	2.79732e-15	0.256091	0.974	0.955	5.73311e-11	0	MAP4	Mature
LATS2	3.17539e-15	0.301905	0.632	0.484	6.50796e-11	0	LATS2	Mature
RAD23A	3.24369e-15	-0.251943	0.745	0.856	6.64795e-11	0	RAD23A	Mature
NHP2	3.45773e-15	-0.26272	0.774	0.864	7.08661e-11	0	NHP2	Mature
NUFIP2	3.57635e-15	0.300123	0.716	0.605	7.32974e-11	0	NUFIP2	Mature
LIMA1	3.62281e-15	0.291482	0.868	0.803	7.42496e-11	0	LIMA1	Mature
RUFY3	3.63519e-15	0.330906	0.741	0.634	7.45031e-11	0	RUFY3	Mature
UVRAG	3.73408e-15	0.282063	0.759	0.645	7.653e-11	0	UVRAG	Mature
MTSS1	3.85228e-15	0.353149	0.643	0.516	7.89525e-11	0	MTSS1	Mature
DMXL2	4.05149e-15	0.358886	0.701	0.592	8.30353e-11	0	DMXL2	Mature
IRS2	4.16142e-15	0.308165	0.759	0.644	8.52884e-11	0	IRS2	Mature
PDCD5	4.42884e-15	-0.272027	0.784	0.85	9.0769e-11	0	PDCD5	Mature
RASSF3	4.69487e-15	0.307984	0.747	0.64	9.62214e-11	0	RASSF3	Mature
PRDX4	4.72832e-15	-0.253272	0.85	0.914	9.69069e-11	0	PRDX4	Mature
CCT5	5.0144e-15	-0.266283	0.875	0.926	1.0277e-10	0	CCT5	Mature
RNH1	5.18937e-15	-0.260411	0.862	0.937	1.06356e-10	0	RNH1	Mature
GTF2I	5.36454e-15	0.263398	0.877	0.801	1.09946e-10	0	GTF2I	Mature
NUMB	5.40117e-15	0.257478	0.682	0.521	1.10697e-10	0	NUMB	Mature
ZNF704	5.85062e-15	0.319865	0.777	0.667	1.19908e-10	0	ZNF704	Mature
RNF187	6.48371e-15	-0.283055	0.632	0.764	1.32884e-10	0	RNF187	Mature
SYNE1	6.53928e-15	0.36783	0.695	0.566	1.34023e-10	0	SYNE1	Mature
MAP4K3	7.01835e-15	0.279245	0.802	0.7	1.43841e-10	0	MAP4K3	Mature
YTHDF3	7.07711e-15	0.298586	0.758	0.64	1.45045e-10	0	YTHDF3	Mature
FAM222B	7.38356e-15	0.277053	0.675	0.543	1.51326e-10	0	FAM222B	Mature
CPEB4	7.70743e-15	0.34204	0.66	0.549	1.57964e-10	0	CPEB4	Mature
HIST1H1A	8.75016e-15	-0.522813	0.131	0.273	1.79335e-10	0	HIST1H1A	Mature
LHFPL3-AS1	8.94055e-15	0.538654	0.823	0.811	1.83236e-10	0	LHFPL3-AS1	Mature
EPHA5	9.0961e-15	0.339094	0.682	0.562	1.86425e-10	0	EPHA5	Mature
C1orf43	9.55755e-15	-0.2626	0.774	0.865	1.95882e-10	0	C1orf43	Mature
GULP1	1.0918e-14	0.319698	0.721	0.589	2.23764e-10	0	GULP1	Mature
SNRPG	1.1695e-14	-0.265539	0.703	0.805	2.3969e-10	0	SNRPG	Mature
PHF21A	1.28457e-14	0.292874	0.554	0.403	2.63273e-10	0	PHF21A	Mature
CCSER2	1.42081e-14	0.287103	0.755	0.654	2.91194e-10	0	CCSER2	Mature
TESK2	1.50414e-14	0.263989	0.546	0.392	3.08274e-10	0	TESK2	Mature
PTCH1	1.50563e-14	0.343739	0.354	0.207	3.08579e-10	0	PTCH1	Mature
SEMA6A-AS1	1.57134e-14	0.292503	0.752	0.642	3.22047e-10	0	SEMA6A-AS1	Mature
ZFHX3	1.58766e-14	0.337006	0.655	0.529	3.2539e-10	0	ZFHX3	Mature
ZKSCAN1	1.59112e-14	0.28217	0.784	0.661	3.261e-10	0	ZKSCAN1	Mature
SH3D19	1.60375e-14	0.284496	0.712	0.606	3.28689e-10	0	SH3D19	Mature
ETS1	1.91626e-14	0.290866	0.897	0.826	3.92738e-10	0	ETS1	Mature
HNRNPAB	2.03554e-14	-0.292837	0.774	0.855	4.17184e-10	0	HNRNPAB	Mature
TTC3	2.07632e-14	0.264872	0.964	0.923	4.25542e-10	0	TTC3	Mature
MANF	2.08886e-14	-0.2843	0.744	0.82	4.28112e-10	0	MANF	Mature
FDPS	2.20598e-14	-0.254591	0.907	0.962	4.52115e-10	0	FDPS	Mature
FNIP2	2.22759e-14	0.299652	0.891	0.86	4.56544e-10	0	FNIP2	Mature
TRIP12	2.3607e-14	0.271164	0.788	0.679	4.83826e-10	0	TRIP12	Mature
TRPM7	2.3887e-14	0.288828	0.734	0.616	4.89565e-10	0	TRPM7	Mature
TENT2	2.56421e-14	0.255667	0.552	0.399	5.25535e-10	0	TENT2	Mature
PSMD2	2.78358e-14	-0.25719	0.78	0.886	5.70496e-10	0	PSMD2	Mature
FN1	2.90207e-14	0.620528	0.776	0.692	5.9478e-10	0	FN1	Mature
FSTL1	2.95814e-14	0.307017	0.698	0.582	6.06271e-10	0	FSTL1	Mature
MIR3681HG	3.02274e-14	0.390812	0.678	0.551	6.1951e-10	0	MIR3681HG	Mature
NDUFS7	3.28667e-14	-0.255417	0.811	0.895	6.73603e-10	0	NDUFS7	Mature
PNRC1	3.43738e-14	0.264678	0.667	0.524	7.04491e-10	0	PNRC1	Mature
GRK3	3.45485e-14	0.342424	0.684	0.561	7.08073e-10	0	GRK3	Mature
POLR2K	3.64641e-14	-0.256737	0.571	0.709	7.47332e-10	0	POLR2K	Mature
GALNT3	3.85007e-14	0.292529	0.567	0.42	7.89073e-10	0	GALNT3	Mature
RBPMS	3.92944e-14	0.304304	0.67	0.55	8.05339e-10	0	RBPMS	Mature
WDPCP	3.99096e-14	0.295226	0.706	0.585	8.17947e-10	0	WDPCP	Mature
TMCC1	4.17174e-14	0.285376	0.557	0.405	8.54998e-10	0	TMCC1	Mature
IFRD1	5.0043e-14	0.314419	0.684	0.562	1.02563e-09	0	IFRD1	Mature
IVNS1ABP	5.12158e-14	0.292117	0.714	0.591	1.04967e-09	0	IVNS1ABP	Mature
PVT1	5.14081e-14	0.265477	0.783	0.649	1.05361e-09	0	PVT1	Mature
TBCK	5.57896e-14	0.260926	0.575	0.415	1.14341e-09	0	TBCK	Mature
FKBP8	5.59328e-14	-0.253061	0.786	0.852	1.14634e-09	0	FKBP8	Mature
EPHX1	5.67993e-14	-0.310106	0.855	0.922	1.1641e-09	0	EPHX1	Mature
SUGCT	5.8913e-14	0.295684	0.454	0.319	1.20742e-09	0	SUGCT	Mature
PTPRG	6.15123e-14	0.323785	0.714	0.598	1.26069e-09	0	PTPRG	Mature
PRKCA	6.20648e-14	0.316895	0.689	0.564	1.27202e-09	0	PRKCA	Mature
NCOA1	6.60995e-14	0.289795	0.643	0.533	1.35471e-09	0	NCOA1	Mature
UBE2I	6.81165e-14	-0.251761	0.673	0.79	1.39605e-09	0	UBE2I	Mature
EZH2	6.81978e-14	-0.266076	0.214	0.372	1.39771e-09	0	EZH2	Mature
TAF4B	7.02017e-14	0.331008	0.691	0.562	1.43878e-09	0	TAF4B	Mature
NBAS	7.20157e-14	0.267727	0.747	0.64	1.47596e-09	0	NBAS	Mature
ZNF148	7.30373e-14	0.258501	0.747	0.632	1.4969e-09	0	ZNF148	Mature
WWTR1	7.63879e-14	0.327035	0.737	0.612	1.56557e-09	0	WWTR1	Mature
KIF13A	7.79787e-14	0.285457	0.617	0.483	1.59817e-09	0	KIF13A	Mature
SOCS6	7.96839e-14	0.339617	0.674	0.551	1.63312e-09	0	SOCS6	Mature
SPIDR	8.12397e-14	0.292285	0.766	0.644	1.66501e-09	0	SPIDR	Mature
CREBBP	8.24342e-14	0.270251	0.714	0.596	1.68949e-09	0	CREBBP	Mature
CRY1	8.65803e-14	0.318179	0.671	0.545	1.77446e-09	0	CRY1	Mature
TAOK1	9.6838e-14	0.288682	0.645	0.516	1.9847e-09	0	TAOK1	Mature
ATP9B	1.03062e-13	0.254139	0.565	0.423	2.11226e-09	0	ATP9B	Mature
IDH2	1.03661e-13	-0.262722	0.39	0.55	2.12454e-09	0	IDH2	Mature
MACROD2	1.06243e-13	0.347481	0.433	0.295	2.17745e-09	0	MACROD2	Mature
GALNTL6	1.09208e-13	0.377994	0.443	0.298	2.23821e-09	0	GALNTL6	Mature
LRP12	1.14121e-13	0.268661	0.558	0.412	2.3389e-09	0	LRP12	Mature
ARHGAP32	1.3838e-13	0.267523	0.727	0.59	2.83611e-09	0	ARHGAP32	Mature
RFX7	1.47329e-13	0.289079	0.582	0.436	3.0195e-09	0	RFX7	Mature
TASP1	1.51712e-13	0.292471	0.687	0.577	3.10934e-09	0	TASP1	Mature
LARGE1	1.60809e-13	0.273277	0.869	0.788	3.29579e-09	0	LARGE1	Mature
BCLAF1	1.63328e-13	0.259124	0.886	0.813	3.34741e-09	0	BCLAF1	Mature
USP9Y	1.63721e-13	0.260913	0.496	0.344	3.35546e-09	0	USP9Y	Mature
HSPB11	1.95024e-13	-0.255049	0.543	0.682	3.99702e-09	0	HSPB11	Mature
STAM	2.07116e-13	0.254921	0.845	0.759	4.24484e-09	0	STAM	Mature
PCNX1	2.18689e-13	0.256348	0.61	0.466	4.48204e-09	0	PCNX1	Mature
MLLT3	2.19276e-13	0.278176	0.613	0.488	4.49407e-09	0	MLLT3	Mature
GPRIN3	2.28223e-13	0.278178	0.481	0.344	4.67743e-09	0	GPRIN3	Mature
UBE2E2	2.35582e-13	0.297807	0.567	0.429	4.82824e-09	0	UBE2E2	Mature
CLIC4	2.68862e-13	0.316063	0.788	0.683	5.51033e-09	0	CLIC4	Mature
TRAPPC9	2.72152e-13	0.262277	0.769	0.646	5.57775e-09	0	TRAPPC9	Mature
SEC31A	2.81064e-13	0.264225	0.836	0.779	5.7604e-09	0	SEC31A	Mature
ZMYND8	3.28604e-13	0.260437	0.799	0.711	6.73474e-09	0	ZMYND8	Mature
PLTP	3.28825e-13	-0.254525	0.408	0.569	6.73926e-09	0	PLTP	Mature
GTF2A2	3.32959e-13	-0.25496	0.702	0.807	6.82399e-09	0	GTF2A2	Mature
CDK2AP2	3.44982e-13	-0.254924	0.567	0.712	7.07041e-09	0	CDK2AP2	Mature
MYO9B	3.70183e-13	0.265538	0.883	0.834	7.58691e-09	0	MYO9B	Mature
RSF1	5.12831e-13	0.277054	0.845	0.755	1.05105e-08	0	RSF1	Mature
USP6NL	5.15229e-13	0.27244	0.547	0.386	1.05596e-08	0	USP6NL	Mature
WDR7	5.34374e-13	0.268198	0.6	0.482	1.0952e-08	0	WDR7	Mature
NARS2	5.38819e-13	0.319883	0.838	0.783	1.10431e-08	0	NARS2	Mature
SPAG9	5.72841e-13	0.270642	0.857	0.789	1.17404e-08	0	SPAG9	Mature
PARVA	5.76536e-13	0.262957	0.957	0.933	1.18161e-08	0	PARVA	Mature
ZNF407	5.88274e-13	0.290784	0.682	0.549	1.20567e-08	0	ZNF407	Mature
OSBPL9	6.24124e-13	0.270292	0.866	0.818	1.27914e-08	0	OSBPL9	Mature
NINJ1	6.42287e-13	-0.253364	0.655	0.819	1.31637e-08	0	NINJ1	Mature
DAAM1	6.54336e-13	0.302601	0.805	0.713	1.34106e-08	0	DAAM1	Mature
CARMIL1	6.56883e-13	0.272012	0.526	0.401	1.34628e-08	0	CARMIL1	Mature
CTNNB1	6.5974e-13	0.256601	0.947	0.905	1.35214e-08	0	CTNNB1	Mature
MPPED2	6.77371e-13	0.26156	0.421	0.287	1.38827e-08	0	MPPED2	Mature
HDGF	6.81674e-13	-0.268237	0.61	0.725	1.39709e-08	0	HDGF	Mature
RANBP10	7.74644e-13	0.283338	0.586	0.452	1.58763e-08	0	RANBP10	Mature
ECT2	7.98574e-13	-0.258728	0.244	0.394	1.63668e-08	0	ECT2	Mature
HIST1H1D	8.22186e-13	-0.683965	0.325	0.468	1.68507e-08	0	HIST1H1D	Mature
BABAM2	9.1226e-13	0.301908	0.741	0.661	1.86968e-08	0	BABAM2	Mature
PIK3C2A	9.3585e-13	0.276085	0.616	0.5	1.91802e-08	0	PIK3C2A	Mature
CENPP	1.11624e-12	-0.339061	0.286	0.431	2.28773e-08	0	CENPP	Mature
ADD3	1.14119e-12	0.255291	0.811	0.717	2.33887e-08	0	ADD3	Mature
CDH1	1.30528e-12	0.299386	0.735	0.618	2.67517e-08	0	CDH1	Mature
CACNA1A	1.59322e-12	0.533548	0.883	0.875	3.26531e-08	0	CACNA1A	Mature
HNRNPF	1.60807e-12	-0.254321	0.838	0.883	3.29574e-08	0	HNRNPF	Mature
BTRC	1.72763e-12	0.257949	0.494	0.366	3.54078e-08	0	BTRC	Mature
HDAC4	1.74771e-12	0.27768	0.876	0.807	3.58193e-08	0	HDAC4	Mature
PRDM7	1.78856e-12	0.278979	0.575	0.456	3.66566e-08	0	PRDM7	Mature
C11orf49	1.82595e-12	0.251142	0.645	0.534	3.74228e-08	0	C11orf49	Mature
PRDM2	2.17159e-12	0.263716	0.674	0.569	4.45067e-08	0	PRDM2	Mature
FUT8	2.28818e-12	0.253008	0.553	0.413	4.68962e-08	0	FUT8	Mature
ARSG	2.30864e-12	0.260489	0.702	0.569	4.73155e-08	0	ARSG	Mature
ACACA	2.3948e-12	0.259587	0.717	0.593	4.90815e-08	0	ACACA	Mature
GLI3	2.45939e-12	0.26173	0.508	0.372	5.04052e-08	0	GLI3	Mature
MAGI1	2.60159e-12	0.289591	0.442	0.305	5.33196e-08	0	MAGI1	Mature
SRM	2.83578e-12	-0.256597	0.823	0.861	5.81194e-08	0	SRM	Mature
SUPT3H	3.07815e-12	0.262435	0.437	0.295	6.30866e-08	0	SUPT3H	Mature
ANO4	3.10037e-12	0.260775	0.618	0.478	6.3542e-08	0	ANO4	Mature
PIBF1	3.23007e-12	0.256149	0.648	0.521	6.62003e-08	0	PIBF1	Mature
DENND4A	3.26319e-12	0.254616	0.471	0.343	6.68791e-08	0	DENND4A	Mature
SLFN5	3.63022e-12	0.251672	0.499	0.359	7.44014e-08	0	SLFN5	Mature
MAP4K4	3.78989e-12	0.261339	0.837	0.754	7.76738e-08	0	MAP4K4	Mature
LINC01619	4.42787e-12	0.276346	0.642	0.516	9.07493e-08	0	LINC01619	Mature
KLHL29	4.50316e-12	0.313896	0.728	0.636	9.22922e-08	0	KLHL29	Mature
NEO1	4.51604e-12	0.257542	0.493	0.357	9.25563e-08	0	NEO1	Mature
NEK1	4.52072e-12	0.261404	0.522	0.388	9.26522e-08	0	NEK1	Mature
NCOA3	4.53215e-12	0.273163	0.543	0.412	9.28863e-08	0	NCOA3	Mature
TENM3	4.5496e-12	0.284036	0.618	0.488	9.32441e-08	0	TENM3	Mature
MYO9A	4.70577e-12	0.265871	0.593	0.472	9.64447e-08	0	MYO9A	Mature
MAN1A2	4.86323e-12	0.255505	0.596	0.476	9.96719e-08	0	MAN1A2	Mature
TXNRD1	4.92846e-12	0.282376	0.951	0.929	1.01009e-07	0	TXNRD1	Mature
ESCO1	5.09316e-12	0.266891	0.623	0.5	1.04384e-07	0	ESCO1	Mature
DOCK1	5.23982e-12	0.260698	0.719	0.612	1.0739e-07	0	DOCK1	Mature
SORCS1	5.74632e-12	0.289468	0.475	0.338	1.17771e-07	0	SORCS1	Mature
P2RX7	7.39382e-12	0.28162	0.593	0.484	1.51536e-07	0	P2RX7	Mature
MIB1	8.10435e-12	0.264239	0.565	0.441	1.66099e-07	0	MIB1	Mature
CAMSAP2	8.20701e-12	0.265542	0.642	0.529	1.68203e-07	0	CAMSAP2	Mature
CDK6	8.3543e-12	0.269397	0.517	0.388	1.71221e-07	0	CDK6	Mature
FRY	8.58587e-12	0.291021	0.525	0.408	1.75967e-07	0	FRY	Mature
GLS	9.24892e-12	0.263495	0.779	0.659	1.89557e-07	0	GLS	Mature
SLC23A2	1.00025e-11	0.268533	0.687	0.562	2.05e-07	0	SLC23A2	Mature
TRIM44	1.04836e-11	0.250558	0.675	0.544	2.14861e-07	0	TRIM44	Mature
ABR	1.08972e-11	0.328384	0.836	0.809	2.23338e-07	0	ABR	Mature
SPTAN1	1.16445e-11	0.252552	0.819	0.736	2.38655e-07	0	SPTAN1	Mature
SLC4A7	1.26438e-11	0.28426	0.701	0.608	2.59135e-07	0	SLC4A7	Mature
PPM1L	1.32853e-11	0.251561	0.377	0.245	2.72282e-07	0	PPM1L	Mature
MTHFD1L	1.57177e-11	0.295461	0.78	0.691	3.22134e-07	0	MTHFD1L	Mature
SORBS1	1.68391e-11	0.301952	0.734	0.652	3.45118e-07	0	SORBS1	Mature
JUN	1.7224e-11	0.369877	0.916	0.871	3.53005e-07	0	JUN	Mature
ZNF652	2.09413e-11	0.252918	0.533	0.412	4.29192e-07	0	ZNF652	Mature
USP47	2.3221e-11	0.258077	0.641	0.524	4.75914e-07	0	USP47	Mature
BUB3	2.51864e-11	-0.257782	0.475	0.594	5.16195e-07	0	BUB3	Mature
HDAC8	2.65387e-11	0.263225	0.653	0.56	5.43912e-07	0	HDAC8	Mature
CHD2	2.66112e-11	0.254291	0.765	0.674	5.45396e-07	0	CHD2	Mature
PRKCB	2.69275e-11	0.329268	0.714	0.652	5.51878e-07	0	PRKCB	Mature
LINGO2	2.83122e-11	0.287695	0.298	0.178	5.80258e-07	0	LINGO2	Mature
LONRF1	3.42745e-11	0.268748	0.695	0.628	7.02455e-07	0	LONRF1	Mature
COL11A1	3.73992e-11	0.292102	0.531	0.413	7.66497e-07	0	COL11A1	Mature
SMC1A	3.87836e-11	-0.263758	0.467	0.602	7.94869e-07	0	SMC1A	Mature
MEF2C	4.11149e-11	0.269407	0.738	0.632	8.4265e-07	0	MEF2C	Mature
RALGPS2	4.17957e-11	0.25026	0.635	0.503	8.56602e-07	0	RALGPS2	Mature
PPP1R12A	4.38749e-11	0.276038	0.83	0.777	8.99215e-07	0	PPP1R12A	Mature
FOS	5.1786e-11	0.282635	0.93	0.91	1.06136e-06	0	FOS	Mature
LINC01473	6.40423e-11	0.253383	0.426	0.293	1.31255e-06	0	LINC01473	Mature
FNDC3A	6.558e-11	0.260798	0.677	0.581	1.34406e-06	0	FNDC3A	Mature
PRKCH	6.89473e-11	0.279304	0.54	0.429	1.41307e-06	0	PRKCH	Mature
MYO16	7.25194e-11	0.328076	0.39	0.26	1.48629e-06	0	MYO16	Mature
KMT2E	7.85671e-11	0.254351	0.67	0.57	1.61023e-06	0	KMT2E	Mature
KCNQ5	1.18786e-10	0.454485	0.834	0.8	2.43452e-06	0	KCNQ5	Mature
COL5A2	1.39172e-10	0.253882	0.447	0.333	2.85233e-06	0	COL5A2	Mature
ARL6IP1	1.43452e-10	-0.367361	0.753	0.809	2.94004e-06	0	ARL6IP1	Mature
FRYL	1.44369e-10	0.287829	0.724	0.637	2.95885e-06	0	FRYL	Mature
TNIK	1.56292e-10	0.290166	0.596	0.493	3.2032e-06	0	TNIK	Mature
ABCA5	1.68232e-10	0.276659	0.584	0.467	3.44792e-06	0	ABCA5	Mature
SLC5A4-AS1	1.75957e-10	0.304836	0.372	0.248	3.60624e-06	0	SLC5A4-AS1	Mature
NRP2	2.26253e-10	0.260925	0.705	0.622	4.63705e-06	0	NRP2	Mature
KAT2B	2.89362e-10	0.257271	0.623	0.501	5.93048e-06	0	KAT2B	Mature
FTH1	2.95188e-10	-0.252418	1	1	6.04989e-06	0	FTH1	Mature
ROBO2	3.61213e-10	0.761722	0.65	0.639	7.40305e-06	0	ROBO2	Mature
ATE1	4.09964e-10	0.250468	0.666	0.578	8.40222e-06	0	ATE1	Mature
NSD2	4.16431e-10	-0.258949	0.316	0.439	8.53476e-06	0	NSD2	Mature
HIST1H1E	6.63567e-10	-0.330336	0.355	0.489	1.35998e-05	0	HIST1H1E	Mature
NFIA	8.28155e-10	0.252815	0.581	0.481	1.6973e-05	0	NFIA	Mature
TMTC1	9.06806e-10	0.294959	0.574	0.465	1.8585e-05	0	TMTC1	Mature
GPR158	1.38482e-09	0.363772	0.362	0.243	2.83819e-05	0	GPR158	Mature
SIK2	1.55931e-09	0.253084	0.556	0.445	3.19582e-05	0	SIK2	Mature
ZFYVE16	2.69262e-09	0.268228	0.939	0.91	5.51851e-05	0	ZFYVE16	Mature
VCL	3.54891e-09	0.253595	0.694	0.6	7.27349e-05	0	VCL	Mature
MORC3	3.6095e-09	0.255944	0.653	0.582	7.39766e-05	0	MORC3	Mature
CEMIP2	4.84242e-09	0.271585	0.6	0.5	9.92455e-05	0	CEMIP2	Mature
WWOX	5.51635e-09	0.296673	0.797	0.742	0.000113058	0	WWOX	Mature
AC068587.4	6.14814e-09	0.261893	0.834	0.74	0.000126006	0	AC068587.4	Mature
CRADD	7.7354e-09	0.260756	0.46	0.358	0.000158537	0	CRADD	Mature
SERINC5	1.53358e-08	0.257443	0.639	0.56	0.000314307	0	SERINC5	Mature
FHOD3	2.48932e-08	0.279214	0.49	0.394	0.000510186	0	FHOD3	Mature
RIOK3	3.23553e-08	0.258993	0.51	0.408	0.000663121	0	RIOK3	Mature
SRGAP1	3.42354e-08	0.263883	0.68	0.612	0.000701655	0	SRGAP1	Mature
FOSB	5.37036e-08	0.268663	0.774	0.712	0.00110066	0	FOSB	Mature
CA8	3.46141e-07	0.301104	0.708	0.67	0.00709416	0	CA8	Mature
CCSER1	4.72023e-07	0.263001	0.436	0.353	0.00967411	0	CCSER1	Mature
SDK1	7.43264e-07	0.252367	0.542	0.454	0.0152332	0	SDK1	Mature
LINC00632	8.46535e-07	0.274583	0.531	0.469	0.0173497	0	LINC00632	Mature
ALCAM	1.59768e-06	0.276918	0.593	0.516	0.0327445	0	ALCAM	Mature
KCNH1	2.60975e-06	0.250929	0.461	0.379	0.0534869	0	KCNH1	Mature
EMP1	1.04923e-05	0.289964	0.883	0.878	0.21504	0	EMP1	Mature
LRMDA.1	1.45592e-66	-0.734894	0.993	0.996	2.9839e-62	1	LRMDA	Immature
MALAT1.1	2.51413e-61	-0.818377	0.995	1	5.15271e-57	1	MALAT1	Immature
NLGN1.1	2.10235e-60	-0.814983	0.803	0.945	4.30876e-56	1	NLGN1	Immature
RPL19.1	1.11117e-56	0.312921	1	1	2.27735e-52	1	RPL19	Immature
PTPRM.1	3.09259e-56	-0.678031	0.969	0.991	6.33827e-52	1	PTPRM	Immature
RPL29.1	7.72988e-56	0.328109	1	1	1.58424e-51	1	RPL29	Immature
RPS12	8.16693e-56	0.279611	1	1	1.67381e-51	1	RPS12	Immature
CD63	8.16985e-55	0.289504	1	1	1.67441e-50	1	CD63	Immature
DLGAP1.1	8.55947e-54	-0.727929	0.903	0.976	1.75426e-49	1	DLGAP1	Immature
PMEL.1	4.38785e-53	0.41	1	0.998	8.9929e-49	1	PMEL	Immature
INPP4B.1	2.79761e-52	-0.600555	0.991	0.998	5.7337e-48	1	INPP4B	Immature
AUTS2.1	1.23457e-49	-0.667579	0.757	0.936	2.53025e-45	1	AUTS2	Immature
EXOC4.1	1.81478e-49	-0.592222	0.816	0.959	3.7194e-45	1	EXOC4	Immature
EEF1A1.1	2.80585e-49	0.261352	1	1	5.75059e-45	1	EEF1A1	Immature
FMN1.1	3.59369e-49	-0.594716	0.993	0.999	7.36527e-45	1	FMN1	Immature
RPL8.1	1.50395e-48	0.308358	1	1	3.08234e-44	1	RPL8	Immature
OCA2.1	1.79762e-47	-0.65832	0.998	0.996	3.68423e-43	1	OCA2	Immature
LGALS1	2.83326e-47	0.318123	1	1	5.80676e-43	1	LGALS1	Immature
LPP.1	5.83623e-47	-0.606989	0.914	0.973	1.19614e-42	1	LPP	Immature
SNHG29.1	1.63624e-46	0.352613	1	0.999	3.35348e-42	1	SNHG29	Immature
PDE4D.1	1.66982e-45	-0.746523	0.966	0.993	3.42229e-41	1	PDE4D	Immature
SMYD3.1	3.76536e-45	-0.608012	0.907	0.977	7.7171e-41	1	SMYD3	Immature
RPL32.1	6.89369e-45	0.289914	1	1	1.41286e-40	1	RPL32	Immature
RPL28	1.30041e-44	0.30826	1	0.999	2.6652e-40	1	RPL28	Immature
ACTG1.1	1.90258e-44	0.288716	1	0.999	3.89934e-40	1	ACTG1	Immature
STAG1	3.8154e-44	-0.611555	0.705	0.885	7.81966e-40	1	STAG1	Immature
CD81.1	4.99996e-44	0.339901	1	0.997	1.02474e-39	1	CD81	Immature
SOX5.1	1.19313e-43	-0.673499	0.917	0.976	2.44531e-39	1	SOX5	Immature
RPS15	2.26532e-43	0.277421	1	1	4.64277e-39	1	RPS15	Immature
MARCKSL1	3.28366e-43	0.453078	0.993	0.981	6.72986e-39	1	MARCKSL1	Immature
EXOC6B.1	3.32135e-43	-0.625222	0.778	0.922	6.80711e-39	1	EXOC6B	Immature
SSH2.1	3.5532e-43	-0.559776	0.893	0.973	7.28227e-39	1	SSH2	Immature
RPL18	5.24393e-43	0.265084	1	1	1.07474e-38	1	RPL18	Immature
RPS19	9.60983e-43	0.259403	1	1	1.96953e-38	1	RPS19	Immature
RPL12	2.64818e-42	0.291507	1	1	5.42745e-38	1	RPL12	Immature
CEP128.1	4.81823e-42	-0.810114	0.191	0.502	9.87496e-38	1	CEP128	Immature
DTL.1	6.83507e-42	-0.640523	0.041	0.331	1.40085e-37	1	DTL	Immature
PRKG1.1	3.00855e-41	-0.622185	0.843	0.955	6.16601e-37	1	PRKG1	Immature
RPL41	5.02344e-41	0.262303	1	1	1.02955e-36	1	RPL41	Immature
FER.1	1.98137e-40	-0.582737	0.784	0.934	4.06081e-36	1	FER	Immature
NACA	2.46725e-40	0.291827	1	0.999	5.05663e-36	1	NACA	Immature
RPS5.1	2.19421e-39	0.287645	1	0.997	4.49704e-35	1	RPS5	Immature
MDGA2.1	3.15729e-39	-0.636736	0.938	0.98	6.47087e-35	1	MDGA2	Immature
SOX6.1	4.24946e-39	-0.635446	0.807	0.925	8.70927e-35	1	SOX6	Immature
SERF2	1.45302e-38	0.337018	1	0.999	2.97796e-34	1	SERF2	Immature
ERC1.1	4.78978e-38	-0.520684	0.816	0.941	9.81665e-34	1	ERC1	Immature
MIF.1	1.27768e-37	0.292814	1	1	2.61861e-33	1	MIF	Immature
GAPDH.1	1.61018e-37	0.329592	1	1	3.30006e-33	1	GAPDH	Immature
CLSPN.1	4.46872e-37	-0.571053	0.091	0.374	9.15863e-33	1	CLSPN	Immature
EXT1.1	6.59598e-37	-0.565216	0.684	0.861	1.35185e-32	1	EXT1	Immature
ARID1B.1	1.60629e-36	-0.477416	0.952	0.991	3.29209e-32	1	ARID1B	Immature
TRIO.1	5.15445e-36	-0.500204	0.95	0.981	1.0564e-31	1	TRIO	Immature
JMJD1C.1	1.56099e-35	-0.500392	0.859	0.959	3.19925e-31	1	JMJD1C	Immature
PLEKHA5.1	1.86748e-35	-0.437753	0.998	0.999	3.8274e-31	1	PLEKHA5	Immature
GPHN.1	8.92044e-35	-0.516914	0.812	0.928	1.82824e-30	1	GPHN	Immature
AKT3.1	1.20002e-34	-0.533199	0.905	0.968	2.45944e-30	1	AKT3	Immature
NHSL1.1	1.25206e-34	-0.567567	0.96	0.99	2.56609e-30	1	NHSL1	Immature
FTL	1.50795e-34	0.26869	1	1	3.09055e-30	1	FTL	Immature
PDE10A.1	4.15053e-34	-0.519322	0.986	0.996	8.50651e-30	1	PDE10A	Immature
FAF1	6.05627e-34	-0.489786	0.75	0.912	1.24123e-29	1	FAF1	Immature
PRKCE.1	6.56522e-34	-0.504736	0.848	0.961	1.34554e-29	1	PRKCE	Immature
RERE.1	7.28612e-34	-0.529757	0.788	0.929	1.49329e-29	1	RERE	Immature
RAB32	1.00475e-33	0.294568	1	0.999	2.05924e-29	1	RAB32	Immature
BNC2.1	1.20375e-33	-0.498152	0.966	0.992	2.46709e-29	1	BNC2	Immature
SYNE2	1.8061e-33	-0.553673	0.55	0.792	3.70161e-29	1	SYNE2	Immature
SPATA5	2.27108e-33	-0.477871	0.321	0.609	4.65458e-29	1	SPATA5	Immature
NAV2.1	2.49799e-33	-0.561023	0.984	0.997	5.11964e-29	1	NAV2	Immature
CD59	2.61166e-33	0.377712	0.995	0.987	5.35261e-29	1	CD59	Immature
ST6GALNAC3.1	3.02118e-33	-0.611134	0.929	0.964	6.19191e-29	1	ST6GALNAC3	Immature
DLEU2	4.64303e-33	-0.50475	0.31	0.602	9.51588e-29	1	DLEU2	Immature
UTRN	4.66403e-33	-0.478958	0.616	0.841	9.55894e-29	1	UTRN	Immature
SPIDR.1	5.12991e-33	-0.522902	0.524	0.776	1.05137e-28	1	SPIDR	Immature
DIAPH3.1	1.99951e-32	-0.848997	0.152	0.414	4.09799e-28	1	DIAPH3	Immature
LARGE1.1	2.02536e-32	-0.509897	0.695	0.883	4.15098e-28	1	LARGE1	Immature
TOP2A.1	3.05198e-32	-0.909875	0.095	0.353	6.25502e-28	1	TOP2A	Immature
ANKRD17.1	7.07615e-32	-0.469019	0.824	0.938	1.45026e-27	1	ANKRD17	Immature
RPS28	7.70704e-32	0.305301	1	1	1.57956e-27	1	RPS28	Immature
RPS27L.1	1.03136e-31	0.334589	1	0.997	2.11377e-27	1	RPS27L	Immature
RPS15A	1.58085e-31	0.260699	1	1	3.23996e-27	1	RPS15A	Immature
RPS13	2.90251e-31	0.258745	1	1	5.94869e-27	1	RPS13	Immature
RPL36	6.66627e-31	0.291417	1	0.998	1.36625e-26	1	RPL36	Immature
FBXL7.1	7.38596e-31	-0.545748	0.864	0.954	1.51375e-26	1	FBXL7	Immature
PHLPP1.1	1.66292e-30	-0.522956	0.714	0.877	3.40815e-26	1	PHLPP1	Immature
PRKD1.1	1.81951e-30	-0.493588	0.607	0.818	3.72908e-26	1	PRKD1	Immature
SLC25A6.1	1.99244e-30	0.294137	1	0.998	4.08351e-26	1	SLC25A6	Immature
CDK1.1	2.63262e-30	-0.621463	0.088	0.333	5.39555e-26	1	CDK1	Immature
GSTP1.1	2.96961e-30	0.371313	1	1	6.08622e-26	1	GSTP1	Immature
SEMA5A.1	4.2936e-30	-0.524286	0.902	0.962	8.79974e-26	1	SEMA5A	Immature
STXBP5.1	8.68918e-30	-0.539215	0.831	0.928	1.78085e-25	1	STXBP5	Immature
EEF1G.1	9.58099e-30	0.280169	1	0.999	1.96362e-25	1	EEF1G	Immature
DIAPH2.1	1.3212e-29	-0.464341	0.622	0.835	2.70781e-25	1	DIAPH2	Immature
FTH1.1	1.33024e-29	0.446632	1	1	2.72632e-25	1	FTH1	Immature
CTSD.1	1.90783e-29	0.377018	0.995	0.99	3.91009e-25	1	CTSD	Immature
FAU	2.05429e-29	0.254051	1	0.998	4.21027e-25	1	FAU	Immature
RAD51B.1	2.09183e-29	-0.55066	0.809	0.922	4.28721e-25	1	RAD51B	Immature
VPS13B.1	2.17814e-29	-0.488541	0.612	0.808	4.46411e-25	1	VPS13B	Immature
BRI3	2.47295e-29	0.283492	0.998	0.997	5.0683e-25	1	BRI3	Immature
PRIM2	2.61807e-29	-0.428422	0.274	0.551	5.36574e-25	1	PRIM2	Immature
TMEM117.1	3.04563e-29	-0.572463	0.912	0.967	6.24201e-25	1	TMEM117	Immature
SNX25.1	3.32029e-29	-0.513064	0.812	0.916	6.80494e-25	1	SNX25	Immature
EIF4A1.1	1.14328e-28	0.306992	0.998	1	2.34315e-24	1	EIF4A1	Immature
SAT1	1.37823e-28	0.382045	0.997	0.995	2.82467e-24	1	SAT1	Immature
UBE2C.1	1.41881e-28	-0.793363	0.066	0.295	2.90785e-24	1	UBE2C	Immature
PTK2.1	1.56398e-28	-0.432883	0.769	0.909	3.20538e-24	1	PTK2	Immature
ANK2.1	1.8256e-28	-0.53743	0.676	0.839	3.74156e-24	1	ANK2	Immature
JAZF1.1	3.6853e-28	-0.486072	0.797	0.908	7.55302e-24	1	JAZF1	Immature
RPL5	4.47797e-28	0.25297	1	1	9.1776e-24	1	RPL5	Immature
LRBA.1	6.13141e-28	-0.44948	0.628	0.837	1.25663e-23	1	LRBA	Immature
NSMCE2.1	6.23684e-28	-0.430438	0.836	0.92	1.27824e-23	1	NSMCE2	Immature
OAZ1	6.36656e-28	0.255585	1	0.998	1.30483e-23	1	OAZ1	Immature
PRDX1.1	8.65976e-28	0.292097	1	0.997	1.77482e-23	1	PRDX1	Immature
TBL1XR1.1	9.566e-28	-0.430197	0.622	0.824	1.96055e-23	1	TBL1XR1	Immature
FBXO5.1	9.88053e-28	-0.336116	0.045	0.258	2.02501e-23	1	FBXO5	Immature
DIP2C.1	1.03603e-27	-0.450563	0.962	0.984	2.12335e-23	1	DIP2C	Immature
FNIP1.1	1.0916e-27	-0.437232	0.712	0.878	2.23724e-23	1	FNIP1	Immature
CENPP.1	1.18195e-27	-0.496285	0.202	0.455	2.4224e-23	1	CENPP	Immature
AGAP1.1	1.3099e-27	-0.418759	0.776	0.913	2.68463e-23	1	AGAP1	Immature
MSI2.1	1.52479e-27	-0.458564	0.853	0.935	3.12505e-23	1	MSI2	Immature
NCAPG.1	2.96322e-27	-0.446832	0.072	0.296	6.07312e-23	1	NCAPG	Immature
POLA1	3.81608e-27	-0.364526	0.14	0.39	7.82105e-23	1	POLA1	Immature
RPS27	4.76098e-27	0.278673	1	0.999	9.75763e-23	1	RPS27	Immature
NCAM2.1	4.77042e-27	-0.50758	0.743	0.884	9.77697e-23	1	NCAM2	Immature
BRIP1.1	7.07307e-27	-0.424066	0.076	0.3	1.44963e-22	1	BRIP1	Immature
NUSAP1.1	9.41684e-27	-0.794908	0.212	0.441	1.92998e-22	1	NUSAP1	Immature
SBF2.1	1.54043e-26	-0.440483	0.702	0.862	3.15711e-22	1	SBF2	Immature
TMTC2.1	1.62177e-26	-0.499425	0.56	0.783	3.32382e-22	1	TMTC2	Immature
CIT.1	2.39563e-26	-0.607374	0.228	0.462	4.90984e-22	1	CIT	Immature
SCLT1	2.43238e-26	-0.468154	0.381	0.641	4.98516e-22	1	SCLT1	Immature
CUX1.1	2.61258e-26	-0.421197	0.691	0.864	5.35448e-22	1	CUX1	Immature
EPS8.1	3.10312e-26	-0.435785	0.891	0.963	6.35983e-22	1	EPS8	Immature
DYRK1A	4.73715e-26	-0.456269	0.557	0.772	9.7088e-22	1	DYRK1A	Immature
WDR70.1	6.27695e-26	-0.396891	0.483	0.737	1.28646e-21	1	WDR70	Immature
ATP5F1E	9.81971e-26	0.290291	0.998	0.998	2.01255e-21	1	ATP5F1E	Immature
SRP14	1.19278e-25	0.254931	1	0.999	2.44459e-21	1	SRP14	Immature
ASAP1.1	1.49825e-25	-0.380333	0.907	0.965	3.07066e-21	1	ASAP1	Immature
ELF1.1	1.78904e-25	-0.472972	0.921	0.954	3.66665e-21	1	ELF1	Immature
UBB.1	2.1864e-25	0.259203	1	0.997	4.48103e-21	1	UBB	Immature
NASP.1	2.42969e-25	-0.450648	0.705	0.835	4.97965e-21	1	NASP	Immature
VTI1A.1	2.4991e-25	-0.422193	0.559	0.764	5.1219e-21	1	VTI1A	Immature
ATAD2.1	2.63469e-25	-0.523243	0.179	0.411	5.39981e-21	1	ATAD2	Immature
APOE	2.72906e-25	0.539339	0.988	0.973	5.59322e-21	1	APOE	Immature
CHKA.1	3.70721e-25	-0.405127	0.598	0.826	7.59792e-21	1	CHKA	Immature
HJURP.1	3.84986e-25	-0.29447	0.024	0.212	7.89029e-21	1	HJURP	Immature
RRM2.1	4.77904e-25	-0.497227	0.064	0.27	9.79465e-21	1	RRM2	Immature
EIF4G3.1	5.37953e-25	-0.400928	0.821	0.922	1.10253e-20	1	EIF4G3	Immature
USP1.1	5.79759e-25	-0.365976	0.169	0.409	1.18822e-20	1	USP1	Immature
RNASEK.1	6.04819e-25	0.297688	0.995	0.998	1.23958e-20	1	RNASEK	Immature
CCDC171.1	7.31961e-25	-0.640881	0.995	0.995	1.50015e-20	1	CCDC171	Immature
COX6A1	8.01538e-25	0.29797	0.997	0.984	1.64275e-20	1	COX6A1	Immature
LYST.1	9.46602e-25	-0.423604	0.969	0.987	1.94006e-20	1	LYST	Immature
RPL39	1.12698e-24	0.252649	0.997	1	2.30974e-20	1	RPL39	Immature
ZFAND3.1	1.23948e-24	-0.409059	0.816	0.926	2.54032e-20	1	ZFAND3	Immature
ORC6.1	1.31803e-24	-0.344392	0.129	0.364	2.7013e-20	1	ORC6	Immature
DYNLL1.1	2.30716e-24	0.27808	1	0.997	4.72851e-20	1	DYNLL1	Immature
DIP2B.1	4.26378e-24	-0.432947	0.634	0.829	8.73862e-20	1	DIP2B	Immature
TCF12.1	4.29805e-24	-0.385421	0.757	0.904	8.80885e-20	1	TCF12	Immature
KIFC1	4.83989e-24	-0.259201	0.022	0.203	9.91936e-20	1	KIFC1	Immature
SMC4.1	4.90277e-24	-0.688183	0.253	0.475	1.00482e-19	1	SMC4	Immature
PTPRK.1	5.92578e-24	-0.367589	0.347	0.606	1.21449e-19	1	PTPRK	Immature
WWOX.1	7.72232e-24	-0.485355	0.64	0.825	1.58269e-19	1	WWOX	Immature
SIK3.1	8.19014e-24	-0.442704	0.616	0.816	1.67857e-19	1	SIK3	Immature
QPCT.1	8.66916e-24	0.28584	1	0.993	1.77674e-19	1	QPCT	Immature
BTF3.1	8.67785e-24	0.282318	0.998	0.992	1.77852e-19	1	BTF3	Immature
KNL1.1	9.29111e-24	-0.35108	0.074	0.282	1.90421e-19	1	KNL1	Immature
CDKAL1	9.40576e-24	-0.431406	0.533	0.74	1.92771e-19	1	CDKAL1	Immature
RPL23.1	1.3641e-23	-0.345847	0.997	0.994	2.79571e-19	1	RPL23	Immature
KIF23.1	1.51018e-23	-0.409476	0.124	0.344	3.09511e-19	1	KIF23	Immature
NEDD4L.1	1.74037e-23	-0.450157	0.945	0.982	3.56689e-19	1	NEDD4L	Immature
COX6C	1.77257e-23	0.292143	0.99	0.964	3.63289e-19	1	COX6C	Immature
FBXW7.1	1.84151e-23	-0.424548	0.538	0.765	3.77418e-19	1	FBXW7	Immature
NCAPG2.1	2.50525e-23	-0.333078	0.088	0.298	5.13451e-19	1	NCAPG2	Immature
IL1RAPL1.1	2.73275e-23	-0.58021	0.567	0.762	5.60077e-19	1	IL1RAPL1	Immature
SEMA6A.1	2.96521e-23	-0.42149	0.988	0.987	6.07719e-19	1	SEMA6A	Immature
CLASP1.1	3.9775e-23	-0.391672	0.612	0.791	8.15189e-19	1	CLASP1	Immature
QKI.1	4.10341e-23	-0.390243	0.859	0.935	8.40993e-19	1	QKI	Immature
RABGAP1L.1	4.27348e-23	-0.437452	0.683	0.843	8.75849e-19	1	RABGAP1L	Immature
PFDN5	4.41175e-23	0.279634	0.995	0.992	9.04187e-19	1	PFDN5	Immature
B2M	4.45587e-23	0.254673	1	0.999	9.13231e-19	1	B2M	Immature
SLC2A13.1	4.95967e-23	-0.422099	0.59	0.778	1.01648e-18	1	SLC2A13	Immature
MBNL1.1	5.61071e-23	-0.396469	0.717	0.877	1.14992e-18	1	MBNL1	Immature
NSD2.1	6.3529e-23	-0.3968	0.231	0.467	1.30203e-18	1	NSD2	Immature
MYO1E.1	6.36683e-23	-0.41674	0.748	0.891	1.30488e-18	1	MYO1E	Immature
LCORL	6.48852e-23	-0.417757	0.498	0.718	1.32982e-18	1	LCORL	Immature
NF1.1	7.03335e-23	-0.402329	0.705	0.874	1.44148e-18	1	NF1	Immature
EMP3	9.99081e-23	0.292047	0.986	0.994	2.04762e-18	1	EMP3	Immature
CTSA.1	1.41395e-22	0.322357	0.953	0.91	2.89789e-18	1	CTSA	Immature
LINC01572	1.46551e-22	-0.293806	0.038	0.219	3.00356e-18	1	LINC01572	Immature
BARD1	1.47971e-22	-0.358918	0.148	0.372	3.03267e-18	1	BARD1	Immature
INVS.1	1.68269e-22	-0.408968	0.553	0.746	3.44868e-18	1	INVS	Immature
DYM	1.93828e-22	-0.396566	0.533	0.73	3.97251e-18	1	DYM	Immature
FHIT.1	2.1035e-22	-0.493243	0.764	0.891	4.31113e-18	1	FHIT	Immature
SLC3A2.1	2.59837e-22	0.275552	0.998	0.995	5.32536e-18	1	SLC3A2	Immature
BRCA2.1	2.83167e-22	-0.30362	0.098	0.309	5.80351e-18	1	BRCA2	Immature
WDPCP.1	3.89745e-22	-0.401312	0.481	0.71	7.98783e-18	1	WDPCP	Immature
CUTA.1	4.13796e-22	0.292465	0.983	0.966	8.48075e-18	1	CUTA	Immature
SND1.1	4.64451e-22	-0.353204	0.797	0.9	9.51893e-18	1	SND1	Immature
AP005436.1.1	4.76843e-22	-0.542106	0.534	0.724	9.7729e-18	1	AP005436.1	Immature
HMGB2.1	4.80183e-22	-0.522073	0.171	0.381	9.84135e-18	1	HMGB2	Immature
SGO1.1	4.9876e-22	-0.264568	0.055	0.244	1.02221e-17	1	SGO1	Immature
MYO5A.1	5.01743e-22	-0.344354	0.997	0.994	1.02832e-17	1	MYO5A	Immature
HELLS.1	5.67658e-22	-0.364617	0.183	0.405	1.16341e-17	1	HELLS	Immature
ABCB5.1	6.04071e-22	-0.354535	0.95	0.986	1.23804e-17	1	ABCB5	Immature
HLA-A	6.15485e-22	0.318115	0.995	0.994	1.26144e-17	1	HLA-A	Immature
MYO1D.1	8.11969e-22	-0.416027	0.917	0.948	1.66413e-17	1	MYO1D	Immature
ANLN.1	9.25112e-22	-0.51357	0.117	0.316	1.89602e-17	1	ANLN	Immature
RSRC1	9.74128e-22	-0.359313	0.419	0.65	1.99648e-17	1	RSRC1	Immature
SLCO4A1-AS1	1.17066e-21	0.394206	0.895	0.815	2.39927e-17	1	SLCO4A1-AS1	Immature
NRG3.1	1.20493e-21	-0.686902	0.871	0.879	2.4695e-17	1	NRG3	Immature
GNAQ.1	1.23349e-21	-0.365347	0.857	0.926	2.52804e-17	1	GNAQ	Immature
ARL15.1	1.27389e-21	-0.43978	0.603	0.782	2.61083e-17	1	ARL15	Immature
ATP6V0C	1.40572e-21	0.285514	1	0.997	2.88103e-17	1	ATP6V0C	Immature
KIF11.1	1.53531e-21	-0.365335	0.078	0.268	3.14661e-17	1	KIF11	Immature
ZNF704.1	2.11596e-21	-0.412754	0.586	0.773	4.33666e-17	1	ZNF704	Immature
RPS6KA5	2.3715e-21	-0.451566	0.471	0.689	4.86038e-17	1	RPS6KA5	Immature
DISC1.1	3.4116e-21	-0.402932	0.526	0.732	6.99207e-17	1	DISC1	Immature
PRDX5.1	3.4952e-21	0.296836	0.988	0.973	7.16342e-17	1	PRDX5	Immature
STK3	4.47767e-21	-0.355996	0.512	0.73	9.17699e-17	1	STK3	Immature
MELK.1	6.107e-21	-0.34304	0.16	0.381	1.25163e-16	1	MELK	Immature
PTPRJ.1	6.15203e-21	-0.394232	0.767	0.895	1.26086e-16	1	PTPRJ	Immature
RPL36A	7.44104e-21	0.259782	0.998	0.996	1.52504e-16	1	RPL36A	Immature
IGF1R.1	8.19972e-21	-0.378956	0.574	0.779	1.68053e-16	1	IGF1R	Immature
NDUFB2	8.31798e-21	0.279613	0.988	0.985	1.70477e-16	1	NDUFB2	Immature
MED13L.1	9.1739e-21	-0.381747	0.679	0.844	1.88019e-16	1	MED13L	Immature
CNTLN	9.19448e-21	-0.351525	0.386	0.619	1.88441e-16	1	CNTLN	Immature
FAM111B.1	9.44024e-21	-0.274396	0.014	0.165	1.93478e-16	1	FAM111B	Immature
KLF12	9.91206e-21	-0.38346	0.478	0.688	2.03148e-16	1	KLF12	Immature
PELI2.1	1.04319e-20	-0.460718	0.567	0.76	2.13803e-16	1	PELI2	Immature
MLF2.1	1.06432e-20	0.317634	0.855	0.761	2.18133e-16	1	MLF2	Immature
EGLN3.1	1.1354e-20	-0.557211	0.841	0.92	2.32701e-16	1	EGLN3	Immature
CHAF1A.1	1.2437e-20	-0.310431	0.102	0.3	2.54895e-16	1	CHAF1A	Immature
UBL3.1	1.45918e-20	-0.412353	0.971	0.988	2.99058e-16	1	UBL3	Immature
CDC6.1	1.69513e-20	-0.276443	0.057	0.234	3.47416e-16	1	CDC6	Immature
ESCO2.1	2.02487e-20	-0.260009	0.045	0.218	4.14997e-16	1	ESCO2	Immature
VEGFB.1	2.10885e-20	0.312054	0.976	0.937	4.32209e-16	1	VEGFB	Immature
RBL1	2.59115e-20	-0.286641	0.103	0.3	5.31057e-16	1	RBL1	Immature
MLLT10.1	2.90926e-20	-0.354756	0.572	0.786	5.96254e-16	1	MLLT10	Immature
COP1.1	3.13537e-20	-0.347164	0.602	0.792	6.42594e-16	1	COP1	Immature
HSPB1	3.14452e-20	0.351913	0.917	0.862	6.44469e-16	1	HSPB1	Immature
ATM.1	3.21509e-20	-0.36536	0.852	0.947	6.58933e-16	1	ATM	Immature
MYO10.1	3.30683e-20	-0.323982	0.995	0.999	6.77734e-16	1	MYO10	Immature
ECT2.1	3.75988e-20	-0.352411	0.19	0.403	7.70588e-16	1	ECT2	Immature
CYBA.1	3.76405e-20	0.289362	0.991	0.987	7.71442e-16	1	CYBA	Immature
TSPAN10	3.88068e-20	0.371804	0.947	0.907	7.95345e-16	1	TSPAN10	Immature
COX6B1	4.14882e-20	0.28291	0.983	0.97	8.50301e-16	1	COX6B1	Immature
FANCI.1	4.48344e-20	-0.334475	0.147	0.354	9.18881e-16	1	FANCI	Immature
TTLL5	4.61267e-20	-0.33369	0.4	0.634	9.45368e-16	1	TTLL5	Immature
KDM6A.1	4.61511e-20	-0.31214	0.345	0.591	9.45867e-16	1	KDM6A	Immature
PDE3B.1	5.26991e-20	-0.428917	0.524	0.732	1.08007e-15	1	PDE3B	Immature
MMS22L	5.57292e-20	-0.268505	0.079	0.271	1.14217e-15	1	MMS22L	Immature
SAMD4A.1	5.62643e-20	-0.44472	0.791	0.901	1.15314e-15	1	SAMD4A	Immature
MACF1.1	5.75211e-20	-0.372075	0.722	0.87	1.17889e-15	1	MACF1	Immature
ANKRD12.1	8.2391e-20	-0.345238	0.722	0.875	1.6886e-15	1	ANKRD12	Immature
TANC2.1	8.35647e-20	-0.383875	0.484	0.689	1.71266e-15	1	TANC2	Immature
PDE8A	8.79018e-20	-0.347528	0.54	0.727	1.80155e-15	1	PDE8A	Immature
TTC28.1	1.0261e-19	-0.381462	0.422	0.632	2.103e-15	1	TTC28	Immature
RDX.1	1.02965e-19	-0.314843	0.938	0.97	2.11026e-15	1	RDX	Immature
PPP1R12B	1.06538e-19	-0.347443	0.353	0.589	2.1835e-15	1	PPP1R12B	Immature
UACA	1.33691e-19	-0.392801	0.71	0.829	2.74e-15	1	UACA	Immature
PARD3.1	1.36008e-19	-0.355951	0.497	0.684	2.78749e-15	1	PARD3	Immature
FRMD4B.1	1.41344e-19	-0.412484	0.791	0.911	2.89684e-15	1	FRMD4B	Immature
ROBO1.1	1.57966e-19	-0.360306	0.469	0.684	3.23752e-15	1	ROBO1	Immature
ZEB2.1	1.62787e-19	-0.476078	0.964	0.981	3.33631e-15	1	ZEB2	Immature
VAT1.1	1.64553e-19	0.313491	0.979	0.959	3.37251e-15	1	VAT1	Immature
TOMM7	1.70298e-19	0.274477	0.993	0.991	3.49025e-15	1	TOMM7	Immature
KIF2C.1	1.79745e-19	-0.268769	0.05	0.22	3.68386e-15	1	KIF2C	Immature
PAX3.1	2.02946e-19	-0.342905	0.907	0.956	4.15937e-15	1	PAX3	Immature
RTTN	2.46179e-19	-0.3954	0.414	0.625	5.04543e-15	1	RTTN	Immature
KANSL1.1	2.60012e-19	-0.367731	0.61	0.794	5.32895e-15	1	KANSL1	Immature
SNX29.1	2.82212e-19	-0.350108	0.498	0.698	5.78392e-15	1	SNX29	Immature
RABAC1	2.83639e-19	0.296741	0.979	0.979	5.81318e-15	1	RABAC1	Immature
ELOB	2.9056e-19	0.272312	0.993	0.978	5.95502e-15	1	ELOB	Immature
COG5.1	3.11503e-19	-0.348372	0.557	0.747	6.38426e-15	1	COG5	Immature
CHST11.1	3.26641e-19	-0.467915	0.762	0.86	6.69451e-15	1	CHST11	Immature
SCAPER	3.64783e-19	-0.358359	0.409	0.614	7.47624e-15	1	SCAPER	Immature
SGO2.1	3.84293e-19	-0.355529	0.145	0.341	7.87608e-15	1	SGO2	Immature
CENPU.1	3.97559e-19	-0.362111	0.145	0.345	8.14796e-15	1	CENPU	Immature
GSK3B.1	3.98468e-19	-0.366689	0.676	0.836	8.16661e-15	1	GSK3B	Immature
ADI1	4.39707e-19	0.309863	0.981	0.971	9.0118e-15	1	ADI1	Immature
MKI67.1	4.56335e-19	-0.755647	0.141	0.321	9.35258e-15	1	MKI67	Immature
SMCHD1	5.20484e-19	-0.316184	0.471	0.697	1.06673e-14	1	SMCHD1	Immature
MT-ND6.1	5.3873e-19	-0.394813	0.707	0.824	1.10413e-14	1	MT-ND6	Immature
UVRAG.1	5.69376e-19	-0.338068	0.562	0.754	1.16694e-14	1	UVRAG	Immature
KIF20B.1	5.93348e-19	-0.459062	0.209	0.407	1.21607e-14	1	KIF20B	Immature
CDC42BPA.1	6.37682e-19	-0.38997	0.691	0.83	1.30693e-14	1	CDC42BPA	Immature
NDC80.1	6.70676e-19	-0.329427	0.076	0.25	1.37455e-14	1	NDC80	Immature
SPC25.1	6.71526e-19	-0.255549	0.038	0.196	1.37629e-14	1	SPC25	Immature
CST3	7.08966e-19	0.322181	0.984	0.959	1.45303e-14	1	CST3	Immature
CENPK.1	7.44589e-19	-0.298219	0.134	0.332	1.52604e-14	1	CENPK	Immature
EZH2.1	7.61998e-19	-0.311444	0.169	0.376	1.56172e-14	1	EZH2	Immature
ANKRD44.1	8.24069e-19	-0.362678	0.662	0.82	1.68893e-14	1	ANKRD44	Immature
CENPF.1	9.70485e-19	-0.916069	0.448	0.643	1.98901e-14	1	CENPF	Immature
CDK5RAP2	9.8469e-19	-0.32593	0.495	0.707	2.01812e-14	1	CDK5RAP2	Immature
DGKH	1.05098e-18	-0.346843	0.41	0.634	2.15399e-14	1	DGKH	Immature
SRPK2.1	1.29211e-18	-0.341102	0.903	0.963	2.64817e-14	1	SRPK2	Immature
TYMS.1	1.78092e-18	-0.509351	0.241	0.43	3.64999e-14	1	TYMS	Immature
TBC1D5.1	1.80404e-18	-0.394509	0.709	0.818	3.69737e-14	1	TBC1D5	Immature
ASH1L.1	1.85052e-18	-0.316175	0.622	0.799	3.79265e-14	1	ASH1L	Immature
TMEM131.1	1.92485e-18	-0.312319	0.438	0.643	3.94499e-14	1	TMEM131	Immature
AURKB.1	2.1413e-18	-0.396348	0.114	0.292	4.3886e-14	1	AURKB	Immature
UBL5	2.27056e-18	0.285135	0.978	0.95	4.65352e-14	1	UBL5	Immature
CCDC138	2.55254e-18	-0.250767	0.183	0.397	5.23143e-14	1	CCDC138	Immature
NSG1	2.83267e-18	0.274544	0.962	0.949	5.80557e-14	1	NSG1	Immature
CABLES1.1	2.87961e-18	-0.348584	0.981	0.986	5.90177e-14	1	CABLES1	Immature
ASPM.1	3.02055e-18	-0.573267	0.133	0.321	6.19061e-14	1	ASPM	Immature
C4orf48	3.09826e-18	0.320472	0.959	0.919	6.34988e-14	1	C4orf48	Immature
BTBD9.1	3.39035e-18	-0.391475	0.536	0.719	6.94853e-14	1	BTBD9	Immature
CREBBP.1	3.58616e-18	-0.334546	0.514	0.708	7.34983e-14	1	CREBBP	Immature
SSR4	4.87645e-18	0.274099	0.976	0.969	9.99428e-14	1	SSR4	Immature
LHFPL6	4.97189e-18	-0.296297	0.271	0.481	1.01899e-13	1	LHFPL6	Immature
MRTFA.1	5.06264e-18	-0.312373	0.381	0.611	1.03759e-13	1	MRTFA	Immature
MCC.1	5.19874e-18	-0.342667	0.647	0.809	1.06548e-13	1	MCC	Immature
TRAPPC9.1	5.49374e-18	-0.33565	0.557	0.764	1.12594e-13	1	TRAPPC9	Immature
KIF14.1	5.56729e-18	-0.302111	0.071	0.238	1.14102e-13	1	KIF14	Immature
TBC1D22A.1	5.80677e-18	-0.317442	0.607	0.791	1.1901e-13	1	TBC1D22A	Immature
NINJ1.1	5.90338e-18	0.329404	0.828	0.715	1.2099e-13	1	NINJ1	Immature
ARHGAP10	6.05199e-18	-0.314466	0.359	0.571	1.24036e-13	1	ARHGAP10	Immature
ARHGAP24.1	6.12513e-18	-0.432462	0.641	0.787	1.25535e-13	1	ARHGAP24	Immature
GABARAP.1	6.12813e-18	0.282069	0.993	0.982	1.25596e-13	1	GABARAP	Immature
SDK1.1	6.57941e-18	-0.406333	0.341	0.562	1.34845e-13	1	SDK1	Immature
HDAC4.1	7.16387e-18	-0.348386	0.743	0.88	1.46824e-13	1	HDAC4	Immature
ARHGAP32.1	7.4294e-18	-0.31404	0.497	0.719	1.52266e-13	1	ARHGAP32	Immature
PCCA.1	7.68787e-18	-0.358793	0.517	0.706	1.57563e-13	1	PCCA	Immature
PDS5A	8.52959e-18	-0.323907	0.607	0.786	1.74814e-13	1	PDS5A	Immature
PHPT1	9.34512e-18	0.298578	0.94	0.927	1.91528e-13	1	PHPT1	Immature
FARS2	1.2374e-17	-0.286777	0.493	0.711	2.53605e-13	1	FARS2	Immature
POLR2L	1.32602e-17	0.269736	0.99	0.978	2.71768e-13	1	POLR2L	Immature
TEX41.1	1.69513e-17	-0.541921	0.95	0.967	3.47416e-13	1	TEX41	Immature
FUBP1	1.75607e-17	-0.283758	0.445	0.662	3.59906e-13	1	FUBP1	Immature
PSD3	1.79081e-17	-0.342042	0.345	0.555	3.67026e-13	1	PSD3	Immature
ZNF407.1	1.84955e-17	-0.356622	0.46	0.673	3.79065e-13	1	ZNF407	Immature
KMT2C.1	1.89661e-17	-0.347279	0.638	0.804	3.88711e-13	1	KMT2C	Immature
ANO4.1	2.11447e-17	-0.32273	0.388	0.607	4.33361e-13	1	ANO4	Immature
RPS21	2.13516e-17	0.252963	0.998	0.995	4.37601e-13	1	RPS21	Immature
FTO	2.28853e-17	-0.304769	0.491	0.694	4.69034e-13	1	FTO	Immature
GLI3.1	2.31163e-17	-0.285333	0.278	0.501	4.73768e-13	1	GLI3	Immature
SCMH1	2.89122e-17	-0.325062	0.428	0.634	5.92556e-13	1	SCMH1	Immature
DST.1	2.95014e-17	-0.369079	0.616	0.778	6.04631e-13	1	DST	Immature
CLEC11A.1	3.33525e-17	0.298286	0.855	0.763	6.8356e-13	1	CLEC11A	Immature
ATXN1.1	3.42988e-17	-0.354142	0.569	0.749	7.02954e-13	1	ATXN1	Immature
FBXL17.1	3.6791e-17	-0.366837	0.462	0.667	7.54032e-13	1	FBXL17	Immature
DOCK1.1	3.78437e-17	-0.324196	0.524	0.72	7.75606e-13	1	DOCK1	Immature
FOXN3.1	4.1745e-17	-0.331905	0.716	0.857	8.55564e-13	1	FOXN3	Immature
FAM172A.1	4.19877e-17	-0.355228	0.583	0.77	8.60537e-13	1	FAM172A	Immature
MAPK8.1	4.22259e-17	-0.365826	0.51	0.698	8.6542e-13	1	MAPK8	Immature
BSG.1	4.40577e-17	0.275428	0.988	0.965	9.02963e-13	1	BSG	Immature
HIST1H1B.1	4.6562e-17	-0.751583	0.091	0.253	9.54288e-13	1	HIST1H1B	Immature
ULK4	4.6712e-17	-0.306755	0.293	0.511	9.57362e-13	1	ULK4	Immature
PPM1H.1	5.36308e-17	-0.349322	0.51	0.695	1.09916e-12	1	PPM1H	Immature
FARP1.1	5.42747e-17	-0.285371	0.843	0.922	1.11236e-12	1	FARP1	Immature
PTBP2.1	6.05845e-17	-0.323115	0.436	0.649	1.24168e-12	1	PTBP2	Immature
GAS2L3	6.57034e-17	-0.353211	0.562	0.743	1.34659e-12	1	GAS2L3	Immature
MCM4.1	6.89453e-17	-0.305405	0.138	0.316	1.41303e-12	1	MCM4	Immature
ZNF644.1	8.42964e-17	-0.329172	0.64	0.799	1.72765e-12	1	ZNF644	Immature
ANKRD28.1	9.06123e-17	-0.409327	0.838	0.919	1.8571e-12	1	ANKRD28	Immature
GPX4.1	9.12091e-17	0.258135	0.984	0.977	1.86933e-12	1	GPX4	Immature
VPS28	9.69432e-17	0.257053	0.922	0.835	1.98685e-12	1	VPS28	Immature
NDUFB7	9.80814e-17	0.279221	0.955	0.927	2.01018e-12	1	NDUFB7	Immature
TANC1.1	1.0118e-16	-0.336785	0.702	0.85	2.07368e-12	1	TANC1	Immature
PLTP.1	1.13974e-16	0.314271	0.602	0.456	2.33589e-12	1	PLTP	Immature
ADK	1.18818e-16	-0.325118	0.536	0.733	2.43518e-12	1	ADK	Immature
DLG1.1	1.30671e-16	-0.327197	0.712	0.849	2.6781e-12	1	DLG1	Immature
ERBIN.1	1.4138e-16	-0.353796	0.826	0.909	2.89759e-12	1	ERBIN	Immature
TNKS.1	1.45183e-16	-0.355155	0.617	0.768	2.97552e-12	1	TNKS	Immature
DYNLRB1	1.58272e-16	0.297045	0.936	0.908	3.24378e-12	1	DYNLRB1	Immature
PEAK1.1	1.97258e-16	-0.302968	0.524	0.737	4.0428e-12	1	PEAK1	Immature
CENPE.1	2.31249e-16	-0.431094	0.136	0.311	4.73946e-12	1	CENPE	Immature
APBB2.1	2.3382e-16	-0.341991	0.462	0.665	4.79215e-12	1	APBB2	Immature
BRAF.1	2.87863e-16	-0.329141	0.564	0.738	5.89976e-12	1	BRAF	Immature
CTDSPL2	2.92238e-16	-0.279418	0.207	0.405	5.98942e-12	1	CTDSPL2	Immature
SMC1A.1	3.09154e-16	-0.353258	0.428	0.605	6.33612e-12	1	SMC1A	Immature
PPP3CA.1	3.5702e-16	-0.3258	0.488	0.688	7.31713e-12	1	PPP3CA	Immature
MTHFD1L.1	3.77347e-16	-0.361189	0.622	0.779	7.73373e-12	1	MTHFD1L	Immature
PRUNE2.1	3.89298e-16	-0.425614	0.84	0.911	7.97867e-12	1	PRUNE2	Immature
ATRNL1	4.08175e-16	-0.302454	0.219	0.411	8.36554e-12	1	ATRNL1	Immature
SESTD1	4.19555e-16	-0.31456	0.371	0.58	8.59877e-12	1	SESTD1	Immature
TMPO.1	4.68212e-16	-0.395438	0.333	0.503	9.59601e-12	1	TMPO	Immature
EHBP1.1	4.72916e-16	-0.33166	0.576	0.761	9.69242e-12	1	EHBP1	Immature
CDH19.1	4.85199e-16	-0.425128	0.759	0.852	9.94415e-12	1	CDH19	Immature
IFI27L2	5.18125e-16	0.295228	0.931	0.911	1.0619e-11	1	IFI27L2	Immature
CEP112	5.41545e-16	-0.339472	0.403	0.605	1.1099e-11	1	CEP112	Immature
RB1	5.8232e-16	-0.336524	0.597	0.766	1.19346e-11	1	RB1	Immature
AP000676.5.1	5.87446e-16	-0.460229	0.766	0.85	1.20397e-11	1	AP000676.5	Immature
MRPL44	6.10474e-16	0.337525	0.933	0.884	1.25117e-11	1	MRPL44	Immature
TRMT112.1	6.30384e-16	0.274836	0.934	0.868	1.29197e-11	1	TRMT112	Immature
PRKDC	6.44127e-16	-0.311	0.822	0.904	1.32014e-11	1	PRKDC	Immature
RNGTT	6.64461e-16	-0.272896	0.386	0.602	1.36181e-11	1	RNGTT	Immature
KCNQ5.1	6.9436e-16	-0.489475	0.722	0.859	1.42309e-11	1	KCNQ5	Immature
FUS	7.55813e-16	-0.290179	0.828	0.932	1.54904e-11	1	FUS	Immature
ATP10A.1	8.85333e-16	-0.39703	0.778	0.864	1.81449e-11	1	ATP10A	Immature
ZSWIM6.1	8.87799e-16	-0.353127	0.714	0.838	1.81954e-11	1	ZSWIM6	Immature
BTRC.1	8.92447e-16	-0.260751	0.279	0.486	1.82907e-11	1	BTRC	Immature
FBXO11.1	8.96623e-16	-0.35958	0.681	0.823	1.83763e-11	1	FBXO11	Immature
PRKCB.1	9.63972e-16	-0.370877	0.574	0.728	1.97566e-11	1	PRKCB	Immature
ATP5MD	9.94641e-16	0.256785	0.952	0.932	2.03852e-11	1	ATP5MD	Immature
CENPA.1	1.10546e-15	-0.254785	0.076	0.235	2.26565e-11	1	CENPA	Immature
ZC3H13	1.34797e-15	-0.351362	0.888	0.941	2.76267e-11	1	ZC3H13	Immature
NCOA2.1	1.35416e-15	-0.320543	0.545	0.73	2.77536e-11	1	NCOA2	Immature
KIF18A.1	1.47701e-15	-0.308588	0.09	0.246	3.02714e-11	1	KIF18A	Immature
OSBPL8.1	1.49865e-15	-0.309412	0.852	0.919	3.07149e-11	1	OSBPL8	Immature
BRCA1	1.5061e-15	-0.284515	0.266	0.464	3.08675e-11	1	BRCA1	Immature
ARIH1.1	1.7219e-15	-0.356099	0.771	0.878	3.52903e-11	1	ARIH1	Immature
LDLRAD3.1	1.74135e-15	-0.336792	0.759	0.88	3.5689e-11	1	LDLRAD3	Immature
PARD3B.1	1.81082e-15	-0.376374	0.412	0.603	3.71127e-11	1	PARD3B	Immature
RFX3.1	1.92025e-15	-0.346443	0.397	0.589	3.93556e-11	1	RFX3	Immature
PRR11.1	1.97938e-15	-0.266036	0.102	0.265	4.05674e-11	1	PRR11	Immature
E2F1.1	2.01297e-15	-0.280865	0.102	0.26	4.12559e-11	1	E2F1	Immature
FARP2.1	2.61339e-15	-0.316182	0.798	0.908	5.35614e-11	1	FARP2	Immature
CAMKMT.1	2.85034e-15	-0.316573	0.609	0.773	5.84177e-11	1	CAMKMT	Immature
ZNF609.1	2.92855e-15	-0.330718	0.552	0.725	6.00207e-11	1	ZNF609	Immature
RBFOX2.1	2.96674e-15	-0.32377	0.693	0.827	6.08033e-11	1	RBFOX2	Immature
MCM3.1	3.08815e-15	-0.36707	0.312	0.485	6.32917e-11	1	MCM3	Immature
TAOK3.1	3.09753e-15	-0.318392	0.872	0.923	6.3484e-11	1	TAOK3	Immature
PCLAF.1	3.2842e-15	-0.421173	0.228	0.394	6.73097e-11	1	PCLAF	Immature
RFX7.1	3.369e-15	-0.302103	0.364	0.56	6.90478e-11	1	RFX7	Immature
CHCHD10	3.56686e-15	0.262506	0.967	0.956	7.31029e-11	1	CHCHD10	Immature
DIS3L2.1	3.58681e-15	-0.299427	0.486	0.679	7.35117e-11	1	DIS3L2	Immature
PRKCA.1	3.90445e-15	-0.339655	0.49	0.677	8.00217e-11	1	PRKCA	Immature
HIST1H1A.1	4.05317e-15	-0.516286	0.11	0.267	8.30697e-11	1	HIST1H1A	Immature
EPHX1.1	4.20835e-15	0.357777	0.917	0.884	8.62502e-11	1	EPHX1	Immature
PDS5B	4.21734e-15	-0.294235	0.345	0.544	8.64344e-11	1	PDS5B	Immature
EHMT1	4.43191e-15	-0.295889	0.512	0.717	9.0832e-11	1	EHMT1	Immature
ETV6.1	4.6174e-15	-0.320489	0.659	0.801	9.46335e-11	1	ETV6	Immature
BCAS3.1	5.62903e-15	-0.439189	0.797	0.892	1.15367e-10	1	BCAS3	Immature
NDUFA1	5.71239e-15	0.289679	0.916	0.876	1.17075e-10	1	NDUFA1	Immature
CEP55.1	6.0418e-15	-0.261119	0.103	0.263	1.23827e-10	1	CEP55	Immature
PHACTR4	6.16776e-15	-0.256751	0.462	0.675	1.26408e-10	1	PHACTR4	Immature
AHI1	6.28489e-15	-0.289664	0.429	0.635	1.28809e-10	1	AHI1	Immature
GRN	6.64582e-15	0.28809	0.94	0.907	1.36206e-10	1	GRN	Immature
NAP1L1	6.81874e-15	-0.272065	0.895	0.947	1.3975e-10	1	NAP1L1	Immature
GAB2.1	6.96189e-15	-0.358491	0.691	0.83	1.42684e-10	1	GAB2	Immature
HMMR.1	7.09102e-15	-0.369122	0.116	0.277	1.45331e-10	1	HMMR	Immature
GTSE1.1	7.14697e-15	-0.275818	0.083	0.235	1.46477e-10	1	GTSE1	Immature
KDM2A.1	7.76884e-15	-0.299359	0.455	0.648	1.59222e-10	1	KDM2A	Immature
MBD5.1	8.16883e-15	-0.393754	0.555	0.711	1.6742e-10	1	MBD5	Immature
TEAD1.1	8.28606e-15	-0.415886	0.852	0.916	1.69823e-10	1	TEAD1	Immature
SPRED1.1	8.45765e-15	-0.360348	0.664	0.801	1.7334e-10	1	SPRED1	Immature
MCM7.1	8.5844e-15	-0.258251	0.145	0.318	1.75937e-10	1	MCM7	Immature
PRC1.1	9.14844e-15	-0.428711	0.19	0.362	1.87497e-10	1	PRC1	Immature
FRYL.1	1.15839e-14	-0.323957	0.545	0.735	2.37411e-10	1	FRYL	Immature
RAPH1	1.17535e-14	-0.253481	0.221	0.408	2.40887e-10	1	RAPH1	Immature
AP3B1	1.19738e-14	-0.277249	0.579	0.765	2.45403e-10	1	AP3B1	Immature
HELZ.1	1.23459e-14	-0.288083	0.541	0.722	2.5303e-10	1	HELZ	Immature
KRTCAP2	1.3435e-14	0.258902	0.926	0.9	2.75349e-10	1	KRTCAP2	Immature
TPX2.1	1.54337e-14	-0.413217	0.24	0.409	3.16313e-10	1	TPX2	Immature
IGF2BP3	1.82482e-14	-0.315402	0.509	0.685	3.73997e-10	1	IGF2BP3	Immature
NFATC2.1	1.93585e-14	-0.545956	0.783	0.871	3.96752e-10	1	NFATC2	Immature
RASSF3.1	1.94415e-14	-0.301164	0.567	0.74	3.98453e-10	1	RASSF3	Immature
ROCK2	1.99532e-14	-0.2922	0.516	0.692	4.08942e-10	1	ROCK2	Immature
PDSS2	2.15627e-14	-0.265647	0.371	0.579	4.41927e-10	1	PDSS2	Immature
PKNOX2.1	2.36912e-14	-0.363953	0.695	0.811	4.85551e-10	1	PKNOX2	Immature
CHSY3.1	2.37633e-14	-0.406457	0.66	0.791	4.87028e-10	1	CHSY3	Immature
STK39	2.46012e-14	-0.278832	0.393	0.585	5.04202e-10	1	STK39	Immature
MACROD2.1	2.6315e-14	-0.330999	0.228	0.412	5.39327e-10	1	MACROD2	Immature
AKAP13.1	2.70198e-14	-0.29121	0.697	0.833	5.53771e-10	1	AKAP13	Immature
KIAA1211.1	2.71724e-14	-0.344498	0.643	0.772	5.56897e-10	1	KIAA1211	Immature
ST3GAL3	3.03135e-14	-0.266719	0.286	0.473	6.21276e-10	1	ST3GAL3	Immature
SMC5	3.08736e-14	-0.275462	0.44	0.631	6.32755e-10	1	SMC5	Immature
PCNA.1	3.25873e-14	-0.445514	0.336	0.495	6.67877e-10	1	PCNA	Immature
CHD9.1	3.45333e-14	-0.309955	0.669	0.807	7.07761e-10	1	CHD9	Immature
ITFG1.1	3.47629e-14	-0.284835	0.624	0.786	7.12465e-10	1	ITFG1	Immature
MIS18BP1	3.51123e-14	-0.291384	0.295	0.475	7.19626e-10	1	MIS18BP1	Immature
IMMP2L.1	3.56448e-14	-0.394151	0.536	0.706	7.30541e-10	1	IMMP2L	Immature
ATP9B.1	3.79251e-14	-0.268163	0.35	0.545	7.77275e-10	1	ATP9B	Immature
ELF2	3.90853e-14	-0.256074	0.319	0.518	8.01054e-10	1	ELF2	Immature
USP34.1	4.18125e-14	-0.286482	0.805	0.898	8.56948e-10	1	USP34	Immature
FGD4.1	4.80574e-14	-0.349573	0.555	0.714	9.84937e-10	1	FGD4	Immature
ANO6	5.20643e-14	-0.266866	0.372	0.567	1.06706e-09	1	ANO6	Immature
WDFY3.1	5.5016e-14	-0.258911	0.441	0.63	1.12755e-09	1	WDFY3	Immature
C10orf90.1	6.0013e-14	-0.336052	0.945	0.975	1.22997e-09	1	C10orf90	Immature
SPIRE1.1	6.04347e-14	-0.287335	0.698	0.835	1.23861e-09	1	SPIRE1	Immature
ATF7IP	6.07641e-14	-0.295995	0.478	0.641	1.24536e-09	1	ATF7IP	Immature
RBM6.1	6.26747e-14	-0.293491	0.631	0.78	1.28452e-09	1	RBM6	Immature
CKAP5	6.54347e-14	-0.271372	0.338	0.523	1.34108e-09	1	CKAP5	Immature
MDH2.1	7.0281e-14	0.255504	0.948	0.917	1.44041e-09	1	MDH2	Immature
AOPEP.1	7.14198e-14	-0.318982	0.422	0.608	1.46375e-09	1	AOPEP	Immature
BCL2	7.28236e-14	-0.298526	0.366	0.555	1.49252e-09	1	BCL2	Immature
ANKRD11	7.78903e-14	-0.290525	0.874	0.927	1.59636e-09	1	ANKRD11	Immature
PHIP	8.02282e-14	-0.275118	0.39	0.573	1.64428e-09	1	PHIP	Immature
CHCHD3	8.59614e-14	-0.258028	0.86	0.916	1.76178e-09	1	CHCHD3	Immature
ZBTB20.1	9.22056e-14	-0.342966	0.472	0.645	1.88975e-09	1	ZBTB20	Immature
NDUFS7.1	9.7941e-14	0.266552	0.898	0.842	2.0073e-09	1	NDUFS7	Immature
WAC	9.97575e-14	-0.283453	0.705	0.83	2.04453e-09	1	WAC	Immature
FAM193A	1.02834e-13	-0.260321	0.403	0.596	2.10759e-09	1	FAM193A	Immature
PIP4K2A.1	1.09611e-13	-0.340899	0.895	0.941	2.24648e-09	1	PIP4K2A	Immature
CAMK2D.1	1.13005e-13	-0.294215	0.5	0.673	2.31603e-09	1	CAMK2D	Immature
RIF1	1.16794e-13	-0.278094	0.417	0.605	2.39369e-09	1	RIF1	Immature
NAV1	1.19135e-13	-0.328173	0.526	0.706	2.44168e-09	1	NAV1	Immature
EIF3F	1.19187e-13	0.265355	0.941	0.897	2.44274e-09	1	EIF3F	Immature
REV3L.1	1.27177e-13	-0.329726	0.824	0.895	2.60649e-09	1	REV3L	Immature
CERS6	1.48452e-13	-0.257856	0.343	0.544	3.04253e-09	1	CERS6	Immature
SMG6	1.49464e-13	-0.278012	0.455	0.629	3.06326e-09	1	SMG6	Immature
CACNA2D1.1	1.52042e-13	-0.276822	0.329	0.517	3.11611e-09	1	CACNA2D1	Immature
AURKA.1	1.55894e-13	-0.288919	0.172	0.338	3.19505e-09	1	AURKA	Immature
FEN1.1	1.5665e-13	-0.437572	0.309	0.461	3.21055e-09	1	FEN1	Immature
RPTOR	1.61401e-13	-0.268894	0.455	0.651	3.30791e-09	1	RPTOR	Immature
DHFR.1	1.65622e-13	-0.252082	0.179	0.347	3.39443e-09	1	DHFR	Immature
EIF3G	1.68766e-13	0.25164	0.881	0.847	3.45886e-09	1	EIF3G	Immature
ABL2.1	1.72385e-13	-0.349526	0.895	0.957	3.53302e-09	1	ABL2	Immature
FXYD5.1	1.82323e-13	0.318713	0.866	0.772	3.7367e-09	1	FXYD5	Immature
PRELID2	1.86788e-13	-0.28801	0.409	0.608	3.82823e-09	1	PRELID2	Immature
CYTH3.1	2.00198e-13	-0.320561	0.816	0.9	4.10306e-09	1	CYTH3	Immature
CPEB2.1	2.00517e-13	-0.327869	0.56	0.715	4.10959e-09	1	CPEB2	Immature
RAPGEF2.1	2.05583e-13	-0.328303	0.498	0.671	4.21343e-09	1	RAPGEF2	Immature
PRKACB.1	2.09345e-13	-0.29857	0.49	0.668	4.29053e-09	1	PRKACB	Immature
RASSF8.1	2.22518e-13	-0.321132	0.71	0.819	4.56051e-09	1	RASSF8	Immature
ZWINT.1	2.30946e-13	-0.275766	0.214	0.376	4.73323e-09	1	ZWINT	Immature
ATP2A2	2.31989e-13	-0.286237	0.669	0.804	4.75462e-09	1	ATP2A2	Immature
MGAT5.1	2.36917e-13	-0.274653	0.538	0.707	4.85562e-09	1	MGAT5	Immature
BICC1	2.52839e-13	-0.253515	0.238	0.427	5.18193e-09	1	BICC1	Immature
AC068587.4.1	2.75117e-13	-0.315029	0.667	0.833	5.63853e-09	1	AC068587.4	Immature
CKS1B.1	2.82334e-13	-0.387435	0.303	0.463	5.78643e-09	1	CKS1B	Immature
ATP5MF	2.84028e-13	0.26215	0.916	0.911	5.82116e-09	1	ATP5MF	Immature
MBNL2.1	2.86588e-13	-0.328605	0.653	0.795	5.87363e-09	1	MBNL2	Immature
PACSIN2	3.01505e-13	-0.265195	0.652	0.808	6.17934e-09	1	PACSIN2	Immature
CLIC4.1	3.15262e-13	-0.319144	0.626	0.775	6.46129e-09	1	CLIC4	Immature
ZNF148.1	3.45831e-13	-0.281892	0.583	0.726	7.08781e-09	1	ZNF148	Immature
PKP4	3.47587e-13	-0.271196	0.412	0.608	7.12379e-09	1	PKP4	Immature
NBAS.1	3.51431e-13	-0.280065	0.581	0.733	7.20257e-09	1	NBAS	Immature
DNAJC9.1	3.5865e-13	-0.280175	0.3	0.474	7.35054e-09	1	DNAJC9	Immature
RASAL2.1	3.75734e-13	-0.286118	0.54	0.71	7.70067e-09	1	RASAL2	Immature
CD9	3.80038e-13	0.254272	0.974	0.949	7.78888e-09	1	CD9	Immature
TMEM258	3.9374e-13	0.269774	0.917	0.878	8.0697e-09	1	TMEM258	Immature
PKD2.1	4.18634e-13	-0.274959	0.721	0.846	8.5799e-09	1	PKD2	Immature
UBE4B	4.32239e-13	-0.262848	0.453	0.624	8.85873e-09	1	UBE4B	Immature
ZFP91	4.35515e-13	-0.252489	0.619	0.766	8.92588e-09	1	ZFP91	Immature
FRMD5	4.63457e-13	-0.344	0.457	0.632	9.49855e-09	1	FRMD5	Immature
COL11A1.1	4.6496e-13	-0.320533	0.341	0.519	9.52935e-09	1	COL11A1	Immature
TRAF3	5.19146e-13	-0.26647	0.353	0.543	1.06399e-08	1	TRAF3	Immature
TXNRD1.1	5.32403e-13	-0.29522	0.898	0.958	1.09116e-08	1	TXNRD1	Immature
LINC00511.1	5.57701e-13	-0.322227	0.934	0.964	1.14301e-08	1	LINC00511	Immature
WWC2.1	5.62659e-13	-0.260018	0.436	0.633	1.15317e-08	1	WWC2	Immature
PUM1.1	5.75901e-13	-0.259142	0.653	0.804	1.18031e-08	1	PUM1	Immature
FTX.1	6.00953e-13	-0.328236	0.503	0.67	1.23165e-08	1	FTX	Immature
ARID2	6.09066e-13	-0.283076	0.452	0.636	1.24828e-08	1	ARID2	Immature
NBEA.1	6.1271e-13	-0.288478	0.307	0.476	1.25575e-08	1	NBEA	Immature
SH3BGRL3	6.43029e-13	0.258724	0.934	0.924	1.31789e-08	1	SH3BGRL3	Immature
YAP1.1	6.86076e-13	-0.262886	0.5	0.68	1.40611e-08	1	YAP1	Immature
R3HDM2.1	7.02138e-13	-0.290787	0.576	0.716	1.43903e-08	1	R3HDM2	Immature
DOCK10	7.27449e-13	-0.255338	0.352	0.533	1.49091e-08	1	DOCK10	Immature
PPP3R1	7.33668e-13	-0.286553	0.455	0.643	1.50365e-08	1	PPP3R1	Immature
SENP6.1	8.53874e-13	-0.277748	0.514	0.697	1.75002e-08	1	SENP6	Immature
BICD1.1	8.82709e-13	-0.268336	0.388	0.572	1.80911e-08	1	BICD1	Immature
NEK7.1	9.08799e-13	-0.26271	0.428	0.614	1.86258e-08	1	NEK7	Immature
DHX9	9.54025e-13	-0.263331	0.669	0.818	1.95527e-08	1	DHX9	Immature
R3HDM1	1.07078e-12	-0.256056	0.46	0.66	2.19457e-08	1	R3HDM1	Immature
GPATCH2.1	1.0795e-12	-0.255673	0.409	0.603	2.21244e-08	1	GPATCH2	Immature
MYCBP2.1	1.09387e-12	-0.258445	0.814	0.916	2.2419e-08	1	MYCBP2	Immature
UBE2T.1	1.13923e-12	-0.361551	0.279	0.431	2.33486e-08	1	UBE2T	Immature
ZFYVE16.1	1.18385e-12	-0.31677	0.891	0.937	2.4263e-08	1	ZFYVE16	Immature
HIPK2.1	1.197e-12	-0.275441	0.479	0.655	2.45326e-08	1	HIPK2	Immature
PTPRG.1	1.20794e-12	-0.310729	0.54	0.697	2.47567e-08	1	PTPRG	Immature
MAGED2	1.22873e-12	0.254993	0.79	0.716	2.51828e-08	1	MAGED2	Immature
C20orf194.1	1.24376e-12	-0.281503	0.447	0.631	2.54908e-08	1	C20orf194	Immature
HDAC9	1.34982e-12	-0.364905	0.429	0.599	2.76646e-08	1	HDAC9	Immature
SYNGR1	1.39649e-12	0.265583	0.952	0.928	2.86211e-08	1	SYNGR1	Immature
EPHA5.1	1.43963e-12	-0.315231	0.498	0.666	2.95053e-08	1	EPHA5	Immature
TMEM135.1	1.45527e-12	-0.276603	0.566	0.733	2.98258e-08	1	TMEM135	Immature
PYCARD	1.51402e-12	0.304643	0.903	0.855	3.10298e-08	1	PYCARD	Immature
GTDC1	1.63514e-12	-0.26836	0.278	0.447	3.35123e-08	1	GTDC1	Immature
ATRX.1	1.86369e-12	-0.271172	0.843	0.911	3.81963e-08	1	ATRX	Immature
GMNN.1	1.8785e-12	-0.286756	0.312	0.478	3.84999e-08	1	GMNN	Immature
DOCK7.1	1.90191e-12	-0.269636	0.753	0.851	3.89796e-08	1	DOCK7	Immature
ACACA.1	1.90422e-12	-0.275042	0.531	0.699	3.9027e-08	1	ACACA	Immature
ACP5	2.0056e-12	0.260762	0.748	0.688	4.11047e-08	1	ACP5	Immature
CRY1.1	2.02121e-12	-0.292787	0.483	0.652	4.14248e-08	1	CRY1	Immature
ARHGAP42.1	2.03917e-12	-0.284762	0.538	0.696	4.17928e-08	1	ARHGAP42	Immature
FRY.1	2.14507e-12	-0.270036	0.336	0.514	4.39633e-08	1	FRY	Immature
STRN3.1	2.3705e-12	-0.252547	0.516	0.687	4.85833e-08	1	STRN3	Immature
MAGI2.1	2.79547e-12	-0.384472	0.655	0.781	5.72932e-08	1	MAGI2	Immature
LRCH1.1	2.87678e-12	-0.289112	0.579	0.733	5.89596e-08	1	LRCH1	Immature
DLGAP5.1	3.06793e-12	-0.308534	0.088	0.222	6.28773e-08	1	DLGAP5	Immature
TMEM204	3.1133e-12	0.254343	0.581	0.457	6.3807e-08	1	TMEM204	Immature
FAM222B.1	3.21829e-12	-0.255713	0.474	0.657	6.59589e-08	1	FAM222B	Immature
LSAMP.1	3.45942e-12	-0.372033	0.528	0.68	7.09009e-08	1	LSAMP	Immature
RAPGEF6	3.48542e-12	-0.261656	0.429	0.609	7.14336e-08	1	RAPGEF6	Immature
SOS1.1	3.5152e-12	-0.262182	0.479	0.651	7.2044e-08	1	SOS1	Immature
NFIB	3.72739e-12	-0.27048	0.397	0.571	7.6393e-08	1	NFIB	Immature
PAN3.1	3.94767e-12	-0.292686	0.579	0.723	8.09076e-08	1	PAN3	Immature
FNDC3B.1	3.97301e-12	-0.306676	0.598	0.735	8.14269e-08	1	FNDC3B	Immature
UTY.1	4.12208e-12	-0.287546	0.493	0.645	8.44821e-08	1	UTY	Immature
KIF4A	4.14687e-12	-0.276477	0.302	0.477	8.49902e-08	1	KIF4A	Immature
SLC25A13.1	4.23672e-12	-0.259003	0.724	0.819	8.68316e-08	1	SLC25A13	Immature
PPP1R12A.1	4.36534e-12	-0.281511	0.726	0.835	8.94677e-08	1	PPP1R12A	Immature
AHRR.1	4.57448e-12	-0.284581	0.479	0.649	9.3754e-08	1	AHRR	Immature
E2F7	4.83673e-12	-0.258423	0.286	0.461	9.91288e-08	1	E2F7	Immature
ASCC3	4.84863e-12	-0.254122	0.54	0.7	9.93727e-08	1	ASCC3	Immature
SPECC1L	4.87305e-12	-0.254943	0.416	0.597	9.98731e-08	1	SPECC1L	Immature
LDLR	5.49607e-12	-0.298417	0.416	0.594	1.12642e-07	1	LDLR	Immature
BPTF.1	7.06934e-12	-0.257097	0.852	0.94	1.44886e-07	1	BPTF	Immature
DENND5B	7.17957e-12	-0.257289	0.407	0.588	1.47145e-07	1	DENND5B	Immature
SMC2.1	7.48664e-12	-0.290129	0.319	0.47	1.53439e-07	1	SMC2	Immature
SNX9	8.30605e-12	-0.313535	0.89	0.936	1.70232e-07	1	SNX9	Immature
BAZ2B.1	8.50704e-12	-0.298858	0.6	0.743	1.74352e-07	1	BAZ2B	Immature
RBMS3.1	8.735e-12	-0.255431	0.264	0.431	1.79024e-07	1	RBMS3	Immature
USP32.1	9.11519e-12	-0.273709	0.502	0.684	1.86816e-07	1	USP32	Immature
SYNE1.1	9.80241e-12	-0.345286	0.522	0.666	2.009e-07	1	SYNE1	Immature
PLXNC1.1	1.08351e-11	-0.274907	0.883	0.943	2.22065e-07	1	PLXNC1	Immature
CA8.1	1.24207e-11	-0.363829	0.593	0.73	2.54563e-07	1	CA8	Immature
PUM2	1.2693e-11	-0.25804	0.569	0.717	2.60144e-07	1	PUM2	Immature
ANO10	1.27944e-11	-0.265398	0.466	0.641	2.62221e-07	1	ANO10	Immature
UBR3.1	1.50373e-11	-0.256712	0.481	0.661	3.0819e-07	1	UBR3	Immature
SUGCT.1	1.66748e-11	-0.250321	0.26	0.43	3.41749e-07	1	SUGCT	Immature
ZFHX3.1	1.68006e-11	-0.280691	0.471	0.634	3.44327e-07	1	ZFHX3	Immature
H2AFJ	1.76675e-11	0.293987	0.926	0.923	3.62095e-07	1	H2AFJ	Immature
TRIM2.1	1.83694e-11	-0.356779	0.843	0.91	3.76481e-07	1	TRIM2	Immature
DOCK4.1	1.91051e-11	-0.274373	0.384	0.56	3.91558e-07	1	DOCK4	Immature
MAGI1.1	2.06564e-11	-0.256403	0.248	0.415	4.23353e-07	1	MAGI1	Immature
PDZRN3.1	2.15386e-11	-0.325537	0.683	0.818	4.41434e-07	1	PDZRN3	Immature
SCFD2.1	2.37039e-11	-0.31466	0.61	0.732	4.85812e-07	1	SCFD2	Immature
SREBF2	2.53117e-11	-0.276171	0.678	0.793	5.18763e-07	1	SREBF2	Immature
NAV3.1	2.55794e-11	-0.321177	0.367	0.531	5.2425e-07	1	NAV3	Immature
RALGPS2.1	2.62257e-11	-0.255225	0.445	0.612	5.37496e-07	1	RALGPS2	Immature
FRS2.1	2.64602e-11	-0.272596	0.474	0.631	5.42302e-07	1	FRS2	Immature
CHCHD6	2.72422e-11	0.267845	0.972	0.954	5.5833e-07	1	CHCHD6	Immature
EVI5.1	2.86502e-11	-0.252541	0.648	0.786	5.87186e-07	1	EVI5	Immature
MIR3681HG.1	2.88446e-11	-0.376346	0.507	0.65	5.9117e-07	1	MIR3681HG	Immature
SORCS1.1	2.89768e-11	-0.268345	0.281	0.449	5.9388e-07	1	SORCS1	Immature
NEAT1.1	2.89845e-11	-0.353376	0.997	1	5.94037e-07	1	NEAT1	Immature
SASH1.1	3.03543e-11	-0.283398	0.79	0.872	6.22111e-07	1	SASH1	Immature
MMP24OS	3.11531e-11	0.262424	0.691	0.625	6.38482e-07	1	MMP24OS	Immature
ASAP2	3.24062e-11	-0.274704	0.503	0.657	6.64164e-07	1	ASAP2	Immature
DCTN3	3.31372e-11	0.251688	0.829	0.795	6.79147e-07	1	DCTN3	Immature
DEK.1	3.3257e-11	-0.34382	0.669	0.754	6.81602e-07	1	DEK	Immature
KAT6B.1	3.32621e-11	-0.258432	0.412	0.581	6.81706e-07	1	KAT6B	Immature
SPTBN1.1	3.42733e-11	-0.260976	0.947	0.973	7.02431e-07	1	SPTBN1	Immature
CHD6.1	3.63811e-11	-0.255758	0.552	0.714	7.45631e-07	1	CHD6	Immature
COMMD10	3.78705e-11	-0.254865	0.641	0.786	7.76157e-07	1	COMMD10	Immature
VWA8.1	4.43619e-11	-0.274135	0.407	0.554	9.09197e-07	1	VWA8	Immature
DENND1A.1	4.62903e-11	-0.256074	0.307	0.469	9.48719e-07	1	DENND1A	Immature
SYT14.1	4.80645e-11	-0.31429	0.59	0.727	9.85081e-07	1	SYT14	Immature
H2AFX.1	5.10476e-11	-0.299849	0.219	0.364	1.04622e-06	1	H2AFX	Immature
NUFIP2.1	6.19796e-11	-0.256871	0.55	0.699	1.27027e-06	1	NUFIP2	Immature
NAA50	6.57414e-11	-0.270936	0.571	0.708	1.34737e-06	1	NAA50	Immature
UBE2E2.1	6.5978e-11	-0.259075	0.374	0.539	1.35222e-06	1	UBE2E2	Immature
NLK.1	6.85199e-11	-0.299708	0.491	0.646	1.40432e-06	1	NLK	Immature
MKLN1.1	7.50462e-11	-0.251274	0.616	0.765	1.53807e-06	1	MKLN1	Immature
RRM1.1	8.63461e-11	-0.272959	0.257	0.413	1.76966e-06	1	RRM1	Immature
SRGAP1.1	9.72273e-11	-0.279853	0.54	0.689	1.99267e-06	1	SRGAP1	Immature
ANKHD1	1.03944e-10	-0.259143	0.631	0.753	2.13032e-06	1	ANKHD1	Immature
MID1.1	1.13491e-10	-0.310237	0.602	0.741	2.32599e-06	1	MID1	Immature
TENM3.1	1.18317e-10	-0.256981	0.426	0.597	2.42491e-06	1	TENM3	Immature
JARID2.1	1.19387e-10	-0.290555	0.807	0.88	2.44685e-06	1	JARID2	Immature
CACNA1A.1	1.25363e-10	-0.47821	0.841	0.896	2.56932e-06	1	CACNA1A	Immature
FHOD3.1	1.30156e-10	-0.278228	0.322	0.487	2.66756e-06	1	FHOD3	Immature
BBS9.1	1.36712e-10	-0.305815	0.579	0.684	2.80191e-06	1	BBS9	Immature
SMC3	1.56255e-10	-0.268484	0.633	0.74	3.20245e-06	1	SMC3	Immature
EPS15.1	1.56791e-10	-0.302287	0.864	0.922	3.21344e-06	1	EPS15	Immature
RBMS1.1	1.75949e-10	-0.283162	0.702	0.815	3.60607e-06	1	RBMS1	Immature
CLASP2.1	1.96846e-10	-0.265373	0.66	0.789	4.03436e-06	1	CLASP2	Immature
TECPR2.1	2.01869e-10	-0.267458	0.509	0.656	4.1373e-06	1	TECPR2	Immature
PBK.1	2.13968e-10	-0.27712	0.181	0.32	4.38527e-06	1	PBK	Immature
SLC23A2.1	2.20614e-10	-0.257455	0.5	0.668	4.52148e-06	1	SLC23A2	Immature
PAG1.1	2.76324e-10	-0.304516	0.907	0.947	5.66327e-06	1	PAG1	Immature
PTEN.1	3.00848e-10	-0.296652	0.852	0.903	6.16588e-06	1	PTEN	Immature
SIK2.1	3.9342e-10	-0.263813	0.386	0.541	8.06315e-06	1	SIK2	Immature
SUMF1.1	3.97736e-10	-0.253607	0.529	0.674	8.1516e-06	1	SUMF1	Immature
ACAP2	3.99097e-10	-0.264051	0.666	0.789	8.1795e-06	1	ACAP2	Immature
ADIPOR2.1	4.32739e-10	-0.256046	0.759	0.858	8.86898e-06	1	ADIPOR2	Immature
OSBPL10	4.61169e-10	-0.270813	0.348	0.503	9.45167e-06	1	OSBPL10	Immature
LRCH3.1	5.28329e-10	-0.251435	0.54	0.687	1.08281e-05	1	LRCH3	Immature
ADAM10.1	5.56874e-10	-0.292267	0.89	0.941	1.14131e-05	1	ADAM10	Immature
MYH10.1	6.5958e-10	-0.292775	0.845	0.933	1.35181e-05	1	MYH10	Immature
RORA.1	6.95414e-10	-0.298033	0.25	0.394	1.42525e-05	1	RORA	Immature
WWTR1.1	7.73119e-10	-0.258236	0.56	0.713	1.58451e-05	1	WWTR1	Immature
GULP1.1	8.11512e-10	-0.263774	0.547	0.69	1.66319e-05	1	GULP1	Immature
TMTC1.1	8.52464e-10	-0.272713	0.403	0.561	1.74712e-05	1	TMTC1	Immature
DAAM1.1	8.58176e-10	-0.25804	0.662	0.794	1.75883e-05	1	DAAM1	Immature
DAPK1.1	9.45071e-10	-0.280444	0.553	0.702	1.93692e-05	1	DAPK1	Immature
PAM	1.07541e-09	-0.263246	0.678	0.819	2.20404e-05	1	PAM	Immature
CCDC88A	2.79101e-09	-0.255873	0.593	0.707	5.72017e-05	1	CCDC88A	Immature
FRMD4A.1	3.33068e-09	-0.31669	0.757	0.849	6.82624e-05	1	FRMD4A	Immature
RPS6KC1.1	4.0674e-09	-0.254014	0.495	0.636	8.33613e-05	1	RPS6KC1	Immature
FN1.1	6.07024e-09	-0.43168	0.647	0.765	0.00012441	1	FN1	Immature
CADM1	7.60402e-09	-0.251489	0.514	0.658	0.000155844	1	CADM1	Immature
GRIK2.1	8.67842e-09	-0.304989	0.366	0.495	0.000177864	1	GRIK2	Immature
ARHGAP5.1	8.86898e-09	-0.257067	0.648	0.755	0.00018177	1	ARHGAP5	Immature
ARMC9.1	9.98897e-09	-0.29135	0.945	0.977	0.000204724	1	ARMC9	Immature
CBLB.1	1.15177e-08	-0.255367	0.54	0.683	0.000236055	1	CBLB	Immature
ALCAM.1	1.7001e-08	-0.284809	0.452	0.594	0.000348437	1	ALCAM	Immature
TMEM132D	1.71795e-08	-0.316672	0.35	0.481	0.000352094	1	TMEM132D	Immature
FOSB.1	1.97641e-08	-0.267911	0.672	0.769	0.000405066	1	FOSB	Immature
DUT.1	2.92807e-08	-0.330457	0.766	0.812	0.000600107	1	DUT	Immature
GCNT2.1	3.40328e-08	-0.271008	0.879	0.929	0.000697501	1	GCNT2	Immature
FAM126A.1	3.97286e-08	-0.25999	0.757	0.814	0.000814238	1	FAM126A	Immature
PRKN.1	1.083e-07	-0.268578	0.367	0.5	0.00221962	1	PRKN	Immature
ZC3H12C.1	4.23012e-07	-0.256534	0.731	0.83	0.00866964	1	ZC3H12C	Immature
BMPR2.1	8.86096e-07	-0.253363	0.893	0.921	0.0181605	1	BMPR2	Immature
SEMA3C.1	1.36507e-06	-0.282614	0.691	0.765	0.027977	1	SEMA3C	Immature
ROBO2.1	1.50226e-06	-0.584499	0.614	0.658	0.0307888	1	ROBO2	Immature
S100A1	8.60005e-06	0.300293	0.669	0.615	0.176258	1	S100A1	Immature
DLL3	1.17667e-05	0.286	0.59	0.527	0.241158	1	DLL3	Immature
TUBB.1	1.28133e-05	-0.511774	0.919	0.905	0.262609	1	TUBB	Immature
HIST1H4C.1	1.69361e-05	-0.657496	0.555	0.616	0.347104	1	HIST1H4C	Immature
GDF15.1	2.61654e-05	0.271131	0.703	0.631	0.53626	1	GDF15	Immature
HIST1H1D.1	0.000113187	-0.595779	0.364	0.432	1	1	HIST1H1D	Immature
TUBB4B.1	0.000129147	-0.474023	0.741	0.763	1	1	TUBB4B	Immature
CKS2.1	0.000134057	-0.365043	0.755	0.786	1	1	CKS2	Immature
SERPINF1	0.000135067	0.429827	0.571	0.532	1	1	SERPINF1	Immature
KPNA2.1	0.000896111	-0.417911	0.626	0.665	1	1	KPNA2	Immature
TUBA1C.1	0.000975275	-0.276865	0.666	0.726	1	1	TUBA1C	Immature
CFAP61.1	0.00115053	-0.379098	0.572	0.597	1	1	CFAP61	Immature
LHFPL3-AS1.1	0.00232371	-0.271361	0.8	0.824	1	1	LHFPL3-AS1	Immature
TUBA1B.1	0.00320048	-0.452782	0.91	0.886	1	1	TUBA1B	Immature
DTL.2	2.59455e-201	1.21276	0.741	0.054	5.31753e-197	2	DTL	Proliferative
CLSPN.2	2.7051e-191	1.15681	0.786	0.099	5.5441e-187	2	CLSPN	Proliferative
TOP2A.2	8.76586e-177	1.63979	0.756	0.092	1.79656e-172	2	TOP2A	Proliferative
RRM2.2	4.63088e-166	1.10576	0.634	0.047	9.49098e-162	2	RRM2	Proliferative
CDK1.2	8.3963e-159	1.22981	0.702	0.091	1.72082e-154	2	CDK1	Proliferative
UBE2C.2	5.19237e-156	1.5023	0.653	0.063	1.06418e-151	2	UBE2C	Proliferative
DIAPH3.2	3.60453e-153	1.49289	0.784	0.164	7.38748e-149	2	DIAPH3	Proliferative
TYMS.2	1.988e-152	1.21032	0.824	0.203	4.07441e-148	2	TYMS	Proliferative
CEP128.2	1.51194e-151	1.28786	0.863	0.233	3.09873e-147	2	CEP128	Proliferative
MKI67.2	1.89058e-151	1.49386	0.702	0.103	3.87475e-147	2	MKI67	Proliferative
SMC4.2	9.50202e-147	1.36655	0.85	0.241	1.94744e-142	2	SMC4	Proliferative
PCLAF.2	3.13709e-145	1.08715	0.786	0.179	6.42947e-141	2	PCLAF	Proliferative
NCAPG.2	2.02923e-143	0.937236	0.636	0.074	4.15891e-139	2	NCAPG	Proliferative
CENPU.2	1.71355e-141	0.90635	0.717	0.122	3.51191e-137	2	CENPU	Proliferative
TUBA1B.2	1.86464e-141	1.6729	0.996	0.857	3.82158e-137	2	TUBA1B	Proliferative
NUSAP1.2	1.55382e-140	1.47922	0.792	0.212	3.18456e-136	2	NUSAP1	Proliferative
ANLN.2	2.53859e-140	1.08424	0.67	0.1	5.20285e-136	2	ANLN	Proliferative
TUBB.2	2.90257e-140	1.48103	1	0.877	5.94882e-136	2	TUBB	Proliferative
FEN1.2	7.66742e-134	1.14004	0.829	0.26	1.57144e-129	2	FEN1	Proliferative
ORC6.2	1.5372e-126	0.770198	0.704	0.136	3.1505e-122	2	ORC6	Proliferative
ASPM.2	2.27095e-126	1.20018	0.67	0.111	4.65431e-122	2	ASPM	Proliferative
ATAD2.2	3.96358e-126	1.04073	0.752	0.185	8.12336e-122	2	ATAD2	Proliferative
PRC1.2	3.05248e-125	1.02466	0.734	0.151	6.25607e-121	2	PRC1	Proliferative
CDCA5.1	2.27159e-124	0.552665	0.484	0.029	4.65563e-120	2	CDCA5	Proliferative
CENPF.2	2.727e-124	1.79334	0.929	0.453	5.58899e-120	2	CENPF	Proliferative
KIF20B.2	1.37992e-123	1.03073	0.758	0.192	2.82815e-119	2	KIF20B	Proliferative
AURKB.2	1.46802e-123	0.908552	0.617	0.096	3.00871e-119	2	AURKB	Proliferative
KIF11.2	3.89109e-122	0.792165	0.576	0.072	7.97478e-118	2	KIF11	Proliferative
CIT.2	1.37797e-120	1.05349	0.801	0.236	2.82414e-116	2	CIT	Proliferative
CDC6.2	1.82653e-120	0.639662	0.525	0.05	3.74347e-116	2	CDC6	Proliferative
HMGB2.2	1.56007e-119	1.06714	0.709	0.169	3.19736e-115	2	HMGB2	Proliferative
ESCO2.2	1.52823e-118	0.615653	0.499	0.039	3.13211e-114	2	ESCO2	Proliferative
HJURP.2	2.11573e-118	0.620595	0.478	0.032	4.33619e-114	2	HJURP	Proliferative
FAM111B.2	3.74531e-116	0.627075	0.405	0.011	7.67601e-112	2	FAM111B	Proliferative
NCAPG2.2	6.67616e-116	0.724253	0.604	0.094	1.36828e-111	2	NCAPG2	Proliferative
BRIP1.2	8.14165e-116	0.820836	0.597	0.092	1.66863e-111	2	BRIP1	Proliferative
E2F1.2	5.17223e-114	0.706586	0.567	0.079	1.06005e-109	2	E2F1	Proliferative
PCNA.2	2.20674e-113	1.06342	0.822	0.307	4.52272e-109	2	PCNA	Proliferative
CHAF1A.2	7.58482e-113	0.684989	0.612	0.099	1.55451e-108	2	CHAF1A	Proliferative
CEP55.2	9.71424e-113	0.667091	0.578	0.079	1.99093e-108	2	CEP55	Proliferative
ASF1B.1	2.83864e-112	0.54681	0.469	0.036	5.81779e-108	2	ASF1B	Proliferative
KIF2C.2	3.65982e-112	0.609226	0.499	0.044	7.5008e-108	2	KIF2C	Proliferative
UBE2T.2	5.11756e-112	0.94573	0.769	0.242	1.04884e-107	2	UBE2T	Proliferative
PBK.2	1.00289e-111	0.846009	0.664	0.134	2.05542e-107	2	PBK	Proliferative
FBXO5.2	1.21159e-111	0.665533	0.531	0.065	2.48316e-107	2	FBXO5	Proliferative
SPC25.2	1.41802e-111	0.606982	0.456	0.032	2.90624e-107	2	SPC25	Proliferative
NDC80.2	1.98766e-110	0.748849	0.535	0.069	4.07372e-106	2	NDC80	Proliferative
TTK.1	5.77062e-109	0.547952	0.471	0.039	1.18269e-104	2	TTK	Proliferative
SGO1.2	3.3074e-108	0.566416	0.52	0.06	6.77852e-104	2	SGO1	Proliferative
FANCI.2	3.73658e-108	0.745251	0.675	0.146	7.65813e-104	2	FANCI	Proliferative
SHCBP1.1	3.76239e-108	0.616341	0.518	0.059	7.71102e-104	2	SHCBP1	Proliferative
GINS2.1	2.13834e-107	0.674638	0.6	0.106	4.38253e-103	2	GINS2	Proliferative
SGO2.2	4.10128e-107	0.779632	0.653	0.141	8.40557e-103	2	SGO2	Proliferative
CDT1.1	6.37355e-107	0.490701	0.422	0.025	1.30626e-102	2	CDT1	Proliferative
KIFC1.1	3.34218e-106	0.523459	0.45	0.033	6.84979e-102	2	KIFC1	Proliferative
CDCA8.1	3.6781e-106	0.532095	0.448	0.033	7.53826e-102	2	CDCA8	Proliferative
HMMR.2	4.16458e-106	0.858041	0.582	0.095	8.5353e-102	2	HMMR	Proliferative
USP1.2	5.34346e-106	0.730224	0.724	0.189	1.09514e-101	2	USP1	Proliferative
POLQ.1	1.65392e-105	0.525703	0.478	0.046	3.3897e-101	2	POLQ	Proliferative
ZWINT.2	1.90282e-104	0.746614	0.702	0.186	3.89983e-100	2	ZWINT	Proliferative
[truncated: 656 more rows]

## Sheet: Cluster Markers Fig2D
rowname	p_val	avg_log2FC	pct.1	pct.2	p_val_adj	cluster	gene	state
[truncated: 1,496 more rows]

[truncated: 8 more sheets: GEX Cluster Markers Fig4A, DAR Fig4A, GEX Cluster Markers Fig4C, DHAcR Fig5A, DAR Motifs, DHAcR Motifs, TFs Enriched at Day7 , IFC Parameters FigS5B]
