# Supplementary material for: Distinct melanocyte subpopulations defined by stochastic expression of proliferation or maturation programs enable a rapid and sustainable pigmentation response
Source: PLoS Biol. 2024 Aug 20;22(8):e3002776. doi: 10.1371/journal.pbio.3002776 (PMC11364419; doi:10.1371/journal.pbio.3002776)
Supplement: S2 Table — (XLSX) [file pbio.3002776.s010.xlsx]

## Sheet: Fig. S3 B
UT ki67	DF ki67	AF ki67			NHEM (normal human epidermal melanocytes)				UT Tyr	DF Tyr	AF Tyr
33300.5	157672	42587.5			CTCF (corrected total cell fluorescence) values have been mentioned				762408	913726	1168367
10095.6	112304	82669.4							574190	371194	582301
15522	133075	45611.6							368365	789089	349445
31012.6	156181	38076.3			Unpaired t test				422582	902834	476243
39073.2	96939.7	40792.8			P value	<0.0001			342192	755208	438205		Unpaired t test
34348.6	103284	89015.1			P value summary	****			941880	568560	568560		P value	<0.0001
28054.3	143974	69068.3							331409	731699	731699		P value summary	****
36274.7	116198	49260.1							360997	641020	1347370		Significantly different (P < 0.05)?	Yes
35720.8	163750	43689			Mean of DF ki67	145652			552604	741766	387065		One- or two-tailed P value?	Two-tailed
31516.1	60388.5	26475.7			Mean of AF ki67	49528			1024446	992500	398565
42504.5	82094.7	26085.9			Difference between means (AF-DF) ± SEM	-96124 ± 6332			715741	799296	1384617
26849.2	60541.5	47680.3			95% confidence interval	-108689 to -83559			466741	882527	1024709
68848.8	158051	34037.4			R squared (eta squared)	0.7017			324052	710396	283277		Mean of column DF Tyr	683914
32991.5	139954	50647.7							364428	704432	1168367		Mean of column AF Tyr	1048852
20909.8	119560	22671.1							531373	717927	1026836		Difference between means (AF-DF) ± SEM	364939 ± 86454
20535.6	120891	40571.5							287641	771101	1598519		95% confidence interval	193234 to 536643
16700.1	139734	23443.2							349859	692505	692505		R squared (eta squared)	0.1623
65937	165150	25918.6							826429	690172	1727829
46249.9	138321	47032.3							610792	573917	1165750
51899	140152	31194.5							325567	475826	475826
35386.5	145831	58719.6							671532	549193	2043826
34507.6	165087	41816.6							255913	371029	1322070
36590.9	150898	22936.5							598629	794328	980778
129648	182262	37681.4							253757	244024	1430298
58005.7	130779	45547.1							176868	729475	1535794
45692.5	154256	41707.2							247853	752556	1083364
45777.7	178896	26732.1							331464	610638	1084776
78063.4	197701	61989.8							156943	350524	1510473
30669.7	138802	71250							1054279	728642	728642
61894.8	175801	81991.6							459361	293201	293201
51327	209501	36290.2							249338	383119	1212905
41506.5	189499	25945.4							378827	402284	383119
42302.9	203572	55502.9							393488	828111	402284
32254.6	157848	100752							749317	1436510	828111
25575.7	130994	38101.5							392585	1452092	2190877
36759.1	187514	43425.4							385945	1236959	2341167
95403.5	206932	46638.2							316443	627827	1256170
82460.6	140690	25091.5							528074	550174	1573695
44528.8	207957	101963							485499	1046906	1199450
62921.3	190070	67503.4							307347	562582	1980733
63929.3	209574	57692.3							782859	602205	1083364
31915.1	104999	113847							278012	506354	1084776
47122.4	118369	39839.9							404022	289501	1510473
28646.7	102958	59429.8							884982	452183	452183
51882	74103.6	66324.2							469009	665882	665882
40533.5	113917	49769.9							340250	343254	1212905
25508	127827	29577.3							587243	908689	908689
53015	105369	44594.4
42265.7	191471	68961.8
40410.1	180934	38260.1

## Sheet: Fig. S4 A
UT ki67	DF ki67	AF ki67		Human MNT1 cells				UT Tyr	DF Tyr	AF Tyr
148138	109342	93504.2		CTCF (corrected total cell fluorescence) values have been mentioned				117523	391784	1053208
75374.2	46997.8	20300.9						138035	370989	928332
31258.7	150660	37819.5						163279	308695	889385
62431.7	264827	34019.7		Unpaired t test				196716	372888	654971		Unpaired t test
52204.6	173743	18905.7		P value	<0.0001			144519	264209	1024003		P value	<0.0001
58196.9	157574	38599.1		P value summary	****			77953	328817	437786		P value summary	****
148733	100094	117668		Significantly different (P < 0.05)?	Yes			157471	305308	769422		Significantly different (P < 0.05)?	Yes
53929.6	233319	45119.5		One- or two-tailed P value?	Two-tailed			166942	536831	953844		One- or two-tailed P value?	Two-tailed
64704.5	248106	49197.1						104996	536831	479426
41475.1	378463	53967.2		Mean of column DF ki67	227802			118778	454564	673576		Mean of column DF ki67	425272
35816.7	190376	56047.3		Mean of column AF ki67	71180			141888	395285	825401		Mean of column AF ki67	654384
42977.1	199627	44744.4		Difference between means (DF-AF) ± SEM	-156621 ± 18187			162091	984055	519873		Difference between means (DF-AF) ± SEM	229112 ± 35106
40070.7	154564	53520.6		95% confidence interval	-192712 to -120530			113467	373349	555034		95% confidence interval	159479 to 298745
30223.3	303761	226222		R squared (eta squared)	0.4308			331924	488116	656174
49194.1	315157	270476						134717	353663	801290
27760.2	306850	62066						173980	516787	914110
32196.9	284959	43739.9						135524	449052	523005
38447.1	292017	91771.7						170685	459514	847245
30263.2	291172	40871.1						182591	522088	898529
26888.4	719771	51548.7						167806	338236	412397
40036.7	437133	108189						236714	352581	374463
35067.8	145856	111901						164075	253657	315458
50286.6	236181	116630						188294	178308	483014
66927.8	221987	59586.5						174094	332781	352061
94743.7	234989	77889.6						143444	545012	372836
77632.8	127040	46389.3						243929	309485	331396
36779.9	176929	59745.1						142530	188072	808706
42458.2	151268	72942.6						171902	451980	775482
40414.5	185480	116418						171286	416146	648113
61005.2	120788	77389.3						114651	261276	816137
61807.3	225861	59380.1						141983	440824	770109
69085.4	231012	37825.1						195964	223313	630739
56055.3	291920	29179						195541	454830	666497
54579	276504	28915.8						172678	660094	569939
112835	195024	100617						94817	657064	734331
154084	179033	94154.6						192722	454709	919104
69810.7	138529	37162.7						148515	322370	652512
67930.8	140595	27778.3						137512	264461	505114
58073.8	135486	26800.6						184643	643911	449695
130530	174578	125016						209357	401346	589595
61874.3	134457	43830.4						218331	425352	559423
52415.5	211307	32232.1						175386	346140	719557
84783.3	225070	98875.1						259964	759148	1014830
53827.7	235594	85561.4						219658	451980	648582
101880	226095	40935.3						223097	416146	511172
52259.7	607946	64587.9						156688	261276	647594
102445	132924	93679.5						151155	440824	939867
53721.2	177942	94486.3						258969	223313	544459
55431.4	112844	68609						172388	454830	515650
35375.6	378334	72202.9						239652	660094	424196
								250054	657064	382056
								183508	454709	538287

## Sheet: Fig. S4 C and D
	Percent FITC positive cells		DF		AF			two way ANOVA multiple comparisons test	Mean Diff.	95.00% CI of diff.	Below threshold?	Summary	Adjusted P Value
	Ki67		52.5	50	31.6	30
	TYR		88.4	87.8	96.3	95.7		Group A - Group B
								Ki67	20.45	18.49 to 22.41	Yes	***	0.0005
								TYR	-7.9	-9.862 to -5.938	Yes	**	0.0032
	FITC MEAN INTENSITY		DF		AF
	Ki67		5537	5630	4951	4869		two way ANOVA multiple comparisons test	Mean Diff.	95.00% CI of diff.	Below threshold?	Summary	Adjusted P Value
	TYR		3177	3294	4026	4480
								DAILY FSK - ALTERNATE FSK
								Ki67	673.5	76.60 to 1270	Yes	*	0.034
								TYR	-1018	-1614 to -420.6	Yes	**	0.0081

## Sheet: Fig. S6 B
			mouse B16 day 7
LOW PIGMENITNG COLONY				HIGH PIGMENTING COLONY
	Ki67	TYR			Ki67	TYR				two way ANOVA multiple comparisons test	Mean Diff.	95.00% CI of diff.	Below threshold?	Summary	Adjusted P Value
	541786	197669			133582	406259
	316461	160881			107615	594315				MEL LOW - MEL HIGH
	149984	102360			88759.3	515044				KI67	182670	133268 to 232071	Yes	****	<0.0001
	321060	202319			62511.7	326171				TYR	-282533	-331934 to -233131	Yes	****	<0.0001
	475950	167880			86768.4	478771
	122172	246742			114866	550238
	205828	148131			95583.4	608506
	306944	138708			84479.4	615294
	304268	202384			75309.5	458881		CTCF (corrected total cell fluorescence) values have been mentioned
	225685	201590			158498	321380
	157408	173851			91242.4	689817
	141146	323798			80840	683889
	273001	261970			165213	600116
	244815	168649			146716	856256
	221259	271514			77198.2	348924
	296705	244555			122511	371269
	321955	301662			94932.9	980525
	414252	354062			121078	350989
	361593	254384			140065	397028
	318387	163390			121870	411603
	330680	188121			115068	455821
	305823	225952			144425	337683
	190538	240444			147473	537797
	307489	245937			122156	839196
	360945	197363			112565	396745
	356113	218528			127361	595504
	312848	396811			113217	605793
	258536	367800			91567.6	442261
	148961	295494			80658.8	346986
	387673	210430			87809.1	462562
	406481	264780			98876.3	374307
	265183	424354			82476.2	1.05842e+06
	249053	462719			119023	636151
	316244	465069			71809.5	435314
	313015	293736			92279.7	574662
	253275	432304			155318	381128
	248949	353225			155498	376433
	224869	279162			70936.2	533578
	254441	220353			101182	581199
	352664	305327			82146.8	466914
	376685	263888			77441.5	357930
	316319	336142			70482	506880
	143915	222508			106652	647947
	170194	191679			61567.7	805743
	341682	178353			77916.4	466199
	260406	338119			112564	899756
	253973	268823			46304	772526
	267763	280541			59405.5	589801
	257219	176767			62234.8	304499
	298821	106758			101884	509611
		217228
