# Supplementary material for: Distinct melanocyte subpopulations defined by stochastic expression of proliferation or maturation programs enable a rapid and sustainable pigmentation response
Source: PLoS Biol. 2024 Aug 20;22(8):e3002776. doi: 10.1371/journal.pbio.3002776 (PMC11364419; doi:10.1371/journal.pbio.3002776)
Supplement: S1 Data — (XLSX) [file pbio.3002776.s011.xlsx]

## Sheet: 1C
rownames	p_val	avg_log2FC	pct.1	pct.2	p_val_adj	cluster	gene
dct	3.77282e-153	-6.1832	0.074	0.879	7.21816e-149	Proliferative	dct
slc45a2	7.30053e-153	-3.79347	0.311	0.978	1.39674e-148	Proliferative	slc45a2
pmela	3.07984e-148	-4.88217	0.186	0.926	5.89235e-144	Proliferative	pmela
tspan36	8.42049e-143	-2.23503	0.763	1	1.61101e-138	Proliferative	tspan36
atp6v1g1	2.8449e-137	-2.37141	0.699	0.996	5.44286e-133	Proliferative	atp6v1g1
tfap2e	3.82213e-133	-4.14502	0.137	0.863	7.3125e-129	Proliferative	tfap2e
qdpra	1.4651e-130	-2.18337	0.775	0.993	2.80303e-126	Proliferative	qdpra
rabl6b	4.34461e-130	-3.06193	0.376	0.946	8.3121e-126	Proliferative	rabl6b
atp6v0ca	1.0085e-129	-1.95791	0.907	1	1.92947e-125	Proliferative	atp6v0ca
pah	1.74113e-124	-3.37345	0.188	0.89	3.33112e-120	Proliferative	pah
rab34b	1.91014e-122	-3.70019	0.184	0.859	3.65447e-118	Proliferative	rab34b
smim29	2.66695e-122	-2.82205	0.411	0.957	5.10241e-118	Proliferative	smim29
slc37a2	3.15514e-120	-2.82406	0.369	0.93	6.03641e-116	Proliferative	slc37a2
atp11a	1.12275e-117	-3.24789	0.203	0.874	2.14805e-113	Proliferative	atp11a
atp6v1e1b	2.27893e-114	-2.07663	0.563	0.982	4.36004e-110	Proliferative	atp6v1e1b
gstp1	7.23103e-113	-2.73916	0.726	0.98	1.38344e-108	Proliferative	gstp1
slc24a5	4.61919e-112	-4.23531	0.063	0.74	8.83744e-108	Proliferative	slc24a5
pnp4a	6.25585e-109	-4.18442	0.078	0.744	1.19687e-104	Proliferative	pnp4a
gpr143	1.25097e-108	-2.29688	0.403	0.953	2.39336e-104	Proliferative	gpr143
tyrp1b	1.43024e-107	-6.27928	0.054	0.693	2.73634e-103	Proliferative	tyrp1b
rab32a	1.26889e-105	-2.34706	0.382	0.948	2.42765e-101	Proliferative	rab32a
pmp22a	4.09524e-101	4.00511	0.824	0.211	7.83501e-97	Proliferative	pmp22a
atp6v1ba	5.22411e-101	-2.12699	0.433	0.944	9.99476e-97	Proliferative	atp6v1ba
si:ch211-195b13.1	5.59163e-100	-4.33633	0.095	0.72	1.06979e-95	Proliferative	si:ch211-195b13.1
rab1ab	3.1018e-99	-1.40605	0.839	0.991	5.93437e-95	Proliferative	rab1ab
tyrp1a	6.36035e-99	-6.29924	0.019	0.614	1.21686e-94	Proliferative	tyrp1a
pcbd1	1.12826e-97	-1.64977	0.772	0.982	2.15859e-93	Proliferative	pcbd1
canx	8.121e-96	-1.2292	0.968	1	1.55371e-91	Proliferative	canx
ptmab	8.9307e-96	1.40765	1	0.991	1.70862e-91	Proliferative	ptmab
mtbl	1.03019e-95	-2.36864	0.369	0.901	1.97096e-91	Proliferative	mtbl
akr1b1.1	2.76249e-95	-2.15599	0.377	0.933	5.28519e-91	Proliferative	akr1b1.1
tmem243b	3.68496e-95	-1.80043	0.577	0.957	7.05006e-91	Proliferative	tmem243b
si:ch73-389b16.1	1.08103e-94	-6.72992	0.01	0.581	2.06823e-90	Proliferative	si:ch73-389b16.1
kcnj13	4.75046e-93	-5.3857	0.046	0.623	9.08859e-89	Proliferative	kcnj13
si:ch211-222l21.1	7.9394e-93	3.57299	0.871	0.401	1.51897e-88	Proliferative	si:ch211-222l21.1
zgc:91968	3.03271e-92	-7.4493	0.015	0.574	5.80219e-88	Proliferative	zgc:91968
pttg1ipb	1.33382e-91	-2.45296	0.288	0.857	2.55186e-87	Proliferative	pttg1ipb
khdrbs1a	6.75258e-91	1.10668	1	0.969	1.2919e-86	Proliferative	khdrbs1a
arl6ip1	8.77406e-91	-1.60383	0.807	0.966	1.67865e-86	Proliferative	arl6ip1
rtn1b	6.14537e-90	-3.18353	0.124	0.729	1.17573e-85	Proliferative	rtn1b
si:ch73-1a9.3	1.61615e-88	2.03439	0.978	0.821	3.09201e-84	Proliferative	si:ch73-1a9.3
foxp4	2.26884e-88	3.99259	0.743	0.139	4.34075e-84	Proliferative	foxp4
tyr	9.60386e-88	-4.29653	0.058	0.623	1.83741e-83	Proliferative	tyr
hmga1a	1.22474e-87	1.38072	0.998	0.993	2.34317e-83	Proliferative	hmga1a
ctsd	2.76468e-85	-1.58088	0.782	0.982	5.28939e-81	Proliferative	ctsd
crabp2b	6.10173e-85	-3.55021	0.144	0.702	1.16738e-80	Proliferative	crabp2b
si:ch73-281n10.2	9.09204e-85	2.86185	0.926	0.57	1.73949e-80	Proliferative	si:ch73-281n10.2
tspan10	1.30298e-84	-4.1244	0.059	0.617	2.49286e-80	Proliferative	tspan10
adss1	3.02063e-84	-3.1327	0.147	0.715	5.77906e-80	Proliferative	adss1
tbx2a	1.165e-82	-4.55764	0.042	0.578	2.22888e-78	Proliferative	tbx2a
psap	3.35135e-81	-1.73951	0.621	0.944	6.41181e-77	Proliferative	psap
eno3	1.86633e-80	-2.19365	0.398	0.879	3.57066e-76	Proliferative	eno3
bhlhe41	4.13319e-80	-4.9602	0.032	0.549	7.90763e-76	Proliferative	bhlhe41
rnaseka	4.82895e-79	-1.70838	0.538	0.937	9.23874e-75	Proliferative	rnaseka
sqstm1	9.50552e-79	-2.59316	0.315	0.827	1.8186e-74	Proliferative	sqstm1
xbp1	9.44724e-78	-1.42149	0.922	0.984	1.80745e-73	Proliferative	xbp1
gch2	6.48383e-77	-1.33203	0.234	0.765	1.24049e-72	Proliferative	gch2
myo5aa	1.66428e-76	-3.79449	0.076	0.596	3.1841e-72	Proliferative	myo5aa
ap3d1	9.65705e-76	-1.65949	0.582	0.919	1.84759e-71	Proliferative	ap3d1
dtnbp1a	1.93541e-75	-2.09251	0.313	0.825	3.70283e-71	Proliferative	dtnbp1a
slc3a2a	5.69541e-75	-3.82022	0.066	0.583	1.08965e-70	Proliferative	slc3a2a
coro1ca	6.88294e-75	-1.46326	0.721	0.96	1.31684e-70	Proliferative	coro1ca
atp6ap2	4.17725e-72	-1.54818	0.577	0.924	7.99191e-68	Proliferative	atp6ap2
hmgb2b	8.76156e-72	2.75197	0.799	0.332	1.67626e-67	Proliferative	hmgb2b
slc38a5b	3.26262e-71	-1.47163	0.772	0.964	6.24205e-67	Proliferative	slc38a5b
hmgn2	3.29599e-71	2.39792	0.885	0.576	6.30588e-67	Proliferative	hmgn2
cdh1	2.32261e-70	-2.19277	0.367	0.841	4.44363e-66	Proliferative	cdh1
atp6v1c1b	3.39868e-70	-3.00426	0.117	0.63	6.50235e-66	Proliferative	atp6v1c1b
slc24a4a	1.74158e-69	-4.89977	0.025	0.484	3.332e-65	Proliferative	slc24a4a
gnb1a	5.18344e-69	-0.896929	0.944	0.993	9.91696e-65	Proliferative	gnb1a
cd63	1.37058e-67	-2.38795	0.311	0.776	2.62219e-63	Proliferative	cd63
nucks1a	2.26453e-67	1.62429	0.931	0.67	4.33249e-63	Proliferative	nucks1a
stx12	3.36429e-67	-1.82654	0.496	0.872	6.43655e-63	Proliferative	stx12
atp6v0e1	5.54828e-67	-1.12293	0.854	0.984	1.0615e-62	Proliferative	atp6v0e1
plpp1a	1.52311e-66	-2.31463	0.213	0.733	2.91402e-62	Proliferative	plpp1a
marcksl1a	1.60531e-66	1.37619	0.993	0.899	3.07128e-62	Proliferative	marcksl1a
si:dkey-204f11.64	4.7702e-66	-1.87373	0.526	0.879	9.12635e-62	Proliferative	si:dkey-204f11.64
chmp2bb	3.65012e-65	-1.74912	0.482	0.872	6.98342e-61	Proliferative	chmp2bb
cebpd	8.09746e-65	-3.11715	0.1	0.587	1.54921e-60	Proliferative	cebpd
cirbpa	1.09749e-64	0.752317	1	0.996	2.09972e-60	Proliferative	cirbpa
atp6v1ab	1.68957e-64	-2.09614	0.272	0.76	3.23249e-60	Proliferative	atp6v1ab
ssr3	2.79356e-64	-0.899149	0.956	0.996	5.34465e-60	Proliferative	ssr3
ocstamp	4.47463e-64	-4.78102	0.046	0.491	8.56087e-60	Proliferative	ocstamp
ctsla	1.47202e-63	-1.00577	0.97	0.996	2.81627e-59	Proliferative	ctsla
trpm1b	1.57158e-63	-2.03076	0.291	0.796	3.00675e-59	Proliferative	trpm1b
sept8a	4.98433e-63	-1.33262	0.746	0.946	9.53602e-59	Proliferative	sept8a
tpm4a	2.13392e-62	1.51226	0.944	0.684	4.08262e-58	Proliferative	tpm4a
tmem125b	3.70887e-62	-3.05182	0.103	0.576	7.09581e-58	Proliferative	tmem125b
icn	1.12304e-61	-4.07551	0.139	0.596	2.14859e-57	Proliferative	icn
hmgb2a	3.92737e-61	2.91594	0.866	0.641	7.51384e-57	Proliferative	hmgb2a
id1	4.42662e-61	1.3434	0.988	0.861	8.46902e-57	Proliferative	id1
sptbn1	8.82254e-61	-2.15632	0.404	0.796	1.68793e-56	Proliferative	sptbn1
rbbp4	2.40346e-60	3.34504	0.66	0.202	4.59829e-56	Proliferative	rbbp4
sptan1	4.17268e-60	-1.7285	0.531	0.848	7.98316e-56	Proliferative	sptan1
syngr1a	7.23827e-60	-2.52736	0.164	0.643	1.38483e-55	Proliferative	syngr1a
tmem243a	8.92872e-60	-2.9617	0.095	0.561	1.70824e-55	Proliferative	tmem243a
mlpha	1.55788e-59	-6.64908	0.007	0.395	2.98054e-55	Proliferative	mlpha
pcna	3.82305e-59	5.24251	0.525	0.061	7.31427e-55	Proliferative	pcna
ckbb	5.35818e-59	-1.80669	0.399	0.839	1.02513e-54	Proliferative	ckbb
tdh	8.53229e-59	-2.04017	0.452	0.809	1.6324e-54	Proliferative	tdh
dlx2a	9.74192e-59	3.92704	0.558	0.078	1.86382e-54	Proliferative	dlx2a
gpd1b	4.38239e-58	-2.16576	0.254	0.726	8.38439e-54	Proliferative	gpd1b
atp6v1d	4.63961e-58	-2.0118	0.298	0.749	8.87651e-54	Proliferative	atp6v1d
atox1	5.41778e-58	-1.18498	0.724	0.955	1.03653e-53	Proliferative	atox1
palm1b	6.01555e-58	-1.97913	0.362	0.778	1.1509e-53	Proliferative	palm1b
ap3m2	9.59375e-58	-2.3468	0.144	0.626	1.83548e-53	Proliferative	ap3m2
eva1ba	2.0049e-57	-1.95511	0.305	0.753	3.83578e-53	Proliferative	eva1ba
mitfa	2.93167e-57	-1.43633	0.711	0.942	5.60888e-53	Proliferative	mitfa
si:dkey-21a6.5	3.27572e-57	-2.01178	0.24	0.724	6.26711e-53	Proliferative	si:dkey-21a6.5
ptmaa	4.34436e-57	2.47745	0.761	0.365	8.31163e-53	Proliferative	ptmaa
actb1	5.06909e-57	0.683726	0.998	1	9.69818e-53	Proliferative	actb1
sptlc2a	1.53862e-56	-1.9448	0.235	0.722	2.94369e-52	Proliferative	sptlc2a
mt2	2.61639e-56	-4.9379	0.044	0.446	5.00567e-52	Proliferative	mt2
krt18a.1	4.68154e-56	5.22187	0.501	0.049	8.95673e-52	Proliferative	krt18a.1
top1mt	4.77888e-56	-3.55201	0.076	0.498	9.14295e-52	Proliferative	top1mt
dmxl2	6.27662e-56	-2.97225	0.093	0.531	1.20084e-51	Proliferative	dmxl2
si:ch211-243a20.3	1.17177e-55	-3.99041	0.037	0.442	2.24182e-51	Proliferative	si:ch211-243a20.3
h3f3b.1	1.75202e-55	1.93558	0.929	0.778	3.35196e-51	Proliferative	h3f3b.1
gdi1	1.85583e-55	-2.25108	0.237	0.684	3.55058e-51	Proliferative	gdi1
slc6a17	2.27675e-54	-2.94697	0.083	0.516	4.35588e-50	Proliferative	slc6a17
rab7a	2.96298e-54	-1.64348	0.426	0.83	5.66877e-50	Proliferative	rab7a
plpp3	2.98098e-54	2.1705	0.694	0.229	5.70321e-50	Proliferative	plpp3
atp1a1a.1	3.59117e-54	-0.960037	0.931	0.975	6.87063e-50	Proliferative	atp1a1a.1
ugp2b	6.42706e-54	-2.85746	0.107	0.54	1.22962e-49	Proliferative	ugp2b
cycsb	1.02268e-53	-0.859067	0.9	0.978	1.9566e-49	Proliferative	cycsb
snx3	1.09141e-53	-1.50637	0.447	0.843	2.08808e-49	Proliferative	snx3
seta	1.60164e-53	1.61652	0.898	0.717	3.06425e-49	Proliferative	seta
chmp4bb	1.77329e-53	-1.45543	0.521	0.872	3.39266e-49	Proliferative	chmp4bb
ucp2	2.8625e-53	-2.21754	0.284	0.706	5.47653e-49	Proliferative	ucp2
mob2a	9.17707e-53	-2.22699	0.223	0.652	1.75576e-48	Proliferative	mob2a
phlda1	1.73704e-52	-2.89493	0.115	0.538	3.3233e-48	Proliferative	phlda1
zbtb16a	3.06928e-52	3.38413	0.558	0.112	5.87215e-48	Proliferative	zbtb16a
myo9ab	4.17548e-52	-2.42864	0.151	0.592	7.98853e-48	Proliferative	myo9ab
sh3glb2b	5.46198e-52	-1.9949	0.271	0.713	1.04499e-47	Proliferative	sh3glb2b
atp6v0a2b	5.50724e-52	-3.00441	0.098	0.513	1.05365e-47	Proliferative	atp6v0a2b
pcbp4	8.58371e-52	-1.3359	0.636	0.895	1.64223e-47	Proliferative	pcbp4
sec61b	8.83811e-52	-0.969555	0.878	0.973	1.69091e-47	Proliferative	sec61b
cst14a.2	1.49269e-51	-0.976008	0.841	0.975	2.85582e-47	Proliferative	cst14a.2
ctsc	1.74789e-51	-2.76477	0.146	0.57	3.34407e-47	Proliferative	ctsc
ap3b1a	1.75057e-51	-2.05927	0.235	0.666	3.34919e-47	Proliferative	ap3b1a
tubb2b	1.79335e-51	2.08868	0.816	0.549	3.43104e-47	Proliferative	tubb2b
sumo3b	1.93523e-51	2.45992	0.646	0.231	3.70249e-47	Proliferative	sumo3b
gdap2	4.76344e-51	-2.80073	0.083	0.498	9.11341e-47	Proliferative	gdap2
sh3kbp1	9.16037e-51	-2.34408	0.157	0.587	1.75256e-46	Proliferative	sh3kbp1
slc2a15b	1.60297e-50	-3.25674	0.049	0.435	3.0668e-46	Proliferative	slc2a15b
cotl1	4.70253e-50	-2.14232	0.338	0.722	8.99688e-46	Proliferative	cotl1
snrpf	4.98396e-50	1.12142	0.934	0.803	9.53531e-46	Proliferative	snrpf
atp6ap1b	8.6231e-50	-1.69668	0.386	0.78	1.64977e-45	Proliferative	atp6ap1b
sec61g	1.05551e-49	-0.608273	0.997	0.998	2.01939e-45	Proliferative	sec61g
amdhd2	1.8505e-49	-1.65927	0.328	0.756	3.54038e-45	Proliferative	amdhd2
fstl1a	1.93219e-49	-2.30094	0.2	0.628	3.69667e-45	Proliferative	fstl1a
apc	2.01178e-49	-0.96457	0.86	0.982	3.84894e-45	Proliferative	apc
setb	2.50261e-49	1.15507	0.937	0.783	4.788e-45	Proliferative	setb
akap12b	2.5616e-49	2.38531	0.729	0.33	4.90085e-45	Proliferative	akap12b
sypl2b	3.31998e-49	-2.02057	0.299	0.709	6.35179e-45	Proliferative	sypl2b
si:ch211-288g17.3	5.23436e-49	1.95296	0.745	0.424	1.00144e-44	Proliferative	si:ch211-288g17.3
acsl4b	6.16812e-49	-2.20936	0.244	0.659	1.18008e-44	Proliferative	acsl4b
apex1	6.50039e-49	1.43236	0.843	0.552	1.24366e-44	Proliferative	apex1
ssr2	1.00408e-48	-0.909932	0.9	0.98	1.921e-44	Proliferative	ssr2
atp6v0b	1.18016e-48	-1.80981	0.332	0.74	2.25789e-44	Proliferative	atp6v0b
tmem9b	2.42455e-48	-1.66925	0.369	0.774	4.63864e-44	Proliferative	tmem9b
slc7a8a	1.85516e-47	-4.0408	0.044	0.399	3.54929e-43	Proliferative	slc7a8a
slco1c1	2.05586e-47	-3.32422	0.046	0.413	3.93327e-43	Proliferative	slco1c1
h2az2b	2.41119e-47	1.04196	0.954	0.834	4.61309e-43	Proliferative	h2az2b
glb1l	3.20867e-47	-1.78086	0.321	0.735	6.13884e-43	Proliferative	glb1l
slc29a3	4.25599e-47	-4.213	0.036	0.383	8.14257e-43	Proliferative	slc29a3
atp7a	7.1313e-47	-2.09525	0.2	0.617	1.36436e-42	Proliferative	atp7a
zgc:77486.1	1.09213e-46	-2.5362	0.13	0.534	2.08947e-42	Proliferative	zgc:77486.1
cbx3a	1.30089e-46	1.19027	0.937	0.8	2.48886e-42	Proliferative	cbx3a
lin28a	1.30934e-46	2.86045	0.54	0.117	2.50502e-42	Proliferative	lin28a
gstt1a	1.96992e-46	-1.91504	0.325	0.72	3.76885e-42	Proliferative	gstt1a
shroom4	2.8203e-46	2.44145	0.577	0.148	5.3958e-42	Proliferative	shroom4
hnrnpabb	3.00004e-46	0.886255	0.963	0.904	5.73967e-42	Proliferative	hnrnpabb
mt-cyb	1.02275e-45	-0.486386	0.998	0.998	1.95672e-41	Proliferative	mt-cyb
h2ax1	1.74306e-45	-1.11224	0.77	0.96	3.33483e-41	Proliferative	h2ax1
scamp3	1.83823e-45	-2.07344	0.184	0.596	3.5169e-41	Proliferative	scamp3
dync1i2a	2.40165e-45	-1.36679	0.543	0.85	4.59484e-41	Proliferative	dync1i2a
ran	2.96241e-45	0.645571	0.997	0.993	5.66769e-41	Proliferative	ran
cdk15	3.07342e-45	-3.8079	0.029	0.365	5.88008e-41	Proliferative	cdk15
chaf1a	1.38829e-44	3.48782	0.504	0.112	2.65608e-40	Proliferative	chaf1a
slc31a1	1.62744e-44	-1.78364	0.301	0.697	3.11361e-40	Proliferative	slc31a1
fmn2a	3.19158e-44	-3.87493	0.032	0.363	6.10612e-40	Proliferative	fmn2a
tuba8l4	4.29487e-44	1.3334	0.964	0.919	8.21694e-40	Proliferative	tuba8l4
hmgb1b	9.36697e-44	2.13113	0.643	0.256	1.79209e-39	Proliferative	hmgb1b
cdkn1ca	1.29332e-43	-1.0255	0.794	0.948	2.47437e-39	Proliferative	cdkn1ca
tfap2c	1.98703e-43	-2.83935	0.086	0.455	3.80158e-39	Proliferative	tfap2c
bcar1	2.30476e-43	1.91811	0.69	0.3	4.40947e-39	Proliferative	bcar1
si:dkeyp-69e1.8	2.80351e-43	-2.50808	0.122	0.504	5.36368e-39	Proliferative	si:dkeyp-69e1.8
hnrnpa1b	2.99184e-43	1.66552	0.756	0.413	5.724e-39	Proliferative	hnrnpa1b
dynlrb1.1	4.08179e-43	-1.02861	0.726	0.928	7.80928e-39	Proliferative	dynlrb1.1
ednrab	6.16947e-43	3.2736	0.479	0.09	1.18034e-38	Proliferative	ednrab
abracl	7.44604e-43	-0.980303	0.734	0.937	1.42458e-38	Proliferative	abracl
tgif1	8.84275e-43	1.48238	0.763	0.401	1.69179e-38	Proliferative	tgif1
msx1b	9.11876e-43	-1.43972	0.425	0.812	1.7446e-38	Proliferative	msx1b
hnrnpa0l.1	1.50388e-42	0.587656	0.997	0.993	2.87722e-38	Proliferative	hnrnpa0l.1
aldoaa	1.6449e-42	-0.92903	0.892	0.978	3.14702e-38	Proliferative	aldoaa
pepd	1.73227e-42	-1.75724	0.362	0.717	3.31418e-38	Proliferative	pepd
agtrap	1.75616e-42	-2.33915	0.12	0.502	3.35988e-38	Proliferative	agtrap
cx43.4	2.41262e-42	2.03301	0.602	0.204	4.61583e-38	Proliferative	cx43.4
nasp	2.73844e-42	4.86719	0.389	0.029	5.23919e-38	Proliferative	nasp
alcama	2.79263e-42	2.9878	0.53	0.143	5.34287e-38	Proliferative	alcama
dut	3.66916e-42	3.41602	0.443	0.063	7.01983e-38	Proliferative	dut
rbm47	1.56493e-41	-3.37759	0.052	0.386	2.99402e-37	Proliferative	rbm47
sinhcafl.1	1.6419e-41	2.93796	0.484	0.099	3.14128e-37	Proliferative	sinhcafl.1
sox11b	5.89674e-41	3.35644	0.462	0.085	1.12817e-36	Proliferative	sox11b
tmsb4x	8.53754e-41	0.495493	1	1	1.6334e-36	Proliferative	tmsb4x
pnrc2	1.014e-40	0.889304	0.981	0.971	1.93998e-36	Proliferative	pnrc2
atp1b3b	1.34217e-40	-1.76003	0.247	0.646	2.56784e-36	Proliferative	atp1b3b
vps4b	1.72355e-40	-1.22531	0.533	0.839	3.29751e-36	Proliferative	vps4b
rpl26	1.9576e-40	1.89742	0.758	0.484	3.74528e-36	Proliferative	rpl26
rab21	2.36297e-40	-2.29061	0.147	0.518	4.52083e-36	Proliferative	rab21
hmgb3a	4.49775e-40	1.21822	0.876	0.67	8.6051e-36	Proliferative	hmgb3a
msna	5.51863e-40	0.811881	0.985	0.937	1.05582e-35	Proliferative	msna
cbx5	7.53906e-40	2.11242	0.621	0.274	1.44237e-35	Proliferative	cbx5
atp6v1aa	8.13698e-40	-1.75721	0.228	0.63	1.55677e-35	Proliferative	atp6v1aa
rasd1	8.59125e-40	-4.43516	0.024	0.318	1.64368e-35	Proliferative	rasd1
kif21b	1.03341e-39	-2.68649	0.095	0.446	1.97712e-35	Proliferative	kif21b
oca2	1.11912e-39	-5.02656	0.012	0.291	2.14111e-35	Proliferative	oca2
pfn2	1.25839e-39	-0.70451	0.983	1	2.40755e-35	Proliferative	pfn2
ubb	1.29657e-39	-1.45883	0.508	0.803	2.48059e-35	Proliferative	ubb
prdx2	2.04666e-39	-0.904382	0.863	0.955	3.91566e-35	Proliferative	prdx2
stmn1a	2.08967e-39	4.45398	0.389	0.043	3.99795e-35	Proliferative	stmn1a
pip5k1bb	2.25097e-39	-6.0222	0.005	0.274	4.30656e-35	Proliferative	pip5k1bb
prickle2b	3.99178e-39	3.8557	0.386	0.038	7.63707e-35	Proliferative	prickle2b
hdlbpa	6.13664e-39	-0.932798	0.863	0.946	1.17406e-34	Proliferative	hdlbpa
ndrg1a	6.50927e-39	-2.15382	0.178	0.547	1.24535e-34	Proliferative	ndrg1a
GNAZ	6.59111e-39	-1.87949	0.186	0.57	1.26101e-34	Proliferative	GNAZ
syngr2a	7.73545e-39	-1.83881	0.242	0.621	1.47995e-34	Proliferative	syngr2a
bri3	8.3368e-39	-1.29216	0.438	0.783	1.595e-34	Proliferative	bri3
lamtor5	9.39632e-39	-1.47171	0.343	0.726	1.7977e-34	Proliferative	lamtor5
dync1li2	1.28482e-38	-1.60231	0.357	0.7	2.45811e-34	Proliferative	dync1li2
elovl1b	1.38824e-38	-1.27492	0.528	0.852	2.65597e-34	Proliferative	elovl1b
nedd4a	1.49452e-38	-1.62478	0.315	0.682	2.85932e-34	Proliferative	nedd4a
zgc:153409	2.53232e-38	1.35885	0.97	0.908	4.84483e-34	Proliferative	zgc:153409
mical3b	4.18094e-38	-3.70155	0.039	0.339	7.99898e-34	Proliferative	mical3b
tmem110l	6.49748e-38	-2.36755	0.13	0.48	1.2431e-33	Proliferative	tmem110l
si:ch211-122f10.4	8.03774e-38	-1.94581	0.188	0.563	1.53778e-33	Proliferative	si:ch211-122f10.4
SPAG9	1.66929e-37	-3.25364	0.051	0.359	3.19369e-33	Proliferative	SPAG9
fosl2	1.71967e-37	2.0787	0.607	0.215	3.29008e-33	Proliferative	fosl2
foxd3	2.14902e-37	1.7313	0.763	0.466	4.1115e-33	Proliferative	foxd3
tbc1d5	2.38973e-37	-2.26149	0.142	0.489	4.57202e-33	Proliferative	tbc1d5
sft2d1	2.5232e-37	-2.41884	0.107	0.453	4.82739e-33	Proliferative	sft2d1
pleca	2.6701e-37	1.53825	0.775	0.496	5.10844e-33	Proliferative	pleca
chmp5b	4.2051e-37	-0.931889	0.723	0.917	8.04519e-33	Proliferative	chmp5b
ptger4a	5.59326e-37	-4.62167	0.015	0.283	1.0701e-32	Proliferative	ptger4a
id2a	6.39539e-37	-0.771117	0.924	0.987	1.22357e-32	Proliferative	id2a
uqcrh	8.85935e-37	-0.665167	0.932	0.987	1.69497e-32	Proliferative	uqcrh
vps39	1.20081e-36	-2.28392	0.11	0.457	2.29739e-32	Proliferative	vps39
qkia	1.2333e-36	0.806436	0.968	0.928	2.35955e-32	Proliferative	qkia
degs1	1.70944e-36	-1.05256	0.662	0.892	3.27049e-32	Proliferative	degs1
hnrnpaba	1.7481e-36	0.591146	0.998	0.989	3.34446e-32	Proliferative	hnrnpaba
histh1l	1.98912e-36	-1.10516	0.723	0.951	3.80559e-32	Proliferative	histh1l
dad1	2.12644e-36	-0.660859	0.946	0.991	4.0683e-32	Proliferative	dad1
opn5	2.80765e-36	-4.37558	0.02	0.289	5.37159e-32	Proliferative	opn5
rab7b	3.68755e-36	-2.22251	0.135	0.48	7.05502e-32	Proliferative	rab7b
cited4b	6.22838e-36	-0.859636	0.858	0.955	1.19161e-31	Proliferative	cited4b
adipor2	6.4023e-36	-1.34181	0.496	0.796	1.22489e-31	Proliferative	adipor2
mcamb	6.92518e-36	1.72994	0.758	0.516	1.32493e-31	Proliferative	mcamb
idh1	6.96597e-36	-1.71577	0.234	0.592	1.33273e-31	Proliferative	idh1
si:zfos-943e10.1	7.29819e-36	-1.63847	0.462	0.751	1.39629e-31	Proliferative	si:zfos-943e10.1
atp6v1h	7.60081e-36	-1.36759	0.35	0.722	1.45419e-31	Proliferative	atp6v1h
syngr2b	1.65144e-35	-1.82663	0.195	0.552	3.15953e-31	Proliferative	syngr2b
psen2	1.71154e-35	-2.03364	0.129	0.48	3.27452e-31	Proliferative	psen2
adam10a	3.16101e-35	-1.27782	0.516	0.807	6.04764e-31	Proliferative	adam10a
rgs2	4.39485e-35	-2.01275	0.129	0.475	8.40823e-31	Proliferative	rgs2
snai1a	5.01635e-35	-1.59252	0.269	0.632	9.59728e-31	Proliferative	snai1a
acsbg2	8.77858e-35	-1.55409	0.325	0.659	1.67952e-30	Proliferative	acsbg2
prdx6	9.25748e-35	-1.18679	0.535	0.821	1.77114e-30	Proliferative	prdx6
dkc1	1.61882e-34	0.928247	0.922	0.744	3.09712e-30	Proliferative	dkc1
mycn	2.0051e-34	0.725508	0.992	0.946	3.83615e-30	Proliferative	mycn
kif5ba	2.09032e-34	-1.44187	0.349	0.688	3.9992e-30	Proliferative	kif5ba
si:dkey-151g10.6	5.7101e-34	0.191888	1	1	1.09246e-29	Proliferative	si:dkey-151g10.6
dek	7.20468e-34	3.6536	0.371	0.054	1.3784e-29	Proliferative	dek
zgc:110591	7.77824e-34	-1.34598	0.343	0.7	1.48813e-29	Proliferative	zgc:110591
cdh2	8.35036e-34	2.17634	0.553	0.213	1.59759e-29	Proliferative	cdh2
rnf10	8.37127e-34	-0.889712	0.86	0.935	1.60159e-29	Proliferative	rnf10
lig1	1.47038e-33	4.30512	0.32	0.022	2.81314e-29	Proliferative	lig1
dap	1.59753e-33	-1.15923	0.447	0.771	3.05639e-29	Proliferative	dap
pafah1b3.1	2.17207e-33	-1.73055	0.227	0.574	4.1556e-29	Proliferative	pafah1b3.1
ranbp9	2.66874e-33	-1.24155	0.484	0.765	5.10584e-29	Proliferative	ranbp9
nt5dc2	2.7496e-33	-1.08226	0.536	0.816	5.26054e-29	Proliferative	nt5dc2
aldh16a1	3.27528e-33	-2.86712	0.059	0.345	6.26627e-29	Proliferative	aldh16a1
tram1	4.10729e-33	-1.21607	0.499	0.776	7.85808e-29	Proliferative	tram1
vac14	5.74088e-33	-1.78956	0.213	0.556	1.09834e-28	Proliferative	vac14
arhgef33	1.05855e-32	-4.25566	0.019	0.265	2.02522e-28	Proliferative	arhgef33
mki67	1.12221e-32	3.23034	0.421	0.101	2.14701e-28	Proliferative	mki67
lamtor2	1.72377e-32	-1.06423	0.469	0.823	3.29791e-28	Proliferative	lamtor2
slc30a7	1.72953e-32	-1.31176	0.426	0.733	3.30894e-28	Proliferative	slc30a7
pdcd6	1.774e-32	-1.29258	0.365	0.731	3.39402e-28	Proliferative	pdcd6
dlx5a	2.03546e-32	6.20065	0.298	0.016	3.89424e-28	Proliferative	dlx5a
rrm1	2.40519e-32	4.61676	0.303	0.018	4.60161e-28	Proliferative	rrm1
mgat4b	2.61147e-32	-3.02246	0.042	0.312	4.99626e-28	Proliferative	mgat4b
cirbpb	6.14958e-32	0.350607	1	0.998	1.17654e-27	Proliferative	cirbpb
rps21	7.94792e-32	0.253098	1	1	1.5206e-27	Proliferative	rps21
arhgef4	9.21082e-32	-3.04669	0.052	0.325	1.76221e-27	Proliferative	arhgef4
vma21	9.2959e-32	-0.829784	0.728	0.915	1.77849e-27	Proliferative	vma21
alx4a	1.00614e-31	3.10355	0.404	0.085	1.92495e-27	Proliferative	alx4a
si:dkey-42i9.4	1.05891e-31	2.19943	0.474	0.146	2.0259e-27	Proliferative	si:dkey-42i9.4
gpm6ab	1.37266e-31	-1.06465	0.445	0.798	2.62617e-27	Proliferative	gpm6ab
zgc:110239	1.42386e-31	-1.00222	0.489	0.821	2.72413e-27	Proliferative	zgc:110239
daam1b	2.46274e-31	-2.73476	0.063	0.345	4.71172e-27	Proliferative	daam1b
alcamb	2.6754e-31	3.82109	0.31	0.025	5.11858e-27	Proliferative	alcamb
nop58	3.72145e-31	0.791901	0.949	0.83	7.11987e-27	Proliferative	nop58
ptp4a1	4.90328e-31	-0.670741	0.9	0.973	9.38096e-27	Proliferative	ptp4a1
rcan1a	5.91379e-31	-1.92621	0.217	0.545	1.13143e-26	Proliferative	rcan1a
washc2c	6.70656e-31	-1.74212	0.225	0.558	1.2831e-26	Proliferative	washc2c
snrpd1	7.12883e-31	0.846082	0.922	0.803	1.36389e-26	Proliferative	snrpd1
ssr4	8.37762e-31	-0.727678	0.892	0.971	1.60281e-26	Proliferative	ssr4
baz1b	8.95447e-31	2.08181	0.55	0.244	1.71317e-26	Proliferative	baz1b
sox11a	1.36393e-30	2.39981	0.462	0.139	2.60947e-26	Proliferative	sox11a
kita	1.5842e-30	-4.97591	0.007	0.222	3.03089e-26	Proliferative	kita
kdm1a	1.7578e-30	1.08383	0.807	0.572	3.36302e-26	Proliferative	kdm1a
tmem50a	1.88054e-30	-1.22674	0.409	0.729	3.59785e-26	Proliferative	tmem50a
lbr	2.20004e-30	2.78041	0.411	0.101	4.20913e-26	Proliferative	lbr
hist1h4l.23	2.4215e-30	3.65596	0.406	0.101	4.63281e-26	Proliferative	hist1h4l.23
rpl36	2.44251e-30	0.273746	1	0.998	4.67301e-26	Proliferative	rpl36
pim1	2.83579e-30	-1.35169	0.337	0.668	5.42543e-26	Proliferative	pim1
her6	3.36934e-30	2.88485	0.396	0.087	6.44623e-26	Proliferative	her6
gnpda2	4.05765e-30	-1.26843	0.384	0.713	7.7631e-26	Proliferative	gnpda2
dclk2a	4.07558e-30	-1.9526	0.11	0.424	7.7974e-26	Proliferative	dclk2a
tspan18a	4.42822e-30	-1.72959	0.217	0.556	8.47207e-26	Proliferative	tspan18a
pik3c3	5.28284e-30	-2.41686	0.078	0.361	1.01071e-25	Proliferative	pik3c3
jun	5.54122e-30	2.08154	0.514	0.184	1.06015e-25	Proliferative	jun
si:ch73-199g24.2	6.37447e-30	-1.92061	0.142	0.462	1.21956e-25	Proliferative	si:ch73-199g24.2
slc27a4	7.93677e-30	-1.82753	0.188	0.509	1.51846e-25	Proliferative	slc27a4
atp2b4	9.02477e-30	-1.20764	0.413	0.726	1.72662e-25	Proliferative	atp2b4
crlf1a	1.05035e-29	1.70522	0.592	0.249	2.00954e-25	Proliferative	crlf1a
ablim3	1.06478e-29	-4.98489	0.007	0.217	2.03714e-25	Proliferative	ablim3
fis1	1.15613e-29	-1.5336	0.277	0.601	2.2119e-25	Proliferative	fis1
rrbp1b	1.33177e-29	3.36552	0.328	0.043	2.54795e-25	Proliferative	rrbp1b
BX571715.1	1.50288e-29	-1.64518	0.2	0.529	2.8753e-25	Proliferative	BX571715.1
gphna	1.55012e-29	-1.7689	0.171	0.496	2.96569e-25	Proliferative	gphna
mcl1b	1.86978e-29	-1.1983	0.347	0.684	3.57727e-25	Proliferative	mcl1b
hsd17b14	2.19247e-29	-3.19917	0.034	0.276	4.19464e-25	Proliferative	hsd17b14
rpa2	2.66187e-29	3.18453	0.325	0.043	5.09269e-25	Proliferative	rpa2
ginm1	2.81754e-29	-1.31956	0.359	0.67	5.39051e-25	Proliferative	ginm1
chd4a	3.06857e-29	1.07915	0.844	0.657	5.87078e-25	Proliferative	chd4a
hist2h2l	3.25365e-29	-1.27245	0.303	0.641	6.22487e-25	Proliferative	hist2h2l
sumo3a	3.58845e-29	1.27254	0.741	0.5	6.86542e-25	Proliferative	sumo3a
ldha	3.63774e-29	-1.26838	0.349	0.679	6.95972e-25	Proliferative	ldha
cox8a	3.83577e-29	-0.586272	0.948	0.984	7.33859e-25	Proliferative	cox8a
atp6v0d1	3.88796e-29	-1.56808	0.257	0.583	7.43844e-25	Proliferative	atp6v0d1
qki2	4.35712e-29	-1.24352	0.394	0.706	8.33605e-25	Proliferative	qki2
zfhx3	4.5131e-29	3.15543	0.337	0.052	8.63446e-25	Proliferative	zfhx3
mbnl2	5.44191e-29	-0.927902	0.662	0.895	1.04115e-24	Proliferative	mbnl2
slc15a4	5.89105e-29	-2.20893	0.09	0.379	1.12707e-24	Proliferative	slc15a4
atp6v1c1a	8.56333e-29	-1.84967	0.161	0.471	1.63834e-24	Proliferative	atp6v1c1a
chd7	9.04202e-29	0.874536	0.905	0.776	1.72992e-24	Proliferative	chd7
banf1	9.1327e-29	1.68706	0.646	0.424	1.74727e-24	Proliferative	banf1
serp1	1.01065e-28	-1.02849	0.675	0.854	1.93357e-24	Proliferative	serp1
f3b	1.18244e-28	2.42158	0.514	0.2	2.26225e-24	Proliferative	f3b
naga	1.26603e-28	-1.21767	0.362	0.697	2.42217e-24	Proliferative	naga
ddx61	1.29578e-28	0.868367	0.866	0.704	2.47909e-24	Proliferative	ddx61
pcdh10a	1.96151e-28	-2.90923	0.054	0.307	3.75276e-24	Proliferative	pcdh10a
pla2g15	2.22908e-28	-1.60643	0.193	0.52	4.26468e-24	Proliferative	pla2g15
chmp1b	2.50501e-28	-0.896966	0.607	0.872	4.79258e-24	Proliferative	chmp1b
zgc:162730	2.86123e-28	-2.30506	0.115	0.408	5.47411e-24	Proliferative	zgc:162730
fbl	3.61005e-28	0.851735	0.875	0.664	6.90674e-24	Proliferative	fbl
pikfyve	3.77858e-28	-1.4456	0.259	0.581	7.22917e-24	Proliferative	pikfyve
hopx	4.02052e-28	-3.37967	0.032	0.265	7.69206e-24	Proliferative	hopx
acin1a	4.05978e-28	0.583568	0.986	0.942	7.76717e-24	Proliferative	acin1a
psph	4.11931e-28	-1.32365	0.325	0.643	7.88107e-24	Proliferative	psph
sept7a	4.23759e-28	-0.971853	0.651	0.85	8.10736e-24	Proliferative	sept7a
snrpb	5.52656e-28	0.753845	0.924	0.848	1.05734e-23	Proliferative	snrpb
nrip1b	5.57666e-28	2.56893	0.355	0.067	1.06693e-23	Proliferative	nrip1b
pitpnaa	6.1444e-28	-2.56537	0.095	0.37	1.17555e-23	Proliferative	pitpnaa
nop56	7.43055e-28	0.713054	0.958	0.897	1.42161e-23	Proliferative	nop56
dusp6	8.19721e-28	1.48582	0.658	0.365	1.56829e-23	Proliferative	dusp6
rplp2l	8.83265e-28	0.185652	1	1	1.68986e-23	Proliferative	rplp2l
rpl37.1	1.04033e-27	0.193461	1	1	1.99035e-23	Proliferative	rpl37.1
spire1a	1.09628e-27	-3.61902	0.025	0.247	2.0974e-23	Proliferative	spire1a
cbx1a	1.13299e-27	1.94098	0.489	0.173	2.16764e-23	Proliferative	cbx1a
atg3	1.21947e-27	-1.18707	0.327	0.661	2.33309e-23	Proliferative	atg3
mcm6	1.5233e-27	4.51402	0.274	0.022	2.91439e-23	Proliferative	mcm6
sall4	1.5435e-27	2.41914	0.413	0.11	2.95302e-23	Proliferative	sall4
mt-nd2	1.74569e-27	-0.513561	0.966	0.991	3.33985e-23	Proliferative	mt-nd2
sb:cb81	1.76368e-27	3.59319	0.305	0.038	3.37427e-23	Proliferative	sb:cb81
hnmt	1.8924e-27	-3.89306	0.015	0.224	3.62054e-23	Proliferative	hnmt
hdac1	2.18077e-27	0.789396	0.919	0.8	4.17225e-23	Proliferative	hdac1
rrm2	2.47914e-27	4.91919	0.257	0.013	4.74309e-23	Proliferative	rrm2
mapk8ip1a	2.57266e-27	-3.81445	0.019	0.231	4.92202e-23	Proliferative	mapk8ip1a
ugcg	2.75471e-27	-2.07501	0.096	0.379	5.27031e-23	Proliferative	ugcg
msx2b	3.03499e-27	3.39843	0.357	0.081	5.80655e-23	Proliferative	msx2b
got2b	3.34691e-27	-0.817543	0.606	0.874	6.40331e-23	Proliferative	got2b
cnksr2b	4.39905e-27	-3.659	0.025	0.242	8.41627e-23	Proliferative	cnksr2b
sat1a.2	5.06316e-27	0.945876	0.856	0.704	9.68684e-23	Proliferative	sat1a.2
mcm3	5.12304e-27	5.27013	0.25	0.011	9.8014e-23	Proliferative	mcm3
si:dkey-67c22.2	8.63998e-27	0.769017	0.912	0.783	1.653e-22	Proliferative	si:dkey-67c22.2
mycb	8.68143e-27	-0.960999	0.501	0.807	1.66093e-22	Proliferative	mycb
gal3st4	1.29817e-26	-2.35533	0.074	0.334	2.48365e-22	Proliferative	gal3st4
hlfa	1.54989e-26	-2.16196	0.096	0.37	2.96525e-22	Proliferative	hlfa
ybx1	1.62346e-26	0.330146	1	1	3.106e-22	Proliferative	ybx1
adam19a	1.75963e-26	-1.80904	0.144	0.437	3.36652e-22	Proliferative	adam19a
si:dkey-195m11.8	1.87518e-26	1.49415	0.636	0.361	3.5876e-22	Proliferative	si:dkey-195m11.8
hoxb3a	2.19376e-26	2.55106	0.404	0.11	4.1971e-22	Proliferative	hoxb3a
stx12l	2.25272e-26	-5.79181	0.003	0.186	4.3099e-22	Proliferative	stx12l
micos10	2.56432e-26	-0.938507	0.538	0.805	4.90606e-22	Proliferative	micos10
snx15	2.6365e-26	-2.23542	0.093	0.363	5.04416e-22	Proliferative	snx15
slc43a2a	3.05267e-26	-4.44838	0.01	0.204	5.84038e-22	Proliferative	slc43a2a
mt-co3	3.1094e-26	-0.281886	1	0.998	5.94891e-22	Proliferative	mt-co3
ccn1	4.16615e-26	4.06467	0.264	0.02	7.97067e-22	Proliferative	ccn1
ranbp1	4.54393e-26	0.862578	0.871	0.76	8.69346e-22	Proliferative	ranbp1
hmga2	4.67656e-26	1.95498	0.45	0.15	8.9472e-22	Proliferative	hmga2
ccdc80	4.79214e-26	3.43367	0.316	0.056	9.16833e-22	Proliferative	ccdc80
cnbpb	4.80401e-26	0.631305	0.956	0.908	9.19103e-22	Proliferative	cnbpb
ldhba	4.83531e-26	-0.734179	0.731	0.901	9.25092e-22	Proliferative	ldhba
rad21a	4.84105e-26	1.13429	0.687	0.422	9.26189e-22	Proliferative	rad21a
zgc:158564	4.99297e-26	-0.991272	0.575	0.794	9.55255e-22	Proliferative	zgc:158564
bloc1s4	5.21245e-26	-1.68121	0.252	0.543	9.97247e-22	Proliferative	bloc1s4
smc4	5.46334e-26	3.67205	0.281	0.031	1.04525e-21	Proliferative	smc4
cox6b2	5.88016e-26	-0.420304	0.983	0.989	1.12499e-21	Proliferative	cox6b2
pcdh10b	7.22169e-26	2.53934	0.372	0.092	1.38165e-21	Proliferative	pcdh10b
glb1	7.48143e-26	-2.35864	0.076	0.334	1.43135e-21	Proliferative	glb1
hs3st1l2	7.97315e-26	-3.06857	0.044	0.271	1.52542e-21	Proliferative	hs3st1l2
kank1a	8.6889e-26	-3.58978	0.025	0.235	1.66236e-21	Proliferative	kank1a
ppfibp2b	1.03669e-25	-7.38531	0	0.173	1.98339e-21	Proliferative	ppfibp2b
ppm1g	1.18731e-25	1.6488	0.518	0.229	2.27156e-21	Proliferative	ppm1g
lrpap1	1.23963e-25	-0.85077	0.682	0.865	2.37165e-21	Proliferative	lrpap1
cnn2	1.32874e-25	0.716163	0.973	0.935	2.54215e-21	Proliferative	cnn2
gabarapb	1.36454e-25	-0.549908	0.865	0.971	2.61064e-21	Proliferative	gabarapb
mt-nd1	1.37509e-25	-0.46302	0.985	0.998	2.63083e-21	Proliferative	mt-nd1
tmeff1b	1.53074e-25	1.90383	0.445	0.152	2.92861e-21	Proliferative	tmeff1b
mex3b	1.57943e-25	2.67359	0.354	0.083	3.02176e-21	Proliferative	mex3b
st3gal3b	1.6193e-25	-1.33652	0.288	0.587	3.09804e-21	Proliferative	st3gal3b
chmp2a	1.6843e-25	-0.643702	0.856	0.957	3.2224e-21	Proliferative	chmp2a
fuca2	1.95768e-25	-1.59055	0.168	0.466	3.74543e-21	Proliferative	fuca2
mt-atp6	2.31102e-25	-0.370637	0.997	0.998	4.42145e-21	Proliferative	mt-atp6
bzw1a	2.43872e-25	-0.678027	0.843	0.942	4.66575e-21	Proliferative	bzw1a
pnpla6	2.60029e-25	-1.88231	0.118	0.392	4.97488e-21	Proliferative	pnpla6
acsl1a	2.81304e-25	-1.71746	0.164	0.453	5.38191e-21	Proliferative	acsl1a
ostf1	3.16922e-25	-2.01481	0.107	0.374	6.06335e-21	Proliferative	ostf1
chd4b	3.34441e-25	0.780583	0.929	0.791	6.39852e-21	Proliferative	chd4b
slc39a1	3.4891e-25	-2.24479	0.074	0.325	6.67534e-21	Proliferative	slc39a1
mcm2	3.78999e-25	4.14478	0.274	0.034	7.251e-21	Proliferative	mcm2
supt16h	3.89311e-25	2.02524	0.45	0.161	7.44829e-21	Proliferative	supt16h
sdcbp2	3.96316e-25	-0.791255	0.697	0.904	7.58231e-21	Proliferative	sdcbp2
cnn3a	4.49176e-25	1.18062	0.739	0.518	8.59364e-21	Proliferative	cnn3a
osbpl10b	4.59669e-25	-1.9118	0.174	0.453	8.79438e-21	Proliferative	osbpl10b
tubb5	5.20848e-25	0.82799	0.951	0.879	9.96486e-21	Proliferative	tubb5
fen1	5.98898e-25	3.14562	0.293	0.043	1.14581e-20	Proliferative	fen1
galcb	6.62834e-25	-3.84666	0.014	0.204	1.26813e-20	Proliferative	galcb
kidins220a	8.55742e-25	-2.41743	0.085	0.339	1.63721e-20	Proliferative	kidins220a
rpa3	8.76923e-25	2.70114	0.284	0.038	1.67773e-20	Proliferative	rpa3
hnrnpub	9.00798e-25	0.840185	0.895	0.765	1.72341e-20	Proliferative	hnrnpub
lipf	1.0067e-24	-1.35686	0.261	0.567	1.92602e-20	Proliferative	lipf
acss1	1.03521e-24	-1.59355	0.196	0.487	1.98056e-20	Proliferative	acss1
impdh1b	1.06812e-24	-0.371281	0.545	0.798	2.04352e-20	Proliferative	impdh1b
vamp5	1.16925e-24	-0.866522	0.585	0.843	2.23702e-20	Proliferative	vamp5
ccdc115	1.28343e-24	-1.22345	0.338	0.639	2.45546e-20	Proliferative	ccdc115
anp32b	1.46014e-24	1.32406	0.69	0.457	2.79354e-20	Proliferative	anp32b
ewsr1b	1.48921e-24	1.04148	0.756	0.549	2.84915e-20	Proliferative	ewsr1b
eva1a	1.62508e-24	3.63781	0.262	0.027	3.1091e-20	Proliferative	eva1a
metrn	1.64876e-24	4.51382	0.232	0.011	3.15441e-20	Proliferative	metrn
baz1a	1.6997e-24	1.54975	0.545	0.262	3.25186e-20	Proliferative	baz1a
dock8	2.04246e-24	-2.82432	0.039	0.253	3.90764e-20	Proliferative	dock8
atp5meb	2.06328e-24	-0.590918	0.861	0.951	3.94746e-20	Proliferative	atp5meb
ccnd1	2.34063e-24	1.32144	0.69	0.448	4.47809e-20	Proliferative	ccnd1
lgmn	2.34441e-24	-1.01419	0.415	0.731	4.48532e-20	Proliferative	lgmn
dlgap5	2.37362e-24	3.58338	0.25	0.02	4.54122e-20	Proliferative	dlgap5
smc2	2.44345e-24	4.70818	0.237	0.016	4.67481e-20	Proliferative	smc2
ube2kb	2.4725e-24	-1.2687	0.365	0.648	4.73039e-20	Proliferative	ube2kb
abhd17b	2.51475e-24	-1.96912	0.107	0.372	4.81123e-20	Proliferative	abhd17b
vps29	2.77375e-24	-1.01861	0.503	0.774	5.30674e-20	Proliferative	vps29
STMP1	2.83033e-24	-1.10365	0.433	0.706	5.41498e-20	Proliferative	STMP1
pola1	2.84799e-24	5.05618	0.225	0.009	5.44877e-20	Proliferative	pola1
rps28	2.93057e-24	0.188966	1	1	5.60677e-20	Proliferative	rps28
ctsz	3.35549e-24	-1.43548	0.235	0.52	6.41972e-20	Proliferative	ctsz
snx8a	3.48105e-24	-1.98471	0.098	0.357	6.65994e-20	Proliferative	snx8a
rbms1a	3.50432e-24	1.31759	0.629	0.363	6.70446e-20	Proliferative	rbms1a
sept9b	3.53376e-24	-1.52634	0.218	0.509	6.76078e-20	Proliferative	sept9b
spast	3.91465e-24	-1.96234	0.139	0.41	7.4895e-20	Proliferative	spast
rap1b	4.46494e-24	-0.822168	0.721	0.879	8.54232e-20	Proliferative	rap1b
CABZ01058261.1	4.65298e-24	4.51456	0.247	0.022	8.90208e-20	Proliferative	CABZ01058261.1
slc22a2	4.74509e-24	-4.16377	0.012	0.193	9.07831e-20	Proliferative	slc22a2
zfp36l1a	4.99097e-24	2.12306	0.379	0.103	9.54873e-20	Proliferative	zfp36l1a
tpx2	5.14453e-24	3.85007	0.264	0.031	9.84251e-20	Proliferative	tpx2
zgc:66433	7.48391e-24	-1.5221	0.201	0.493	1.43182e-19	Proliferative	zgc:66433
atp6v1e1a	7.57046e-24	-1.70495	0.156	0.435	1.44838e-19	Proliferative	atp6v1e1a
UBB	8.919e-24	-0.872471	0.665	0.872	1.70638e-19	Proliferative	UBB
rab14	9.31307e-24	-1.05296	0.509	0.751	1.78178e-19	Proliferative	rab14
aldocb	1.011e-23	-2.09843	0.095	0.343	1.93425e-19	Proliferative	aldocb
aldh2.2	1.01268e-23	-1.86384	0.12	0.39	1.93745e-19	Proliferative	aldh2.2
ndrg3a	1.09536e-23	-1.57028	0.25	0.536	2.09565e-19	Proliferative	ndrg3a
slc2a11b	1.21522e-23	-1.24785	0.259	0.567	2.32495e-19	Proliferative	slc2a11b
hmgn7	1.29727e-23	0.691981	0.932	0.897	2.48194e-19	Proliferative	hmgn7
actr1	1.55724e-23	-0.952559	0.533	0.767	2.97931e-19	Proliferative	actr1
bhlhe40	1.57892e-23	-1.45741	0.146	0.43	3.02078e-19	Proliferative	bhlhe40
wdr83os	1.58482e-23	-0.874008	0.597	0.807	3.03207e-19	Proliferative	wdr83os
g0s2	1.66593e-23	-3.00284	0.078	0.312	3.18726e-19	Proliferative	g0s2
gpc1b	1.67978e-23	-1.98946	0.103	0.359	3.21376e-19	Proliferative	gpc1b
lmna	1.8095e-23	-2.3681	0.09	0.334	3.46193e-19	Proliferative	lmna
pdgfba	2.06881e-23	4.3046	0.232	0.016	3.95806e-19	Proliferative	pdgfba
schip1	2.32011e-23	1.30019	0.633	0.374	4.43884e-19	Proliferative	schip1
ccdc22	2.72101e-23	-1.30941	0.301	0.587	5.20584e-19	Proliferative	ccdc22
mrps21	2.79487e-23	-1.14895	0.399	0.666	5.34714e-19	Proliferative	mrps21
mgat4a	2.82264e-23	-1.46145	0.2	0.482	5.40027e-19	Proliferative	mgat4a
slc7a5	3.51097e-23	-3.0505	0.032	0.233	6.71719e-19	Proliferative	slc7a5
loxl2a	3.5357e-23	2.92484	0.308	0.063	6.76449e-19	Proliferative	loxl2a
sec61a1	3.68349e-23	-0.73205	0.783	0.917	7.04725e-19	Proliferative	sec61a1
sae1	4.63817e-23	1.85701	0.408	0.132	8.87376e-19	Proliferative	sae1
hirip3	5.83748e-23	3.76498	0.249	0.027	1.11683e-18	Proliferative	hirip3
COX5B.1	6.37934e-23	-0.429802	0.97	0.989	1.22049e-18	Proliferative	COX5B.1
rpl39	6.72424e-23	0.196357	1	1	1.28648e-18	Proliferative	rpl39
mtdha	6.89554e-23	-0.585039	0.907	0.969	1.31926e-18	Proliferative	mtdha
pts	7.28294e-23	-1.81626	0.098	0.352	1.39337e-18	Proliferative	pts
smad7	8.16646e-23	2.2145	0.365	0.103	1.56241e-18	Proliferative	smad7
lrmda	8.50133e-23	-1.76439	0.1	0.348	1.62647e-18	Proliferative	lrmda
cks1b	1.12027e-22	2.95721	0.274	0.043	2.1433e-18	Proliferative	cks1b
cox7a2a	1.23745e-22	-0.53247	0.924	0.984	2.36749e-18	Proliferative	cox7a2a
sgk1	1.40878e-22	1.14903	0.728	0.455	2.69528e-18	Proliferative	sgk1
boc	1.43353e-22	2.76805	0.299	0.058	2.74262e-18	Proliferative	boc
sinhcaf	1.44455e-22	2.25801	0.325	0.074	2.76371e-18	Proliferative	sinhcaf
ap2m1a	1.48847e-22	-0.592267	0.846	0.951	2.84775e-18	Proliferative	ap2m1a
brd3a	1.5647e-22	1.27461	0.653	0.442	2.99359e-18	Proliferative	brd3a
nmt1a	1.64766e-22	-0.563327	0.888	0.964	3.15231e-18	Proliferative	nmt1a
sap30l	1.67254e-22	-0.772782	0.668	0.868	3.19991e-18	Proliferative	sap30l
zgc:165573	1.68531e-22	-1.87185	0.234	0.48	3.22433e-18	Proliferative	zgc:165573
nucks1b	1.87995e-22	2.05244	0.391	0.119	3.59672e-18	Proliferative	nucks1b
hmgb1a	1.97384e-22	1.50823	0.64	0.413	3.77635e-18	Proliferative	hmgb1a
spc25	1.97807e-22	3.32367	0.247	0.027	3.78444e-18	Proliferative	spc25
gadd45aa	2.11672e-22	-2.55233	0.027	0.22	4.04971e-18	Proliferative	gadd45aa
si:dkey-33c12.4	2.34684e-22	-0.922125	0.653	0.807	4.48997e-18	Proliferative	si:dkey-33c12.4
igf2b	2.56511e-22	4.32633	0.242	0.027	4.90757e-18	Proliferative	igf2b
arhgap11a	2.59349e-22	3.98379	0.227	0.018	4.96186e-18	Proliferative	arhgap11a
gnb1b	2.904e-22	-0.459336	0.973	0.98	5.55594e-18	Proliferative	gnb1b
actr10	2.96069e-22	-1.8498	0.164	0.422	5.6644e-18	Proliferative	actr10
ncl	2.98673e-22	0.570253	0.986	0.975	5.71422e-18	Proliferative	ncl
fstb	3.18649e-22	2.49599	0.352	0.096	6.0964e-18	Proliferative	fstb
zswim5	3.68281e-22	1.1467	0.699	0.498	7.04595e-18	Proliferative	zswim5
rab20	3.68349e-22	-3.0455	0.032	0.224	7.04726e-18	Proliferative	rab20
pi4k2a	3.82559e-22	-1.33299	0.195	0.482	7.31913e-18	Proliferative	pi4k2a
cert1b	4.37776e-22	-2.52925	0.049	0.26	8.37553e-18	Proliferative	cert1b
dpp7	4.41442e-22	-1.2541	0.296	0.572	8.44566e-18	Proliferative	dpp7
top2a	4.54523e-22	3.5367	0.235	0.022	8.69594e-18	Proliferative	top2a
vps26a	4.78691e-22	-1.33924	0.321	0.585	9.15832e-18	Proliferative	vps26a
caprin1a	4.86816e-22	1.07762	0.687	0.446	9.31376e-18	Proliferative	caprin1a
myl9b	5.17624e-22	1.60512	0.516	0.258	9.90317e-18	Proliferative	myl9b
si:dkey-56m19.5	5.2236e-22	-0.77738	0.795	0.899	9.9938e-18	Proliferative	si:dkey-56m19.5
hspd1	5.30782e-22	-0.559777	0.854	0.98	1.01549e-17	Proliferative	hspd1
marveld1	5.49045e-22	1.50339	0.511	0.238	1.05043e-17	Proliferative	marveld1
cxxc5a	5.49473e-22	-0.852764	0.65	0.836	1.05125e-17	Proliferative	cxxc5a
cpeb2	6.14174e-22	-2.07691	0.076	0.312	1.17504e-17	Proliferative	cpeb2
slc37a1	1.12745e-21	-2.26838	0.071	0.294	2.15703e-17	Proliferative	slc37a1
emp3b	1.2654e-21	-2.45274	0.051	0.26	2.42097e-17	Proliferative	emp3b
mdka	1.28566e-21	2.00396	0.653	0.46	2.45972e-17	Proliferative	mdka
snrpd3l	1.57276e-21	0.878649	0.768	0.543	3.009e-17	Proliferative	snrpd3l
snrpd2	1.57585e-21	0.747099	0.873	0.753	3.01492e-17	Proliferative	snrpd2
2024-03-06	1.58259e-21	-1.47956	0.205	0.478	3.02781e-17	Proliferative	2024-03-06
rfc4	1.78174e-21	3.08938	0.272	0.049	3.40883e-17	Proliferative	rfc4
slc7a7	1.99263e-21	-3.44454	0.024	0.202	3.81229e-17	Proliferative	slc7a7
fthl27	2.23275e-21	-0.835098	0.973	0.98	4.2717e-17	Proliferative	fthl27
si:dkey-79d12.5	2.26433e-21	2.5785	0.298	0.063	4.33211e-17	Proliferative	si:dkey-79d12.5
cers2a	2.27769e-21	-1.14814	0.415	0.673	4.35767e-17	Proliferative	cers2a
flna	2.30375e-21	1.3799	0.631	0.379	4.40754e-17	Proliferative	flna
anxa2a	2.372e-21	-4.19265	0.014	0.179	4.53811e-17	Proliferative	anxa2a
pclaf	2.86375e-21	4.35741	0.201	0.009	5.47892e-17	Proliferative	pclaf
optn	2.87727e-21	-2.17475	0.071	0.294	5.5048e-17	Proliferative	optn
tfg	3.17627e-21	-0.903268	0.518	0.749	6.07684e-17	Proliferative	tfg
ncapg	3.27064e-21	3.81789	0.218	0.018	6.2574e-17	Proliferative	ncapg
ctsba	3.34438e-21	-0.769322	0.555	0.841	6.39847e-17	Proliferative	ctsba
ssbp3b	3.39588e-21	1.69117	0.435	0.179	6.497e-17	Proliferative	ssbp3b
hist1h4l.18	3.45489e-21	3.00126	0.545	0.318	6.6099e-17	Proliferative	hist1h4l.18
fuca1.1	3.59778e-21	-1.36255	0.169	0.448	6.88328e-17	Proliferative	fuca1.1
dstyk	3.61211e-21	-1.1277	0.418	0.673	6.9107e-17	Proliferative	dstyk
commd8	3.65208e-21	-1.44295	0.217	0.478	6.98717e-17	Proliferative	commd8
slc25a5	3.69862e-21	-0.206635	1	1	7.07619e-17	Proliferative	slc25a5
cript	3.7405e-21	-1.91741	0.1	0.336	7.15632e-17	Proliferative	cript
ptbp1b	4.05297e-21	0.737533	0.878	0.735	7.75414e-17	Proliferative	ptbp1b
mcm5	4.13169e-21	5.13015	0.195	0.007	7.90475e-17	Proliferative	mcm5
fkbp2	4.2785e-21	-0.890546	0.579	0.8	8.18562e-17	Proliferative	fkbp2
cdca7b	5.02468e-21	3.86713	0.21	0.013	9.61322e-17	Proliferative	cdca7b
ednrba	6.03324e-21	-1.52215	0.168	0.433	1.15428e-16	Proliferative	ednrba
csnk1e	6.31316e-21	-1.71889	0.112	0.354	1.20783e-16	Proliferative	csnk1e
snai1b	6.87081e-21	5.02968	0.201	0.011	1.31452e-16	Proliferative	snai1b
C5H9orf16	7.14364e-21	-2.12797	0.078	0.3	1.36672e-16	Proliferative	C5H9orf16
mfap2	7.28449e-21	2.2776	0.332	0.09	1.39367e-16	Proliferative	mfap2
slc25a3b	7.53642e-21	-0.396056	0.988	0.996	1.44187e-16	Proliferative	slc25a3b
rpa1	8.39721e-21	2.56143	0.283	0.056	1.60655e-16	Proliferative	rpa1
h2az2a	8.49326e-21	1.1238	0.673	0.464	1.62493e-16	Proliferative	h2az2a
tes	8.59074e-21	1.22923	0.619	0.419	1.64358e-16	Proliferative	tes
parp1	8.86417e-21	1.83226	0.406	0.155	1.69589e-16	Proliferative	parp1
mt-co2	8.88395e-21	-0.2332	0.998	1	1.69968e-16	Proliferative	mt-co2
slc4a2a	9.56858e-21	-1.94256	0.09	0.321	1.83066e-16	Proliferative	slc4a2a
mfap3l	9.93673e-21	-1.30595	0.306	0.567	1.9011e-16	Proliferative	mfap3l
atrx	1.04411e-20	0.88729	0.792	0.664	1.9976e-16	Proliferative	atrx
uhrf1	1.07363e-20	4.38597	0.201	0.011	2.05407e-16	Proliferative	uhrf1
tmem189	1.51333e-20	-1.35136	0.286	0.547	2.8953e-16	Proliferative	tmem189
ssrp1a	1.58723e-20	1.54669	0.516	0.271	3.03669e-16	Proliferative	ssrp1a
atp6v0a1a	1.83216e-20	-1.83175	0.13	0.372	3.50529e-16	Proliferative	atp6v0a1a
krt8	2.18229e-20	0.835574	0.936	0.908	4.17517e-16	Proliferative	krt8
tfap4	2.45859e-20	1.64542	0.443	0.186	4.70377e-16	Proliferative	tfap4
rab5c	2.49169e-20	-0.649433	0.8	0.892	4.7671e-16	Proliferative	rab5c
uqcrfs1	2.97689e-20	-0.661589	0.8	0.917	5.69538e-16	Proliferative	uqcrfs1
ufm1	3.12318e-20	-1.00871	0.435	0.693	5.97527e-16	Proliferative	ufm1
notch3	3.44866e-20	2.62748	0.288	0.065	6.59798e-16	Proliferative	notch3
DDX17	3.64287e-20	0.680256	0.904	0.803	6.96953e-16	Proliferative	DDX17
rab9a	3.92747e-20	-1.81876	0.103	0.339	7.51403e-16	Proliferative	rab9a
tpm4b	3.95445e-20	2.67105	0.277	0.058	7.56566e-16	Proliferative	tpm4b
smad2	4.08201e-20	1.12009	0.601	0.348	7.80971e-16	Proliferative	smad2
kirrel1a	4.391e-20	2.2045	0.325	0.092	8.40086e-16	Proliferative	kirrel1a
rab5if	4.48269e-20	-0.839312	0.667	0.827	8.57629e-16	Proliferative	rab5if
ahcy	4.73008e-20	1.17187	0.618	0.381	9.04959e-16	Proliferative	ahcy
epas1a	4.73133e-20	-4.25022	0.01	0.161	9.05198e-16	Proliferative	epas1a
arvcfb	5.10969e-20	2.38357	0.299	0.072	9.77586e-16	Proliferative	arvcfb
mpp1	5.16331e-20	-1.80137	0.11	0.341	9.87845e-16	Proliferative	mpp1
esco2	5.77257e-20	5.61279	0.176	0.002	1.10441e-15	Proliferative	esco2
def8	5.8011e-20	-2.359	0.052	0.249	1.10987e-15	Proliferative	def8
aurkb	6.26867e-20	3.54083	0.217	0.022	1.19932e-15	Proliferative	aurkb
ctnnb1	6.73702e-20	0.714877	0.892	0.812	1.28893e-15	Proliferative	ctnnb1
suco	6.84824e-20	-1.50773	0.212	0.462	1.3102e-15	Proliferative	suco
prim2	7.78844e-20	5.78032	0.174	0.002	1.49009e-15	Proliferative	prim2
rab3il1	9.81075e-20	-1.36663	0.245	0.5	1.87699e-15	Proliferative	rab3il1
plxdc2	1.05131e-19	-1.53674	0.162	0.408	2.01137e-15	Proliferative	plxdc2
tshz2	1.07574e-19	-1.37536	0.245	0.498	2.05811e-15	Proliferative	tshz2
arl8ba	1.09165e-19	-1.30699	0.222	0.491	2.08854e-15	Proliferative	arl8ba
lrrc59	1.09346e-19	-1.02776	0.44	0.691	2.09201e-15	Proliferative	lrrc59
slc39a5	1.29537e-19	-3.39532	0.022	0.186	2.47829e-15	Proliferative	slc39a5
col18a1a	1.6355e-19	2.94973	0.242	0.038	3.12903e-15	Proliferative	col18a1a
ufc1	1.79151e-19	-1.21916	0.284	0.554	3.42752e-15	Proliferative	ufc1
dctn5	1.84081e-19	-1.2933	0.223	0.498	3.52184e-15	Proliferative	dctn5
pde4ba	1.86705e-19	3.15421	0.272	0.061	3.57204e-15	Proliferative	pde4ba
erbb3b	2.2011e-19	2.00516	0.338	0.101	4.21115e-15	Proliferative	erbb3b
rgmb	2.68527e-19	2.67739	0.272	0.058	5.13745e-15	Proliferative	rgmb
ralaa	2.72285e-19	-1.5289	0.154	0.399	5.20935e-15	Proliferative	ralaa
svila	2.77801e-19	1.85703	0.337	0.099	5.31488e-15	Proliferative	svila
stam	2.78001e-19	-0.924536	0.503	0.74	5.31871e-15	Proliferative	stam
sema4ba	2.83317e-19	3.21291	0.235	0.036	5.42043e-15	Proliferative	sema4ba
CSRNP3	3.27044e-19	-1.82194	0.085	0.307	6.25701e-15	Proliferative	CSRNP3
lman2	3.45541e-19	-0.864523	0.538	0.774	6.6109e-15	Proliferative	lman2
prdm1a	3.57511e-19	2.87244	0.277	0.067	6.8399e-15	Proliferative	prdm1a
FP085398.1	3.619e-19	-2.16385	0.073	0.278	6.92386e-15	Proliferative	FP085398.1
hagh	3.77317e-19	-1.77919	0.1	0.327	7.21883e-15	Proliferative	hagh
eif1ad	3.95104e-19	0.974875	0.665	0.428	7.55913e-15	Proliferative	eif1ad
ARF5	4.0777e-19	-0.816406	0.521	0.771	7.80146e-15	Proliferative	ARF5
cdca5	4.55095e-19	3.90203	0.193	0.013	8.70687e-15	Proliferative	cdca5
tle2a	4.58151e-19	1.72334	0.387	0.148	8.76534e-15	Proliferative	tle2a
hcfc1b	5.12054e-19	1.71246	0.404	0.159	9.79663e-15	Proliferative	hcfc1b
chchd2	5.18202e-19	-0.785018	0.621	0.821	9.91425e-15	Proliferative	chchd2
exoc1	5.36619e-19	-1.21883	0.277	0.54	1.02666e-14	Proliferative	exoc1
sox2	6.776e-19	2.74276	0.242	0.04	1.29639e-14	Proliferative	sox2
ppm1h	6.80133e-19	-1.8525	0.096	0.314	1.30123e-14	Proliferative	ppm1h
rnf44	6.83042e-19	1.72102	0.418	0.177	1.3068e-14	Proliferative	rnf44
nfil3-3	7.12998e-19	-2.98632	0.027	0.193	1.36411e-14	Proliferative	nfil3-3
tagln2	7.81183e-19	4.71598	0.188	0.013	1.49456e-14	Proliferative	tagln2
vim	8.62903e-19	2.35714	0.381	0.146	1.65091e-14	Proliferative	vim
smc1al	9.02482e-19	1.10979	0.672	0.509	1.72663e-14	Proliferative	smc1al
cenpf	9.21282e-19	3.7938	0.195	0.016	1.7626e-14	Proliferative	cenpf
tspan7	9.48339e-19	1.00589	0.673	0.473	1.81436e-14	Proliferative	tspan7
herc2	9.81468e-19	-1.71935	0.124	0.354	1.87774e-14	Proliferative	herc2
pdlim1	1.03398e-18	1.72766	0.403	0.161	1.97821e-14	Proliferative	pdlim1
chac1	1.11943e-18	-0.642983	0.712	0.881	2.14169e-14	Proliferative	chac1
fmnl2b	1.12934e-18	1.79694	0.338	0.101	2.16065e-14	Proliferative	fmnl2b
ctdsp2	1.17905e-18	1.25084	0.511	0.26	2.25576e-14	Proliferative	ctdsp2
lsm8	1.20479e-18	0.873938	0.689	0.48	2.305e-14	Proliferative	lsm8
hat1	1.20752e-18	2.68629	0.255	0.052	2.31022e-14	Proliferative	hat1
mad2l1	1.21353e-18	3.22164	0.215	0.027	2.32172e-14	Proliferative	mad2l1
phf20b	1.36141e-18	1.8953	0.36	0.126	2.60464e-14	Proliferative	phf20b
fxyd1	1.37023e-18	-0.738051	0.574	0.8	2.62152e-14	Proliferative	fxyd1
cttnbp2nlb	1.43029e-18	1.93983	0.347	0.119	2.73642e-14	Proliferative	cttnbp2nlb
eml1	1.5103e-18	-3.13621	0.036	0.204	2.88951e-14	Proliferative	eml1
napab	1.61765e-18	-1.06151	0.325	0.592	3.09489e-14	Proliferative	napab
nrarpa	1.78688e-18	3.1435	0.255	0.056	3.41865e-14	Proliferative	nrarpa
gm2a	1.82078e-18	-1.47972	0.14	0.377	3.48352e-14	Proliferative	gm2a
ist1	1.84012e-18	-0.964581	0.394	0.666	3.52051e-14	Proliferative	ist1
map2	1.86635e-18	3.07466	0.198	0.018	3.5707e-14	Proliferative	map2
clcn3	1.89293e-18	-1.18595	0.301	0.554	3.62156e-14	Proliferative	clcn3
ube2e3	1.89602e-18	-0.734861	0.714	0.863	3.62747e-14	Proliferative	ube2e3
gnao1a	1.95964e-18	-1.52647	0.147	0.386	3.74918e-14	Proliferative	gnao1a
asah1b	1.99841e-18	-1.68715	0.137	0.368	3.82337e-14	Proliferative	asah1b
lasp1	2.12071e-18	0.630049	0.909	0.823	4.05734e-14	Proliferative	lasp1
kdm2ba	2.36466e-18	1.21401	0.545	0.294	4.52406e-14	Proliferative	kdm2ba
gramd2aa	2.63359e-18	-3.57872	0.024	0.179	5.03859e-14	Proliferative	gramd2aa
hps1	2.6581e-18	-2.39841	0.039	0.215	5.08548e-14	Proliferative	hps1
ndufa6	2.78514e-18	-0.662455	0.723	0.872	5.32853e-14	Proliferative	ndufa6
bace2	2.79056e-18	-1.99543	0.076	0.28	5.3389e-14	Proliferative	bace2
pfn2l	2.90875e-18	-0.358888	0.993	0.991	5.56502e-14	Proliferative	pfn2l
mc5ra	3.01162e-18	-3.43928	0.012	0.155	5.76183e-14	Proliferative	mc5ra
spry4	3.09035e-18	1.1875	0.628	0.415	5.91245e-14	Proliferative	spry4
tfap2a	3.11464e-18	-0.673845	0.778	0.897	5.95893e-14	Proliferative	tfap2a
grb10b	3.24118e-18	2.49303	0.269	0.063	6.20102e-14	Proliferative	grb10b
lrmp	3.29784e-18	-3.84628	0.008	0.146	6.30942e-14	Proliferative	lrmp
trib1	3.38809e-18	-3.05443	0.02	0.173	6.48209e-14	Proliferative	trib1
cox4i1	4.09216e-18	-0.388303	0.959	0.989	7.82913e-14	Proliferative	cox4i1
elocb	4.10022e-18	-0.631363	0.728	0.872	7.84454e-14	Proliferative	elocb
elf1	4.14312e-18	-0.868071	0.521	0.76	7.92662e-14	Proliferative	elf1
kdm6ba	4.482e-18	0.824857	0.794	0.623	8.57496e-14	Proliferative	kdm6ba
dctn2	4.61705e-18	-1.09725	0.338	0.587	8.83334e-14	Proliferative	dctn2
tmem176	4.72588e-18	6.76405	0.154	0	9.04155e-14	Proliferative	tmem176
mcm4	5.14026e-18	2.90426	0.227	0.038	9.83435e-14	Proliferative	mcm4
epdl1	5.43193e-18	-4.54548	0.007	0.139	1.03924e-13	Proliferative	epdl1
trappc4	5.50876e-18	-1.13811	0.318	0.567	1.05394e-13	Proliferative	trappc4
aadac	5.57487e-18	-4.41246	0.002	0.126	1.06658e-13	Proliferative	aadac
dera	5.88038e-18	-1.7634	0.108	0.323	1.12503e-13	Proliferative	dera
clint1b	6.16234e-18	-2.21543	0.046	0.224	1.17898e-13	Proliferative	clint1b
atf7ip	6.37342e-18	1.06182	0.663	0.48	1.21936e-13	Proliferative	atf7ip
fam43a	6.61414e-18	-2.1542	0.037	0.209	1.26542e-13	Proliferative	fam43a
si:dkey-239h2.3	6.88449e-18	1.40406	0.482	0.24	1.31714e-13	Proliferative	si:dkey-239h2.3
iqsec2b	6.97466e-18	-2.15904	0.047	0.226	1.33439e-13	Proliferative	iqsec2b
cax1	7.32644e-18	-1.22205	0.154	0.404	1.40169e-13	Proliferative	cax1
btg2	7.85166e-18	1.08053	0.706	0.5	1.50218e-13	Proliferative	btg2
etv5b	8.42896e-18	1.63836	0.477	0.244	1.61263e-13	Proliferative	etv5b
mmp17b	8.8004e-18	4.34905	0.184	0.016	1.68369e-13	Proliferative	mmp17b
h3f3d	8.96008e-18	0.249221	0.998	1	1.71424e-13	Proliferative	h3f3d
tfeb	9.50094e-18	-1.60816	0.127	0.352	1.81772e-13	Proliferative	tfeb
zgc:174888	9.95298e-18	-1.17871	0.328	0.585	1.9042e-13	Proliferative	zgc:174888
cobll1a	1.06733e-17	-5.52814	0.002	0.123	2.04201e-13	Proliferative	cobll1a
uqcrq	1.11975e-17	-0.493754	0.888	0.962	2.1423e-13	Proliferative	uqcrq
ptk7a	1.12991e-17	1.98271	0.313	0.096	2.16174e-13	Proliferative	ptk7a
vta1	1.13503e-17	-0.932519	0.394	0.643	2.17154e-13	Proliferative	vta1
gpank1	1.13953e-17	-1.70912	0.151	0.374	2.18016e-13	Proliferative	gpank1
smo	1.1757e-17	1.10455	0.589	0.354	2.24935e-13	Proliferative	smo
arpc4	1.19844e-17	-0.678438	0.621	0.805	2.29286e-13	Proliferative	arpc4
hcfc1a	1.24425e-17	1.42363	0.45	0.211	2.3805e-13	Proliferative	hcfc1a
hypk	1.32656e-17	-0.434371	0.948	0.982	2.53797e-13	Proliferative	hypk
eif1axb	1.38694e-17	-0.341309	0.988	0.993	2.6535e-13	Proliferative	eif1axb
si:dkey-108k21.10	1.40174e-17	3.80578	0.193	0.02	2.6818e-13	Proliferative	si:dkey-108k21.10
crestin	1.6935e-17	-0.825196	0.636	0.805	3.24001e-13	Proliferative	crestin
igdcc4	1.836e-17	-1.73934	0.068	0.262	3.51264e-13	Proliferative	igdcc4
trappc2l	1.83617e-17	-1.01521	0.386	0.632	3.51296e-13	Proliferative	trappc2l
atad5a	2.05376e-17	3.99795	0.178	0.013	3.92925e-13	Proliferative	atad5a
hipk3b	2.13383e-17	-1.55974	0.135	0.354	4.08245e-13	Proliferative	hipk3b
si:ch211-214j24.14	2.26147e-17	-2.62638	0.036	0.2	4.32665e-13	Proliferative	si:ch211-214j24.14
uchl3	2.45433e-17	-1.13768	0.25	0.511	4.69562e-13	Proliferative	uchl3
capns1a	2.57726e-17	-1.01569	0.337	0.578	4.93081e-13	Proliferative	capns1a
tmed2	2.73551e-17	-0.542435	0.807	0.913	5.23358e-13	Proliferative	tmed2
vasnb	2.80603e-17	3.17599	0.195	0.022	5.36849e-13	Proliferative	vasnb
fnbp1l	3.07996e-17	-1.1867	0.205	0.46	5.89257e-13	Proliferative	fnbp1l
si:ch211-113a14.12	3.11289e-17	4.57112	0.168	0.009	5.95559e-13	Proliferative	si:ch211-113a14.12
si:dkey-30c15.10	3.13448e-17	2.725	0.223	0.038	5.99689e-13	Proliferative	si:dkey-30c15.10
ywhaz	3.14568e-17	-0.433168	0.931	0.969	6.01831e-13	Proliferative	ywhaz
parp6b	3.17713e-17	-2.95276	0.014	0.152	6.07849e-13	Proliferative	parp6b
mt-nd4	3.25445e-17	-0.36835	0.981	0.998	6.22641e-13	Proliferative	mt-nd4
ccn2a	3.31213e-17	2.6629	0.22	0.036	6.33677e-13	Proliferative	ccn2a
anxa1a	3.49866e-17	-3.82845	0.019	0.161	6.69364e-13	Proliferative	anxa1a
spc24	3.54631e-17	3.36773	0.183	0.016	6.7848e-13	Proliferative	spc24
hgsnat	3.6433e-17	-1.36916	0.19	0.422	6.97036e-13	Proliferative	hgsnat
mon1bb	3.66554e-17	-2.08896	0.047	0.22	7.01291e-13	Proliferative	mon1bb
cdk1	4.15067e-17	3.10661	0.183	0.016	7.94107e-13	Proliferative	cdk1
dock7	4.32817e-17	0.980306	0.673	0.493	8.28065e-13	Proliferative	dock7
vps13c	4.86047e-17	-1.737	0.081	0.28	9.29905e-13	Proliferative	vps13c
tp53	4.89396e-17	1.36404	0.474	0.233	9.36312e-13	Proliferative	tp53
osbpl1a	4.99236e-17	-2.68229	0.03	0.186	9.55138e-13	Proliferative	osbpl1a
hp1bp3	5.1556e-17	0.702202	0.834	0.731	9.86368e-13	Proliferative	hp1bp3
mical3a.1	5.44478e-17	-1.71721	0.108	0.314	1.0417e-12	Proliferative	mical3a.1
fam32a	5.48694e-17	-0.445181	0.939	0.975	1.04976e-12	Proliferative	fam32a
selenot1a	6.78476e-17	-0.883669	0.472	0.695	1.29806e-12	Proliferative	selenot1a
zgc:153372	7.83252e-17	-2.64055	0.02	0.166	1.49852e-12	Proliferative	zgc:153372
p4hb	8.56194e-17	-0.836288	0.467	0.702	1.63807e-12	Proliferative	p4hb
rarga	8.71758e-17	3.06732	0.218	0.04	1.66785e-12	Proliferative	rarga
nid1b	9.29062e-17	1.45404	0.474	0.251	1.77748e-12	Proliferative	nid1b
eif3jb	9.60496e-17	-0.4878	0.838	0.942	1.83762e-12	Proliferative	eif3jb
sema6e	9.95918e-17	-2.40931	0.046	0.213	1.90539e-12	Proliferative	sema6e
plp2	1.02148e-16	-0.931794	0.413	0.648	1.95429e-12	Proliferative	plp2
ube2c.1	1.05959e-16	2.68413	0.2	0.027	2.0272e-12	Proliferative	ube2c.1
snd1	1.06446e-16	-0.607506	0.685	0.857	2.03652e-12	Proliferative	snd1
hoxb9a	1.08075e-16	2.01527	0.379	0.164	2.06769e-12	Proliferative	hoxb9a
ppp1r14bb	1.08219e-16	-0.653684	0.619	0.809	2.07045e-12	Proliferative	ppp1r14bb
STRADB	1.1617e-16	-2.32625	0.034	0.193	2.22256e-12	Proliferative	STRADB
rad51	1.22565e-16	2.76218	0.222	0.04	2.34491e-12	Proliferative	rad51
snx9b	1.31094e-16	-0.86455	0.379	0.635	2.50809e-12	Proliferative	snx9b
cpvl	1.31256e-16	-1.37876	0.205	0.437	2.51118e-12	Proliferative	cpvl
nus1	1.31408e-16	-1.34342	0.203	0.437	2.5141e-12	Proliferative	nus1
plpp5	1.38003e-16	-1.04441	0.284	0.538	2.64027e-12	Proliferative	plpp5
spopla	1.38746e-16	-1.7179	0.162	0.372	2.65449e-12	Proliferative	spopla
pdgfbb	1.5578e-16	2.9523	0.22	0.04	2.98038e-12	Proliferative	pdgfbb
tgfbr2b	1.55933e-16	3.59308	0.171	0.013	2.9833e-12	Proliferative	tgfbr2b
rab27a	1.61037e-16	-2.07971	0.051	0.222	3.08095e-12	Proliferative	rab27a
cpeb4b	1.6134e-16	-0.723763	0.729	0.852	3.08676e-12	Proliferative	cpeb4b
zgc:173585	1.61948e-16	5.18884	0.156	0.007	3.09839e-12	Proliferative	zgc:173585
fabp7a	1.63606e-16	2.26626	0.428	0.209	3.1301e-12	Proliferative	fabp7a
tet3	1.65844e-16	1.6316	0.391	0.17	3.17293e-12	Proliferative	tet3
pdia8	1.67282e-16	-3.59501	0.017	0.152	3.20044e-12	Proliferative	pdia8
uba5	1.69269e-16	-1.61576	0.1	0.3	3.23845e-12	Proliferative	uba5
unm-sa1614	1.83083e-16	-3.21529	0.015	0.15	3.50275e-12	Proliferative	unm-sa1614
arhgef1a	1.86226e-16	-2.37209	0.051	0.217	3.56287e-12	Proliferative	arhgef1a
gabpa	1.99173e-16	1.41851	0.418	0.191	3.81058e-12	Proliferative	gabpa
lamtor4	2.0006e-16	-0.999676	0.347	0.592	3.82756e-12	Proliferative	lamtor4
slc36a1	2.00875e-16	-1.38321	0.164	0.395	3.84314e-12	Proliferative	slc36a1
snx1a	2.01611e-16	-1.23092	0.249	0.487	3.85722e-12	Proliferative	snx1a
fabp11a	2.2912e-16	-2.06352	0.093	0.28	4.38352e-12	Proliferative	fabp11a
prkcbp1l	2.37671e-16	1.53864	0.421	0.202	4.54713e-12	Proliferative	prkcbp1l
zgc:91890	2.49608e-16	-1.78264	0.074	0.262	4.7755e-12	Proliferative	zgc:91890
nusap1	3.12412e-16	3.1126	0.173	0.016	5.97707e-12	Proliferative	nusap1
gadd45bb	3.14585e-16	-0.806914	0.64	0.865	6.01864e-12	Proliferative	gadd45bb
nutf2l	3.26846e-16	1.27768	0.499	0.287	6.25322e-12	Proliferative	nutf2l
aspm	3.36674e-16	3.12915	0.19	0.025	6.44124e-12	Proliferative	aspm
ccna2	3.72624e-16	3.80451	0.176	0.018	7.12905e-12	Proliferative	ccna2
lamtor3	3.99293e-16	-0.968621	0.362	0.596	7.63927e-12	Proliferative	lamtor3
sp8a	4.30211e-16	7.07547	0.137	0	8.2308e-12	Proliferative	sp8a
slbp	4.63566e-16	3.66249	0.183	0.022	8.86895e-12	Proliferative	slbp
gclm	4.68493e-16	-0.925729	0.386	0.63	8.96321e-12	Proliferative	gclm
scamp2	4.71635e-16	-1.00186	0.271	0.525	9.02333e-12	Proliferative	scamp2
bloc1s5	4.91009e-16	-1.46163	0.149	0.365	9.39398e-12	Proliferative	bloc1s5
grwd1	5.12008e-16	0.992316	0.592	0.372	9.79573e-12	Proliferative	grwd1
gabarapa	5.16608e-16	-0.710996	0.574	0.785	9.88374e-12	Proliferative	gabarapa
zcchc24	5.17081e-16	2.3636	0.234	0.052	9.8928e-12	Proliferative	zcchc24
cyhr1	5.36521e-16	-1.33495	0.137	0.35	1.02647e-11	Proliferative	cyhr1
zgc:110425	5.48145e-16	1.79897	0.464	0.253	1.04871e-11	Proliferative	zgc:110425
tomm20b	5.76025e-16	-0.479607	0.87	0.948	1.10205e-11	Proliferative	tomm20b
wdr43	5.82085e-16	0.8374	0.699	0.536	1.11365e-11	Proliferative	wdr43
bambia	6.19527e-16	1.3691	0.562	0.354	1.18528e-11	Proliferative	bambia
lmnl3	6.25237e-16	-2.01682	0.078	0.26	1.1962e-11	Proliferative	lmnl3
prr12b	6.51056e-16	1.86988	0.316	0.11	1.2456e-11	Proliferative	prr12b
adi1	6.57518e-16	-0.707679	0.555	0.778	1.25796e-11	Proliferative	adi1
cs	7.02493e-16	-1.09363	0.393	0.596	1.34401e-11	Proliferative	cs
trioa	7.23923e-16	-0.935969	0.33	0.578	1.38501e-11	Proliferative	trioa
emc7	7.34328e-16	-0.915777	0.389	0.623	1.40492e-11	Proliferative	emc7
eif2s2	7.35384e-16	-0.324186	0.98	0.987	1.40694e-11	Proliferative	eif2s2
ptpn13	7.45883e-16	2.5424	0.215	0.04	1.42702e-11	Proliferative	ptpn13
tmem258	8.25339e-16	-0.483327	0.853	0.944	1.57904e-11	Proliferative	tmem258
ppp1r9a	8.54283e-16	-4.10623	0.008	0.128	1.63441e-11	Proliferative	ppp1r9a
si:dkey-261m9.12	8.77114e-16	5.26939	0.149	0.007	1.67809e-11	Proliferative	si:dkey-261m9.12
hoxd9a	9.33273e-16	3.71291	0.181	0.022	1.78554e-11	Proliferative	hoxd9a
fabp3	9.737e-16	-0.259532	0.998	1	1.86288e-11	Proliferative	fabp3
tmem33	9.8994e-16	-0.735723	0.501	0.711	1.89395e-11	Proliferative	tmem33
atad2	1.07476e-15	5.58943	0.139	0.002	2.05623e-11	Proliferative	atad2
tmem59l	1.09982e-15	-1.67681	0.1	0.296	2.10418e-11	Proliferative	tmem59l
cenpn	1.15036e-15	4.36116	0.149	0.007	2.20087e-11	Proliferative	cenpn
ncapd2	1.17863e-15	2.56576	0.217	0.043	2.25496e-11	Proliferative	ncapd2
cd164	1.17962e-15	-1.21509	0.259	0.498	2.25686e-11	Proliferative	cd164
myo5b	1.22065e-15	-1.71834	0.046	0.209	2.33536e-11	Proliferative	myo5b
ddx21	1.31143e-15	0.644666	0.888	0.762	2.50902e-11	Proliferative	ddx21
orc4	1.39576e-15	3.57582	0.159	0.011	2.67036e-11	Proliferative	orc4
hnrnpa0b	1.39916e-15	0.458483	0.985	0.987	2.67687e-11	Proliferative	hnrnpa0b
zgc:63863	1.51067e-15	-1.98962	0.063	0.235	2.89022e-11	Proliferative	zgc:63863
rgcc	1.57585e-15	1.13798	0.45	0.209	3.01493e-11	Proliferative	rgcc
bsg	1.64567e-15	-0.458275	0.914	0.962	3.1485e-11	Proliferative	bsg
apcdd1l	1.72207e-15	-3.87361	0.01	0.13	3.29466e-11	Proliferative	apcdd1l
gart	1.72717e-15	-2.09833	0.059	0.226	3.30443e-11	Proliferative	gart
perp	1.7978e-15	1.42229	0.393	0.173	3.43954e-11	Proliferative	perp
ggh	1.84078e-15	-2.60381	0.029	0.173	3.52177e-11	Proliferative	ggh
nsd2	1.84328e-15	3.46574	0.171	0.018	3.52657e-11	Proliferative	nsd2
impa1	2.17037e-15	-1.3514	0.156	0.374	4.15236e-11	Proliferative	impa1
enc3	2.21031e-15	2.48132	0.228	0.052	4.22877e-11	Proliferative	enc3
nr2f2	2.35731e-15	2.85098	0.205	0.038	4.51001e-11	Proliferative	nr2f2
krtcap2	2.44307e-15	-0.782351	0.523	0.747	4.67408e-11	Proliferative	krtcap2
tbx2b	2.78161e-15	2.97591	0.193	0.031	5.32178e-11	Proliferative	tbx2b
lrfn4a	3.05685e-15	-6.6123	0	0.101	5.84837e-11	Proliferative	lrfn4a
si:ch211-161h7.4	3.12642e-15	2.59627	0.244	0.065	5.98147e-11	Proliferative	si:ch211-161h7.4
ccser2a	3.15565e-15	-1.73717	0.085	0.269	6.03739e-11	Proliferative	ccser2a
dpf2l	3.15697e-15	1.23769	0.453	0.233	6.03991e-11	Proliferative	dpf2l
tlcd2	3.66217e-15	-1.28967	0.205	0.417	7.00646e-11	Proliferative	tlcd2
prdx1	3.77511e-15	-0.597705	0.369	0.603	7.22255e-11	Proliferative	prdx1
rtf1	4.02126e-15	0.654291	0.77	0.601	7.69347e-11	Proliferative	rtf1
mt-nd5	4.09363e-15	-0.362474	0.954	0.971	7.83193e-11	Proliferative	mt-nd5
asf1ba	4.15429e-15	4.5653	0.144	0.007	7.948e-11	Proliferative	asf1ba
CABZ01026681.1	4.42161e-15	-1.66839	0.098	0.287	8.45943e-11	Proliferative	CABZ01026681.1
rnaseh2a	4.81103e-15	3.09488	0.173	0.02	9.20447e-11	Proliferative	rnaseh2a
arl8a	5.10779e-15	-0.78	0.404	0.643	9.77222e-11	Proliferative	arl8a
nme4	5.12757e-15	-2.61837	0.025	0.161	9.81007e-11	Proliferative	nme4
znf503	5.29129e-15	-0.950988	0.301	0.545	1.01233e-10	Proliferative	znf503
tmco1	5.6029e-15	-0.860314	0.528	0.72	1.07195e-10	Proliferative	tmco1
eif4g2b	5.67032e-15	-0.520818	0.817	0.917	1.08485e-10	Proliferative	eif4g2b
sf1	5.69363e-15	0.756395	0.724	0.545	1.0893e-10	Proliferative	sf1
tmem169a	5.78019e-15	3.06659	0.19	0.031	1.10587e-10	Proliferative	tmem169a
ddost	5.78241e-15	-0.72558	0.626	0.789	1.10629e-10	Proliferative	ddost
vapb	6.33428e-15	-0.814524	0.453	0.675	1.21187e-10	Proliferative	vapb
TPGS1	6.38609e-15	-1.16817	0.212	0.437	1.22179e-10	Proliferative	TPGS1
slc1a3a	6.49334e-15	1.03888	0.629	0.424	1.24231e-10	Proliferative	slc1a3a
sptlc2b	6.628e-15	-0.773449	0.497	0.715	1.26807e-10	Proliferative	sptlc2b
chchd6b	6.67288e-15	-0.812531	0.415	0.643	1.27666e-10	Proliferative	chchd6b
kpna2	6.70163e-15	3.02595	0.179	0.025	1.28216e-10	Proliferative	kpna2
hist1h4l.3	6.74751e-15	2.27508	0.619	0.48	1.29093e-10	Proliferative	hist1h4l.3
si:ch211-69g19.2	6.88465e-15	3.72322	0.152	0.011	1.31717e-10	Proliferative	si:ch211-69g19.2
pnn	7.02437e-15	0.839564	0.712	0.552	1.3439e-10	Proliferative	pnn
marcksa	7.03383e-15	1.57672	0.355	0.15	1.34571e-10	Proliferative	marcksa
tgm2l	7.63355e-15	1.91059	0.34	0.139	1.46045e-10	Proliferative	tgm2l
hoxb8a	7.96879e-15	1.92575	0.301	0.105	1.52459e-10	Proliferative	hoxb8a
cd2ap	7.97017e-15	-0.987347	0.325	0.574	1.52485e-10	Proliferative	cd2ap
vps26c	8.16064e-15	-1.13861	0.284	0.522	1.56129e-10	Proliferative	vps26c
arpc5a	8.59802e-15	-0.644879	0.64	0.807	1.64497e-10	Proliferative	arpc5a
si:ch211-156b7.4	8.91734e-15	3.59981	0.147	0.009	1.70607e-10	Proliferative	si:ch211-156b7.4
afap1l1b	9.08284e-15	2.81929	0.179	0.025	1.73773e-10	Proliferative	afap1l1b
efna5a	9.47511e-15	5.11002	0.135	0.004	1.81278e-10	Proliferative	efna5a
hells	9.78026e-15	5.3661	0.135	0.004	1.87116e-10	Proliferative	hells
rdh12l	1.03247e-14	-2.10322	0.046	0.2	1.97532e-10	Proliferative	rdh12l
tob1b	1.0368e-14	-0.735875	0.469	0.693	1.98361e-10	Proliferative	tob1b
uqcr10	1.05046e-14	-0.482432	0.88	0.946	2.00973e-10	Proliferative	uqcr10
plk1	1.05696e-14	2.97667	0.184	0.029	2.02217e-10	Proliferative	plk1
RPL37A	1.08774e-14	0.15431	1	1	2.08106e-10	Proliferative	RPL37A
dynlt3	1.12882e-14	-0.647246	0.543	0.76	2.15965e-10	Proliferative	dynlt3
gpr146	1.28413e-14	-2.83263	0.03	0.168	2.45679e-10	Proliferative	gpr146
btg1	1.28457e-14	0.63486	0.948	0.872	2.45763e-10	Proliferative	btg1
gli2a	1.31213e-14	3.74005	0.154	0.013	2.51037e-10	Proliferative	gli2a
rnf146	1.31902e-14	-1.03241	0.294	0.529	2.52355e-10	Proliferative	rnf146
abcf1	1.39205e-14	-0.35177	0.971	0.984	2.66328e-10	Proliferative	abcf1
si:ch1073-184j22.1	1.41608e-14	3.70365	0.154	0.013	2.70925e-10	Proliferative	si:ch1073-184j22.1
si:dkey-247m21.3	1.48918e-14	-5.80319	0.002	0.101	2.8491e-10	Proliferative	si:dkey-247m21.3
BX649384.3	1.52613e-14	2.50296	0.21	0.045	2.91978e-10	Proliferative	BX649384.3
ndufb3	1.5462e-14	-0.580475	0.738	0.872	2.95818e-10	Proliferative	ndufb3
cenpx	1.57669e-14	2.19547	0.228	0.056	3.01653e-10	Proliferative	cenpx
polr2d	1.57983e-14	0.778011	0.672	0.478	3.02252e-10	Proliferative	polr2d
rpl35a	1.59258e-14	0.153259	1	1	3.04691e-10	Proliferative	rpl35a
ccnb1	1.60058e-14	3.2096	0.168	0.02	3.06224e-10	Proliferative	ccnb1
nfe2l2a	1.6219e-14	-1.67605	0.105	0.294	3.10303e-10	Proliferative	nfe2l2a
baz2ba	1.65739e-14	0.985338	0.614	0.424	3.17093e-10	Proliferative	baz2ba
aamp	1.70582e-14	-0.974416	0.352	0.583	3.26358e-10	Proliferative	aamp
brd3b	1.76864e-14	0.993781	0.569	0.361	3.38376e-10	Proliferative	brd3b
tmed10	1.87047e-14	-0.548617	0.787	0.892	3.57859e-10	Proliferative	tmed10
sh3pxd2b	1.93387e-14	1.20532	0.516	0.3	3.69987e-10	Proliferative	sh3pxd2b
pdap1b	2.08736e-14	-0.853263	0.357	0.587	3.99353e-10	Proliferative	pdap1b
nono	2.09438e-14	0.765605	0.662	0.489	4.00696e-10	Proliferative	nono
cox5aa	2.12644e-14	-0.473373	0.875	0.96	4.0683e-10	Proliferative	cox5aa
dgkza	2.14657e-14	-1.28372	0.125	0.323	4.10682e-10	Proliferative	dgkza
isca1	2.15037e-14	-1.13738	0.306	0.509	4.11409e-10	Proliferative	isca1
nr4a3	2.1581e-14	-3.41863	0.015	0.135	4.12888e-10	Proliferative	nr4a3
2024-09-12	2.18126e-14	1.50343	0.403	0.197	4.17319e-10	Proliferative	2024-09-12
si:ch211-113a14.18	2.23079e-14	5.07672	0.137	0.007	4.26795e-10	Proliferative	si:ch211-113a14.18
rrs1	2.31692e-14	0.966937	0.589	0.395	4.43273e-10	Proliferative	rrs1
sox4a	2.378e-14	0.880182	0.804	0.704	4.5496e-10	Proliferative	sox4a
slirp	2.44948e-14	-0.704183	0.572	0.76	4.68634e-10	Proliferative	slirp
cpeb4a	2.67774e-14	-2.1173	0.036	0.177	5.12306e-10	Proliferative	cpeb4a
st8sia6	2.73537e-14	-1.40141	0.196	0.404	5.2333e-10	Proliferative	st8sia6
rgl1	2.77055e-14	1.67968	0.311	0.117	5.30062e-10	Proliferative	rgl1
nap1l1	2.82498e-14	0.729688	0.772	0.682	5.40475e-10	Proliferative	nap1l1
si:dkey-112e7.2	2.92521e-14	-0.855365	0.391	0.626	5.59652e-10	Proliferative	si:dkey-112e7.2
rarab	2.92718e-14	1.42764	0.404	0.2	5.60027e-10	Proliferative	rarab
zgc:92606	2.96971e-14	-1.00981	0.362	0.581	5.68165e-10	Proliferative	zgc:92606
fhl1b	2.9972e-14	-4.10164	0.01	0.121	5.73425e-10	Proliferative	fhl1b
mink1	3.24991e-14	-1.60754	0.1	0.28	6.21772e-10	Proliferative	mink1
bnc2	3.28788e-14	-2.17966	0.037	0.179	6.29036e-10	Proliferative	bnc2
CABZ01067761.1	3.33199e-14	-3.85532	0.008	0.117	6.37476e-10	Proliferative	CABZ01067761.1
si:dkey-24c2.9	3.35067e-14	-4.88946	0.003	0.103	6.41051e-10	Proliferative	si:dkey-24c2.9
arhgef2	3.37547e-14	1.86093	0.264	0.081	6.45795e-10	Proliferative	arhgef2
pknox1.2	3.47473e-14	-3.28933	0.012	0.126	6.64786e-10	Proliferative	pknox1.2
mxi1	3.59906e-14	-1.39028	0.11	0.3	6.88573e-10	Proliferative	mxi1
ssr1	3.71367e-14	-0.815768	0.447	0.666	7.105e-10	Proliferative	ssr1
tead1b	3.7419e-14	1.36303	0.418	0.217	7.15901e-10	Proliferative	tead1b
bach2b	3.74228e-14	1.21303	0.437	0.224	7.15973e-10	Proliferative	bach2b
pdcd6ip	3.76357e-14	-1.16126	0.2	0.417	7.20046e-10	Proliferative	pdcd6ip
skib	3.79618e-14	2.58871	0.205	0.043	7.26285e-10	Proliferative	skib
sept9a	3.85134e-14	-0.454707	0.773	0.908	7.36839e-10	Proliferative	sept9a
ndfip1l	3.85439e-14	-1.05711	0.247	0.473	7.37422e-10	Proliferative	ndfip1l
snx27a	4.21649e-14	-1.71165	0.069	0.238	8.06699e-10	Proliferative	snx27a
snapin	4.34291e-14	-1.42737	0.134	0.332	8.30885e-10	Proliferative	snapin
stxbp1a	4.43163e-14	-2.40508	0.03	0.166	8.47859e-10	Proliferative	stxbp1a
sh3tc2	4.45104e-14	-3.17023	0.015	0.132	8.51572e-10	Proliferative	sh3tc2
tmed7	4.47468e-14	-0.674373	0.611	0.78	8.56095e-10	Proliferative	tmed7
smc3	4.59442e-14	1.2622	0.433	0.226	8.79005e-10	Proliferative	smc3
zgc:153867	4.79568e-14	0.373213	0.988	0.98	9.1751e-10	Proliferative	zgc:153867
ccdc85b	4.89409e-14	-0.96773	0.318	0.543	9.36337e-10	Proliferative	ccdc85b
wipf1b	5.03879e-14	-1.79417	0.085	0.256	9.64022e-10	Proliferative	wipf1b
slc25a1b	5.10695e-14	-1.48204	0.059	0.222	9.77062e-10	Proliferative	slc25a1b
tle3b	5.38257e-14	1.64298	0.299	0.105	1.02979e-09	Proliferative	tle3b
arf5	5.46589e-14	-0.506869	0.856	0.933	1.04573e-09	Proliferative	arf5
plxnb1a	5.72277e-14	3.28387	0.162	0.02	1.09488e-09	Proliferative	plxnb1a
nat16	5.83269e-14	1.77924	0.296	0.108	1.11591e-09	Proliferative	nat16
myt1b	6.0698e-14	3.07575	0.195	0.04	1.16127e-09	Proliferative	myt1b
ctns	6.31372e-14	-1.65955	0.073	0.238	1.20794e-09	Proliferative	ctns
ppt1	7.43577e-14	-0.813848	0.345	0.587	1.42261e-09	Proliferative	ppt1
cdh6	7.48096e-14	1.97289	0.294	0.11	1.43126e-09	Proliferative	cdh6
tacc1	7.57885e-14	-1.11951	0.23	0.446	1.44999e-09	Proliferative	tacc1
crip2	7.83911e-14	3.75608	0.151	0.016	1.49978e-09	Proliferative	crip2
snrnp70	8.27816e-14	0.546678	0.832	0.713	1.58378e-09	Proliferative	snrnp70
wdr46	9.18907e-14	0.925615	0.57	0.37	1.75805e-09	Proliferative	wdr46
tnfaip2a	9.24807e-14	-1.54531	0.105	0.283	1.76934e-09	Proliferative	tnfaip2a
ap3s2	9.26065e-14	-0.95954	0.239	0.464	1.77175e-09	Proliferative	ap3s2
wnk1b	9.53402e-14	-0.985539	0.338	0.549	1.82405e-09	Proliferative	wnk1b
rab3ip	9.75581e-14	-0.820335	0.416	0.617	1.86648e-09	Proliferative	rab3ip
stambpa	1.00123e-13	-1.32894	0.159	0.361	1.91556e-09	Proliferative	stambpa
snap29	1.01604e-13	-1.28744	0.159	0.361	1.9439e-09	Proliferative	snap29
hist1h4l.14	1.06288e-13	3.21842	0.159	0.02	2.0335e-09	Proliferative	hist1h4l.14
spg21	1.10135e-13	-0.840897	0.371	0.605	2.1071e-09	Proliferative	spg21
atf6	1.10921e-13	-1.00096	0.399	0.601	2.12215e-09	Proliferative	atf6
dhfr	1.14687e-13	4.29775	0.135	0.009	2.19419e-09	Proliferative	dhfr
dnmt1	1.17209e-13	4.02495	0.14	0.011	2.24244e-09	Proliferative	dnmt1
fzd7a	1.1893e-13	1.49745	0.354	0.152	2.27537e-09	Proliferative	fzd7a
btg3	1.23547e-13	1.55781	0.332	0.139	2.3637e-09	Proliferative	btg3
arl1	1.29694e-13	-0.823068	0.409	0.628	2.48131e-09	Proliferative	arl1
prkcea	1.31573e-13	-1.77283	0.076	0.24	2.51726e-09	Proliferative	prkcea
si:ch211-212k18.5	1.39537e-13	2.39384	0.206	0.047	2.66962e-09	Proliferative	si:ch211-212k18.5
dag1	1.4044e-13	1.43439	0.372	0.175	2.6869e-09	Proliferative	dag1
copb2	1.41602e-13	-0.819835	0.464	0.661	2.70914e-09	Proliferative	copb2
junba	1.41871e-13	1.73048	0.321	0.132	2.71428e-09	Proliferative	junba
hist1h2a6	1.41993e-13	4.47229	0.135	0.009	2.71661e-09	Proliferative	hist1h2a6
sox6	1.48555e-13	1.09742	0.455	0.242	2.84215e-09	Proliferative	sox6
pcdh18b	1.55157e-13	-1.90205	0.032	0.166	2.96846e-09	Proliferative	pcdh18b
magt1	1.55172e-13	-0.639277	0.562	0.774	2.96875e-09	Proliferative	magt1
ahr2	1.5529e-13	1.65562	0.318	0.126	2.97102e-09	Proliferative	ahr2
itga4	1.58296e-13	-1.79652	0.063	0.22	3.02852e-09	Proliferative	itga4
dipk1ab	1.60324e-13	-4.34079	0.005	0.103	3.06731e-09	Proliferative	dipk1ab
pik3r3b	1.6817e-13	-0.870056	0.213	0.426	3.21743e-09	Proliferative	pik3r3b
rcor2	1.71501e-13	2.54174	0.193	0.04	3.28115e-09	Proliferative	rcor2
cdv3	1.79954e-13	-0.275425	0.986	0.993	3.44288e-09	Proliferative	cdv3
si:dkeyp-72e1.9	1.85419e-13	-3.89963	0.007	0.108	3.54745e-09	Proliferative	si:dkeyp-72e1.9
ppig	2.08844e-13	0.64187	0.78	0.641	3.99561e-09	Proliferative	ppig
elob.1	2.15559e-13	-0.719371	0.562	0.742	4.12408e-09	Proliferative	elob.1
itga3a	2.15634e-13	5.89021	0.118	0.002	4.12551e-09	Proliferative	itga3a
zc3h13	2.17323e-13	0.804215	0.662	0.484	4.15782e-09	Proliferative	zc3h13
pbk	2.20029e-13	3.37437	0.144	0.013	4.20959e-09	Proliferative	pbk
pole3	2.38823e-13	1.0998	0.479	0.28	4.56916e-09	Proliferative	pole3
fbxo5	2.63399e-13	3.81584	0.134	0.009	5.03935e-09	Proliferative	fbxo5
hps5	2.65476e-13	-1.55558	0.107	0.283	5.07909e-09	Proliferative	hps5
mrpl34	2.71513e-13	-0.944815	0.327	0.545	5.19458e-09	Proliferative	mrpl34
wdr76	2.93701e-13	3.92166	0.137	0.011	5.6191e-09	Proliferative	wdr76
clcn7	2.95701e-13	-1.05796	0.205	0.419	5.65735e-09	Proliferative	clcn7
cad	3.06234e-13	1.60167	0.284	0.103	5.85888e-09	Proliferative	cad
slc39a7	3.10491e-13	-1.01693	0.35	0.552	5.94031e-09	Proliferative	slc39a7
pag1	3.1497e-13	-1.96958	0.069	0.222	6.026e-09	Proliferative	pag1
plagl2	3.18775e-13	1.78963	0.269	0.092	6.09881e-09	Proliferative	plagl2
rnaset2	3.19189e-13	-0.712715	0.499	0.724	6.10672e-09	Proliferative	rnaset2
s1pr1	3.19753e-13	2.69526	0.176	0.031	6.11751e-09	Proliferative	s1pr1
pold1	3.25582e-13	3.47757	0.142	0.013	6.22904e-09	Proliferative	pold1
gpd1c	3.36576e-13	-2.45766	0.024	0.146	6.43936e-09	Proliferative	gpd1c
cdk5rap3	3.51471e-13	-1.56401	0.1	0.274	6.72434e-09	Proliferative	cdk5rap3
prpf19	3.63402e-13	1.11885	0.474	0.271	6.95261e-09	Proliferative	prpf19
tnfrsf11b	3.64085e-13	-2.48497	0.051	0.193	6.96568e-09	Proliferative	tnfrsf11b
selenok	3.82106e-13	-0.965896	0.33	0.545	7.31045e-09	Proliferative	selenok
chtf18	3.85856e-13	4.76945	0.117	0.002	7.38221e-09	Proliferative	chtf18
zgc:152830	4.01221e-13	-0.877826	0.362	0.578	7.67617e-09	Proliferative	zgc:152830
gins4	4.16722e-13	2.93237	0.162	0.025	7.97272e-09	Proliferative	gins4
snrpc	4.31888e-13	0.770795	0.697	0.556	8.26287e-09	Proliferative	snrpc
anln	4.39991e-13	2.76367	0.181	0.036	8.41791e-09	Proliferative	anln
frmpd1b	4.55081e-13	-1.45639	0.142	0.323	8.7066e-09	Proliferative	frmpd1b
junbb	4.61122e-13	1.60595	0.31	0.123	8.82218e-09	Proliferative	junbb
tox	4.81821e-13	3.07704	0.146	0.016	9.21821e-09	Proliferative	tox
ercc6l	4.91021e-13	4.17415	0.13	0.009	9.39422e-09	Proliferative	ercc6l
pacc1	4.9817e-13	-1.18273	0.151	0.348	9.53098e-09	Proliferative	pacc1
ptprfb	5.17047e-13	1.27473	0.386	0.188	9.89215e-09	Proliferative	ptprfb
slit2	5.21294e-13	2.7784	0.178	0.034	9.9734e-09	Proliferative	slit2
snrpe	5.34649e-13	0.520774	0.892	0.798	1.02289e-08	Proliferative	snrpe
cux1a	5.4088e-13	1.49297	0.294	0.112	1.03481e-08	Proliferative	cux1a
aph1b	5.42642e-13	-0.770808	0.416	0.632	1.03818e-08	Proliferative	aph1b
hoxd3a	5.75521e-13	2.13908	0.178	0.031	1.10109e-08	Proliferative	hoxd3a
sptssa	5.7933e-13	-0.78597	0.413	0.63	1.10837e-08	Proliferative	sptssa
u2af2b	5.94595e-13	0.581109	0.819	0.709	1.13758e-08	Proliferative	u2af2b
il34	6.00778e-13	-1.98675	0.076	0.233	1.14941e-08	Proliferative	il34
rac2	6.20694e-13	-0.89748	0.156	0.357	1.18751e-08	Proliferative	rac2
napsa	6.59548e-13	-1.27986	0.115	0.298	1.26185e-08	Proliferative	napsa
mroh1	6.7625e-13	-1.91375	0.036	0.166	1.2938e-08	Proliferative	mroh1
rbm25b	7.01568e-13	0.852014	0.636	0.469	1.34224e-08	Proliferative	rbm25b
tmem199	7.14832e-13	-1.68963	0.085	0.247	1.36762e-08	Proliferative	tmem199
MYO1D	7.28274e-13	3.86106	0.134	0.011	1.39333e-08	Proliferative	MYO1D
knstrn	7.30827e-13	2.98956	0.14	0.013	1.39822e-08	Proliferative	knstrn
snx14	7.39203e-13	-1.72918	0.076	0.233	1.41424e-08	Proliferative	snx14
klf15	8.0534e-13	-2.72478	0.02	0.135	1.54078e-08	Proliferative	klf15
sh3bp4a	8.10605e-13	-1.33601	0.142	0.325	1.55085e-08	Proliferative	sh3bp4a
pou2f1b	8.20757e-13	1.97172	0.245	0.081	1.57027e-08	Proliferative	pou2f1b
zgc:153405	8.24286e-13	3.78423	0.154	0.022	1.57702e-08	Proliferative	zgc:153405
siva1	8.28014e-13	3.00643	0.156	0.022	1.58416e-08	Proliferative	siva1
rufy2	8.32901e-13	-2.046	0.047	0.186	1.59351e-08	Proliferative	rufy2
c2cd2	8.3905e-13	-2.11665	0.042	0.177	1.60527e-08	Proliferative	c2cd2
smarcc1a	8.43326e-13	0.74028	0.69	0.516	1.61345e-08	Proliferative	smarcc1a
arpc2	8.64445e-13	-0.480681	0.8	0.904	1.65386e-08	Proliferative	arpc2
smap1	8.65537e-13	-0.897874	0.342	0.554	1.65595e-08	Proliferative	smap1
rfc5	8.84607e-13	2.28791	0.208	0.054	1.69243e-08	Proliferative	rfc5
puf60b	9.15934e-13	1.16479	0.428	0.226	1.75236e-08	Proliferative	puf60b
kcnk5b	9.25468e-13	1.49444	0.338	0.143	1.77061e-08	Proliferative	kcnk5b
rer1	9.43628e-13	-0.65552	0.535	0.742	1.80535e-08	Proliferative	rer1
wnt11	9.50919e-13	4.68628	0.118	0.004	1.8193e-08	Proliferative	wnt11
iscub	9.60561e-13	-1.66911	0.096	0.26	1.83775e-08	Proliferative	iscub
srgap2	9.74623e-13	1.42472	0.308	0.119	1.86465e-08	Proliferative	srgap2
crnkl1	1.07888e-12	1.7635	0.266	0.094	2.06411e-08	Proliferative	crnkl1
pigf	1.08714e-12	-1.18688	0.188	0.386	2.07992e-08	Proliferative	pigf
clptm1	1.08907e-12	-1.04737	0.235	0.446	2.08362e-08	Proliferative	clptm1
gnmt	1.16522e-12	-1.3369	0.139	0.323	2.2293e-08	Proliferative	gnmt
wdr81	1.21443e-12	-1.25997	0.129	0.314	2.32345e-08	Proliferative	wdr81
mef2aa	1.22781e-12	-1.25821	0.162	0.348	2.34905e-08	Proliferative	mef2aa
sema4ab	1.23202e-12	-1.54077	0.102	0.276	2.35709e-08	Proliferative	sema4ab
lmnb2	1.23649e-12	1.42733	0.382	0.195	2.36565e-08	Proliferative	lmnb2
rfc3	1.25715e-12	2.24142	0.227	0.067	2.40518e-08	Proliferative	rfc3
chaf1b	1.25766e-12	5.28665	0.112	0.002	2.40616e-08	Proliferative	chaf1b
man2b2	1.26131e-12	-1.73706	0.046	0.186	2.41314e-08	Proliferative	man2b2
trim71	1.35072e-12	0.788399	0.66	0.475	2.58421e-08	Proliferative	trim71
ahnak	1.41201e-12	-0.552602	0.851	0.926	2.70145e-08	Proliferative	ahnak
col12a1a	1.42482e-12	1.58043	0.349	0.166	2.72597e-08	Proliferative	col12a1a
plekhb2	1.49475e-12	-1.9844	0.047	0.184	2.85976e-08	Proliferative	plekhb2
cers5	1.52272e-12	-1.62594	0.081	0.24	2.91326e-08	Proliferative	cers5
cant1a	1.55958e-12	-1.2475	0.159	0.345	2.98378e-08	Proliferative	cant1a
ubtf	1.61345e-12	0.53492	0.834	0.74	3.08686e-08	Proliferative	ubtf
ogdha	1.61545e-12	-0.787531	0.428	0.635	3.09068e-08	Proliferative	ogdha
tmcc3	1.62277e-12	-1.08994	0.151	0.343	3.10468e-08	Proliferative	tmcc3
si:ch211-253b8.5	1.67567e-12	-1.90308	0.034	0.161	3.20589e-08	Proliferative	si:ch211-253b8.5
slc4a2b	1.69622e-12	-2.21611	0.046	0.179	3.24521e-08	Proliferative	slc4a2b
dpy30	1.71651e-12	0.95027	0.565	0.413	3.28402e-08	Proliferative	dpy30
sem1	1.74922e-12	0.509492	0.89	0.857	3.34661e-08	Proliferative	sem1
cmtm3	1.80365e-12	-1.43122	0.064	0.217	3.45075e-08	Proliferative	cmtm3
atp6v1f	1.88332e-12	-1.68047	0.081	0.24	3.60317e-08	Proliferative	atp6v1f
tm7sf3	1.90541e-12	-1.53002	0.093	0.253	3.64543e-08	Proliferative	tm7sf3
stam2	1.91365e-12	-1.2864	0.186	0.374	3.66119e-08	Proliferative	stam2
dnaja2a	1.93587e-12	-0.404581	0.926	0.948	3.7037e-08	Proliferative	dnaja2a
commd9	2.10211e-12	-1.0466	0.235	0.437	4.02176e-08	Proliferative	commd9
unga	2.17958e-12	4.69793	0.11	0.002	4.16996e-08	Proliferative	unga
crema	2.32948e-12	1.15869	0.445	0.253	4.45676e-08	Proliferative	crema
blvrb	2.38529e-12	-2.99109	0.029	0.146	4.56354e-08	Proliferative	blvrb
map7d1a	2.42583e-12	1.57843	0.32	0.143	4.64109e-08	Proliferative	map7d1a
polr2k	2.49593e-12	0.868699	0.519	0.314	4.77521e-08	Proliferative	polr2k
ino80e	2.49655e-12	0.937096	0.626	0.457	4.7764e-08	Proliferative	ino80e
si:ch73-308l14.2	2.51376e-12	0.996789	0.513	0.325	4.80932e-08	Proliferative	si:ch73-308l14.2
cdc20	2.5505e-12	2.4529	0.166	0.029	4.87963e-08	Proliferative	cdc20
ctsa	2.59725e-12	-0.5987	0.521	0.731	4.96906e-08	Proliferative	ctsa
si:ch211-244c8.4	2.62053e-12	-4.99658	0.003	0.09	5.01359e-08	Proliferative	si:ch211-244c8.4
gmnn	2.68171e-12	3.45601	0.134	0.013	5.13066e-08	Proliferative	gmnn
cav1	2.69222e-12	-1.52988	0.093	0.253	5.15075e-08	Proliferative	cav1
rpl30	2.73834e-12	0.141881	1	1	5.23899e-08	Proliferative	rpl30
hnrnpc	2.75254e-12	1.15719	0.393	0.197	5.26617e-08	Proliferative	hnrnpc
slmapb	2.8045e-12	-2.24932	0.027	0.146	5.36556e-08	Proliferative	slmapb
arpc5b	2.83295e-12	-1.33853	0.161	0.341	5.42e-08	Proliferative	arpc5b
rpl29	2.89592e-12	0.154778	1	1	5.54047e-08	Proliferative	rpl29
ets1	2.96524e-12	1.6614	0.252	0.087	5.67309e-08	Proliferative	ets1
cited1	2.99927e-12	-0.777314	0.259	0.478	5.73821e-08	Proliferative	cited1
pes	3.01916e-12	0.598097	0.8	0.702	5.77625e-08	Proliferative	pes
ckap2l	3.0221e-12	4.62897	0.113	0.004	5.78188e-08	Proliferative	ckap2l
cldn5a	3.02975e-12	2.71543	0.162	0.029	5.79652e-08	Proliferative	cldn5a
kif15	3.14979e-12	4.92535	0.108	0.002	6.02618e-08	Proliferative	kif15
akap13	3.15123e-12	0.796111	0.743	0.632	6.02893e-08	Proliferative	akap13
dlx1a	3.26125e-12	4.01954	0.132	0.013	6.23942e-08	Proliferative	dlx1a
slc35f6	3.49643e-12	-0.981494	0.223	0.426	6.68938e-08	Proliferative	slc35f6
psip1b	3.53494e-12	0.64176	0.79	0.659	6.76305e-08	Proliferative	psip1b
si:dkeyp-26a9.2	3.54084e-12	4.20062	0.113	0.004	6.77434e-08	Proliferative	si:dkeyp-26a9.2
s100u	3.55309e-12	2.80667	0.161	0.029	6.79777e-08	Proliferative	s100u
ube2ib	3.66547e-12	0.748191	0.68	0.574	7.01278e-08	Proliferative	ube2ib
ctcf	3.68072e-12	0.971174	0.592	0.437	7.04195e-08	Proliferative	ctcf
nuf2	3.70477e-12	2.3332	0.179	0.038	7.08797e-08	Proliferative	nuf2
nfe2l3	3.87108e-12	1.62743	0.286	0.112	7.40615e-08	Proliferative	nfe2l3
hoxa11b	3.99245e-12	3.14269	0.146	0.02	7.63836e-08	Proliferative	hoxa11b
mcm7	4.04931e-12	3.32772	0.124	0.009	7.74714e-08	Proliferative	mcm7
spdl1	4.18091e-12	3.04619	0.129	0.011	7.99892e-08	Proliferative	spdl1
slc38a4	4.32173e-12	1.9422	0.235	0.076	8.26834e-08	Proliferative	slc38a4
rftn2	4.41365e-12	2.20664	0.198	0.052	8.4442e-08	Proliferative	rftn2
ostc	4.43148e-12	-0.549922	0.677	0.827	8.47832e-08	Proliferative	ostc
usp1	4.62365e-12	1.42257	0.325	0.148	8.84596e-08	Proliferative	usp1
twistnb	4.63391e-12	0.732331	0.684	0.516	8.8656e-08	Proliferative	twistnb
zmiz1a	4.65786e-12	1.0488	0.447	0.251	8.91142e-08	Proliferative	zmiz1a
si:cabz01007802.1	4.80592e-12	-2.26888	0.032	0.152	9.19468e-08	Proliferative	si:cabz01007802.1
lsm14ab	4.93677e-12	0.762277	0.636	0.475	9.44503e-08	Proliferative	lsm14ab
cdc42bpb	4.95159e-12	-0.785033	0.535	0.697	9.47338e-08	Proliferative	cdc42bpb
klhl18	5.40832e-12	-1.18365	0.139	0.318	1.03472e-07	Proliferative	klhl18
rtn4r	5.42384e-12	1.7957	0.272	0.103	1.03769e-07	Proliferative	rtn4r
ost4	5.53613e-12	-0.433746	0.868	0.948	1.05917e-07	Proliferative	ost4
ostm1	5.79544e-12	-1.49114	0.122	0.294	1.10878e-07	Proliferative	ostm1
tma7	6.29783e-12	0.419763	0.948	0.924	1.2049e-07	Proliferative	tma7
cope	6.31382e-12	-0.545645	0.635	0.798	1.20796e-07	Proliferative	cope
b3gat2	6.39488e-12	-4.55078	0.003	0.087	1.22347e-07	Proliferative	b3gat2
manba	6.4352e-12	-1.61901	0.071	0.22	1.23118e-07	Proliferative	manba
g2e3	6.61774e-12	2.90985	0.135	0.016	1.26611e-07	Proliferative	g2e3
kitlgb	6.64715e-12	1.03645	0.431	0.233	1.27173e-07	Proliferative	kitlgb
smurf2	7.08475e-12	1.32568	0.289	0.114	1.35545e-07	Proliferative	smurf2
kmt5ab	7.43227e-12	3.0341	0.125	0.011	1.42194e-07	Proliferative	kmt5ab
plekha5	7.54836e-12	-1.46764	0.108	0.271	1.44415e-07	Proliferative	plekha5
adssl	7.66864e-12	1.73207	0.213	0.061	1.46716e-07	Proliferative	adssl
pcnx1	7.72289e-12	-2.41199	0.032	0.15	1.47754e-07	Proliferative	pcnx1
irx4b	7.79179e-12	-2.3054	0.019	0.123	1.49072e-07	Proliferative	irx4b
atp5mea	8.42451e-12	0.73418	0.643	0.473	1.61178e-07	Proliferative	atp5mea
copz1	8.50685e-12	-0.640729	0.572	0.762	1.62753e-07	Proliferative	copz1
hist1h4l.10	8.5449e-12	3.36263	0.137	0.018	1.63481e-07	Proliferative	hist1h4l.10
arrdc3b	8.65167e-12	-1.30972	0.11	0.28	1.65524e-07	Proliferative	arrdc3b
sec11a	8.69858e-12	-0.547627	0.643	0.818	1.66421e-07	Proliferative	sec11a
ctsf	8.94614e-12	-0.930923	0.303	0.498	1.71158e-07	Proliferative	ctsf
commd3	8.94667e-12	-1.17595	0.164	0.345	1.71168e-07	Proliferative	commd3
tgfbi	9.25884e-12	2.2361	0.195	0.052	1.7714e-07	Proliferative	tgfbi
galns	9.38277e-12	-1.80037	0.054	0.191	1.79511e-07	Proliferative	galns
tfec	9.74188e-12	3.75043	0.129	0.013	1.86382e-07	Proliferative	tfec
si:dkey-10p5.10	9.87193e-12	-1.40354	0.115	0.28	1.8887e-07	Proliferative	si:dkey-10p5.10
mt-co1	9.96714e-12	-0.172596	0.998	0.998	1.90691e-07	Proliferative	mt-co1
klf7a	1.00117e-11	-1.37631	0.162	0.341	1.91543e-07	Proliferative	klf7a
atp5f1b	1.00466e-11	-0.287318	0.983	0.991	1.92212e-07	Proliferative	atp5f1b
utp3	1.04399e-11	0.741571	0.64	0.453	1.99735e-07	Proliferative	utp3
adh5	1.05658e-11	1.45444	0.345	0.168	2.02145e-07	Proliferative	adh5
nde1	1.06385e-11	-1.06625	0.24	0.424	2.03536e-07	Proliferative	nde1
CPNE8	1.07198e-11	-3.03411	0.017	0.119	2.05091e-07	Proliferative	CPNE8
ccdc137	1.07304e-11	0.946514	0.47	0.271	2.05295e-07	Proliferative	ccdc137
rpl38	1.07812e-11	0.132522	1	1	2.06267e-07	Proliferative	rpl38
matr3l1.1.1	1.09468e-11	0.799131	0.596	0.428	2.09434e-07	Proliferative	matr3l1.1.1
elmo1	1.11625e-11	-0.858514	0.294	0.5	2.1356e-07	Proliferative	elmo1
ssuh2rs1	1.11916e-11	-0.767709	0.433	0.628	2.14118e-07	Proliferative	ssuh2rs1
dnajc5ab	1.16134e-11	-0.927914	0.294	0.502	2.22188e-07	Proliferative	dnajc5ab
ptgdsa	1.1742e-11	-5.23528	0.003	0.085	2.24648e-07	Proliferative	ptgdsa
igf2r	1.22788e-11	-1.55074	0.088	0.244	2.34919e-07	Proliferative	igf2r
top1l	1.27094e-11	0.435286	0.917	0.852	2.43156e-07	Proliferative	top1l
serinc5	1.28161e-11	1.34817	0.299	0.126	2.45198e-07	Proliferative	serinc5
nkx3-1	1.29263e-11	3.70845	0.118	0.009	2.47306e-07	Proliferative	nkx3-1
cdc26	1.3201e-11	1.12975	0.398	0.217	2.52561e-07	Proliferative	cdc26
dnaja2b	1.34425e-11	-0.665778	0.494	0.682	2.57181e-07	Proliferative	dnaja2b
kpnb3	1.36404e-11	1.32633	0.403	0.233	2.60968e-07	Proliferative	kpnb3
arpc3	1.39864e-11	-0.495236	0.812	0.913	2.67587e-07	Proliferative	arpc3
clpp	1.41787e-11	-0.81289	0.396	0.587	2.71267e-07	Proliferative	clpp
bop1	1.43783e-11	1.07977	0.418	0.231	2.75086e-07	Proliferative	bop1
ctbp2a	1.44161e-11	-0.96281	0.232	0.43	2.75809e-07	Proliferative	ctbp2a
e2f3	1.45817e-11	2.47515	0.169	0.036	2.78977e-07	Proliferative	e2f3
ube2v2	1.48566e-11	-0.316032	0.956	0.964	2.84237e-07	Proliferative	ube2v2
stat5a	1.4959e-11	-2.8293	0.019	0.121	2.86195e-07	Proliferative	stat5a
rpl23	1.52601e-11	0.113286	1	1	2.91956e-07	Proliferative	rpl23
vdac3	1.5371e-11	-0.471894	0.792	0.883	2.94079e-07	Proliferative	vdac3
rgma	1.5837e-11	3.58337	0.13	0.016	3.02994e-07	Proliferative	rgma
brd7	1.5974e-11	0.844627	0.558	0.386	3.05615e-07	Proliferative	brd7
sdhb	1.60065e-11	-0.763093	0.464	0.659	3.06236e-07	Proliferative	sdhb
hacd2	1.60126e-11	-0.760141	0.46	0.641	3.06353e-07	Proliferative	hacd2
fam107b	1.63082e-11	-1.07324	0.23	0.419	3.12009e-07	Proliferative	fam107b
gli3	1.65344e-11	1.71885	0.25	0.092	3.16337e-07	Proliferative	gli3
trappc3	1.66193e-11	-0.917828	0.293	0.491	3.17961e-07	Proliferative	trappc3
zgc:154093	1.67145e-11	1.2902	0.398	0.22	3.19781e-07	Proliferative	zgc:154093
zgc:101583	1.71023e-11	-1.47172	0.066	0.211	3.27201e-07	Proliferative	zgc:101583
ppme1	1.82159e-11	-1.06172	0.272	0.464	3.48507e-07	Proliferative	ppme1
timm17a	1.85954e-11	-0.657337	0.509	0.709	3.55767e-07	Proliferative	timm17a
elmo2	1.8617e-11	-2.92995	0.017	0.117	3.5618e-07	Proliferative	elmo2
hbegfa	1.89283e-11	3.10981	0.169	0.038	3.62136e-07	Proliferative	hbegfa
capn2a	1.90001e-11	-1.24941	0.139	0.316	3.6351e-07	Proliferative	capn2a
kif4	1.90837e-11	3.57371	0.125	0.013	3.6511e-07	Proliferative	kif4
etfb	1.9318e-11	-0.633896	0.538	0.715	3.69592e-07	Proliferative	etfb
pane1	1.94934e-11	2.4646	0.149	0.025	3.72948e-07	Proliferative	pane1
dpm2	1.99344e-11	-1.04264	0.249	0.448	3.81385e-07	Proliferative	dpm2
nbeaa	1.9935e-11	-2.19116	0.039	0.159	3.81397e-07	Proliferative	nbeaa
cep192	2.18587e-11	2.06747	0.206	0.061	4.18201e-07	Proliferative	cep192
homeza	2.25667e-11	1.72349	0.252	0.094	4.31747e-07	Proliferative	homeza
macroh2a2	2.32314e-11	0.743002	0.699	0.565	4.44463e-07	Proliferative	macroh2a2
cbx7a	2.32855e-11	1.97869	0.283	0.119	4.45498e-07	Proliferative	cbx7a
polr3glb	2.38374e-11	2.04724	0.171	0.038	4.56057e-07	Proliferative	polr3glb
scpep1	2.38391e-11	-0.915951	0.325	0.527	4.56089e-07	Proliferative	scpep1
enc1	2.45466e-11	-0.69392	0.474	0.675	4.69626e-07	Proliferative	enc1
plpp2b	2.5177e-11	-4.20933	0.005	0.087	4.81687e-07	Proliferative	plpp2b
map1lc3b	2.52283e-11	-0.764091	0.425	0.614	4.82667e-07	Proliferative	map1lc3b
tnrc6c1	2.52651e-11	1.11189	0.421	0.233	4.83371e-07	Proliferative	tnrc6c1
arid2	2.59342e-11	1.3574	0.279	0.112	4.96174e-07	Proliferative	arid2
adcy5	2.75077e-11	-3.55994	0.007	0.092	5.26277e-07	Proliferative	adcy5
hoxa4a	2.76554e-11	2.30878	0.191	0.052	5.29104e-07	Proliferative	hoxa4a
kif23	2.80001e-11	3.71979	0.124	0.013	5.35698e-07	Proliferative	kif23
pip4p2	2.8002e-11	-2.19244	0.039	0.157	5.35735e-07	Proliferative	pip4p2
anxa13l	2.83018e-11	-1.69508	0.059	0.195	5.4147e-07	Proliferative	anxa13l
cnksr1	2.83024e-11	-3.06261	0.003	0.083	5.41482e-07	Proliferative	cnksr1
numa1	2.89924e-11	3.01795	0.137	0.02	5.54682e-07	Proliferative	numa1
pole4	2.90236e-11	3.91838	0.11	0.007	5.55279e-07	Proliferative	pole4
map1sb	2.96774e-11	-2.48297	0.036	0.15	5.67789e-07	Proliferative	map1sb
ccnd2a	2.97052e-11	-0.777259	0.399	0.587	5.68319e-07	Proliferative	ccnd2a
reep5	2.98635e-11	-0.542058	0.756	0.843	5.71349e-07	Proliferative	reep5
bloc1s6	3.13447e-11	-0.721688	0.318	0.54	5.99686e-07	Proliferative	bloc1s6
suv39h1b	3.20589e-11	4.20889	0.105	0.004	6.1335e-07	Proliferative	suv39h1b
srsf10b	3.42201e-11	1.07119	0.447	0.269	6.54698e-07	Proliferative	srsf10b
sipa1l1	3.59422e-11	2.6413	0.146	0.025	6.87646e-07	Proliferative	sipa1l1
exoc3	3.64803e-11	-1.29104	0.117	0.28	6.97941e-07	Proliferative	exoc3
polr2l	3.7426e-11	0.566353	0.743	0.646	7.16035e-07	Proliferative	polr2l
gyg1a	3.85252e-11	-0.997469	0.239	0.43	7.37064e-07	Proliferative	gyg1a
morf4l1	3.88985e-11	0.793937	0.646	0.516	7.44206e-07	Proliferative	morf4l1
tspan2a	3.8982e-11	2.88919	0.147	0.027	7.45803e-07	Proliferative	tspan2a
ddit3	4.02988e-11	-0.642974	0.509	0.704	7.70996e-07	Proliferative	ddit3
nrp2a	4.31668e-11	1.79677	0.266	0.108	8.25867e-07	Proliferative	nrp2a
tenm3	4.49475e-11	2.65726	0.166	0.038	8.59936e-07	Proliferative	tenm3
cyb5b	4.5657e-11	-1.11537	0.257	0.435	8.7351e-07	Proliferative	cyb5b
adka	4.57079e-11	1.1494	0.393	0.215	8.74483e-07	Proliferative	adka
phactr4b	4.76228e-11	2.54307	0.159	0.034	9.1112e-07	Proliferative	phactr4b
tpi1b	4.78369e-11	-0.804828	0.418	0.619	9.15215e-07	Proliferative	tpi1b
nisch	4.8156e-11	-1.44403	0.112	0.267	9.21321e-07	Proliferative	nisch
mtss1	4.89565e-11	-1.10659	0.178	0.357	9.36635e-07	Proliferative	mtss1
galnt1	4.92609e-11	-1.27706	0.154	0.321	9.4246e-07	Proliferative	galnt1
skp2	4.94542e-11	2.73979	0.147	0.027	9.46157e-07	Proliferative	skp2
ppib	4.96766e-11	-0.2735	0.983	0.993	9.50412e-07	Proliferative	ppib
tpd52	5.07326e-11	-1.55389	0.069	0.211	9.70616e-07	Proliferative	tpd52
syngr3a	5.24959e-11	-3.68298	0.007	0.09	1.00435e-06	Proliferative	syngr3a
bub3	5.25284e-11	1.41456	0.31	0.141	1.00497e-06	Proliferative	bub3
prpf40a	5.27721e-11	0.688791	0.643	0.504	1.00964e-06	Proliferative	prpf40a
slc4a4b	5.48661e-11	-3.65849	0.003	0.081	1.0497e-06	Proliferative	slc4a4b
pik3ca	5.52526e-11	-1.65001	0.083	0.224	1.05709e-06	Proliferative	pik3ca
rfc2	5.53452e-11	2.60878	0.161	0.036	1.05886e-06	Proliferative	rfc2
sptlc1	5.54005e-11	-1.06856	0.271	0.453	1.05992e-06	Proliferative	sptlc1
igfbp5b	5.60117e-11	4.55675	0.112	0.009	1.07162e-06	Proliferative	igfbp5b
rasal2	5.65517e-11	0.977175	0.459	0.28	1.08195e-06	Proliferative	rasal2
tbc1d2	5.69613e-11	-2.23298	0.03	0.141	1.08978e-06	Proliferative	tbc1d2
phf5a	5.70048e-11	0.800705	0.56	0.401	1.09062e-06	Proliferative	phf5a
smarca5	5.72629e-11	1.07453	0.453	0.283	1.09555e-06	Proliferative	smarca5
prkd3	5.99418e-11	-1.079	0.22	0.395	1.14681e-06	Proliferative	prkd3
tomm22	6.08157e-11	-0.506074	0.658	0.814	1.16353e-06	Proliferative	tomm22
angptl4	6.13333e-11	1.09464	0.416	0.238	1.17343e-06	Proliferative	angptl4
sil1	6.1558e-11	-1.34823	0.108	0.267	1.17773e-06	Proliferative	sil1
acp1	6.26222e-11	-0.876954	0.367	0.549	1.19809e-06	Proliferative	acp1
si:ch73-91k6.2	6.46724e-11	-2.05163	0.044	0.164	1.23731e-06	Proliferative	si:ch73-91k6.2
syncripl	6.50492e-11	0.999252	0.374	0.184	1.24452e-06	Proliferative	syncripl
dnph1	6.56232e-11	2.64947	0.13	0.018	1.2555e-06	Proliferative	dnph1
sox5	6.85717e-11	0.815795	0.591	0.437	1.31191e-06	Proliferative	sox5
ERC1	6.94286e-11	-1.11249	0.176	0.357	1.32831e-06	Proliferative	ERC1
galt	7.01007e-11	-1.5329	0.078	0.222	1.34117e-06	Proliferative	galt
cenpi	7.02688e-11	2.94591	0.137	0.022	1.34438e-06	Proliferative	cenpi
tcirg1b	7.06982e-11	-0.939695	0.227	0.419	1.3526e-06	Proliferative	tcirg1b
pik3cb	7.12864e-11	-0.68718	0.455	0.65	1.36385e-06	Proliferative	pik3cb
anp32e	7.25645e-11	0.686007	0.607	0.442	1.3883e-06	Proliferative	anp32e
pds5b	7.35132e-11	2.25714	0.164	0.036	1.40645e-06	Proliferative	pds5b
srpk1b	7.37659e-11	1.3354	0.277	0.114	1.41129e-06	Proliferative	srpk1b
tmem214	7.50112e-11	-0.777966	0.447	0.603	1.43511e-06	Proliferative	tmem214
srp19	7.64019e-11	-0.688402	0.508	0.67	1.46172e-06	Proliferative	srp19
tex264a	7.80676e-11	-0.95131	0.21	0.401	1.49359e-06	Proliferative	tex264a
ep300b	8.11271e-11	1.05934	0.484	0.323	1.55212e-06	Proliferative	ep300b
si:dkey-164f24.2	8.41592e-11	-3.0156	0.015	0.108	1.61013e-06	Proliferative	si:dkey-164f24.2
puf60a	8.44927e-11	0.797408	0.53	0.37	1.61651e-06	Proliferative	puf60a
rrp1	8.46085e-11	0.727398	0.667	0.509	1.61873e-06	Proliferative	rrp1
meis1b	8.502e-11	1.16421	0.453	0.283	1.6266e-06	Proliferative	meis1b
ppfibp1b	8.58837e-11	-0.797273	0.299	0.491	1.64313e-06	Proliferative	ppfibp1b
ndufs4	8.71881e-11	-0.856072	0.342	0.525	1.66808e-06	Proliferative	ndufs4
pde10a	9.01058e-11	-2.28766	0.025	0.13	1.7239e-06	Proliferative	pde10a
slc12a7b	9.15273e-11	-1.87287	0.025	0.13	1.7511e-06	Proliferative	slc12a7b
rras2	9.24512e-11	-0.90885	0.249	0.433	1.76878e-06	Proliferative	rras2
denr	9.4498e-11	-0.418903	0.824	0.915	1.80794e-06	Proliferative	denr
mycbp	9.47363e-11	1.47408	0.306	0.143	1.81249e-06	Proliferative	mycbp
cenpk	9.48204e-11	2.90774	0.125	0.016	1.8141e-06	Proliferative	cenpk
zgc:153039	9.50633e-11	-1.83526	0.042	0.161	1.81875e-06	Proliferative	zgc:153039
tbc1d1	9.92463e-11	-1.11937	0.125	0.294	1.89878e-06	Proliferative	tbc1d1
kif11	9.94276e-11	2.40063	0.12	0.013	1.90225e-06	Proliferative	kif11
myo1b	1.00821e-10	-1.13304	0.142	0.314	1.92891e-06	Proliferative	myo1b
cdk2	1.02369e-10	3.96543	0.105	0.007	1.95851e-06	Proliferative	cdk2
vps16	1.02684e-10	-1.29381	0.12	0.283	1.96455e-06	Proliferative	vps16
kifc1	1.05797e-10	4.12652	0.105	0.007	2.02411e-06	Proliferative	kifc1
commd2	1.10911e-10	-1.01664	0.179	0.357	2.12195e-06	Proliferative	commd2
washc3	1.11978e-10	-1.24503	0.115	0.269	2.14237e-06	Proliferative	washc3
e2f4	1.14463e-10	1.46136	0.254	0.096	2.1899e-06	Proliferative	e2f4
dazap2	1.15706e-10	-0.879572	0.333	0.527	2.21368e-06	Proliferative	dazap2
dhx16	1.16323e-10	0.824457	0.575	0.422	2.2255e-06	Proliferative	dhx16
idh2	1.1781e-10	0.505487	0.805	0.722	2.25394e-06	Proliferative	idh2
vps18	1.19256e-10	-1.37591	0.085	0.229	2.28161e-06	Proliferative	vps18
rps15a	1.28036e-10	0.115839	1	1	2.44959e-06	Proliferative	rps15a
ddx18	1.30643e-10	0.544725	0.832	0.726	2.49947e-06	Proliferative	ddx18
cecr2	1.308e-10	1.99477	0.169	0.04	2.50246e-06	Proliferative	cecr2
flrt3	1.32892e-10	2.20393	0.19	0.056	2.5425e-06	Proliferative	flrt3
roraa	1.39281e-10	-2.85662	0.017	0.11	2.66473e-06	Proliferative	roraa
cmtm7	1.41825e-10	-0.921538	0.293	0.48	2.71339e-06	Proliferative	cmtm7
si:ch211-160j14.2	1.53173e-10	-2.11511	0.025	0.128	2.93051e-06	Proliferative	si:ch211-160j14.2
si:dkey-19a16.13	1.57276e-10	-1.08368	0.193	0.372	3.00901e-06	Proliferative	si:dkey-19a16.13
pfkfb4a	1.61485e-10	-1.12751	0.149	0.309	3.08953e-06	Proliferative	pfkfb4a
atp5pf	1.6242e-10	-0.388004	0.882	0.946	3.10742e-06	Proliferative	atp5pf
mybl2b	1.68358e-10	4.06843	0.103	0.007	3.22103e-06	Proliferative	mybl2b
cdca7a	1.68912e-10	3.91868	0.103	0.007	3.23162e-06	Proliferative	cdca7a
dap1b.1	1.69386e-10	1.23054	0.387	0.217	3.2407e-06	Proliferative	dap1b.1
aatkb	1.69742e-10	-1.29584	0.137	0.298	3.24751e-06	Proliferative	aatkb
chst11	1.69946e-10	2.22009	0.169	0.043	3.25141e-06	Proliferative	chst11
calr	1.7e-10	0.722697	0.709	0.585	3.25243e-06	Proliferative	calr
ptprfa	1.73404e-10	3.23355	0.103	0.007	3.31757e-06	Proliferative	ptprfa
prdm2b	1.74151e-10	-1.03049	0.301	0.469	3.33186e-06	Proliferative	prdm2b
dennd10	1.80764e-10	-1.59835	0.081	0.22	3.45839e-06	Proliferative	dennd10
pcdh7a	1.85304e-10	1.78868	0.244	0.094	3.54523e-06	Proliferative	pcdh7a
cenpe	1.87217e-10	2.92515	0.122	0.016	3.58183e-06	Proliferative	cenpe
ppm1da	1.87358e-10	1.34974	0.323	0.159	3.58453e-06	Proliferative	ppm1da
si:dkeyp-69c1.9	1.90338e-10	-2.78725	0.019	0.112	3.64155e-06	Proliferative	si:dkeyp-69c1.9
pdha1a	1.91079e-10	-0.771136	0.386	0.563	3.65573e-06	Proliferative	pdha1a
birc7	1.92572e-10	-3.32557	0.008	0.09	3.68428e-06	Proliferative	birc7
sec61a1l	1.93487e-10	-1.16936	0.188	0.359	3.7018e-06	Proliferative	sec61a1l
nipblb	1.95683e-10	0.692021	0.619	0.473	3.7438e-06	Proliferative	nipblb
ehd1b	2.02811e-10	-0.850359	0.261	0.453	3.88017e-06	Proliferative	ehd1b
ss18	2.07312e-10	1.08222	0.453	0.28	3.96629e-06	Proliferative	ss18
pik3ip1	2.09748e-10	2.5152	0.161	0.038	4.01289e-06	Proliferative	pik3ip1
trim33l	2.11242e-10	-1.75569	0.074	0.206	4.04148e-06	Proliferative	trim33l
rfc1	2.38833e-10	1.8475	0.208	0.07	4.56936e-06	Proliferative	rfc1
tacc3	2.41332e-10	3.65331	0.107	0.009	4.61717e-06	Proliferative	tacc3
si:dkey-6i22.5	2.41802e-10	3.96229	0.102	0.007	4.62615e-06	Proliferative	si:dkey-6i22.5
yipf4	2.45597e-10	-0.647741	0.491	0.675	4.69876e-06	Proliferative	yipf4
kif20a	2.45989e-10	3.56498	0.107	0.009	4.70627e-06	Proliferative	kif20a
cdc14b	2.46574e-10	2.08727	0.213	0.074	4.71746e-06	Proliferative	cdc14b
hoxc10a	2.49042e-10	3.75725	0.102	0.007	4.76468e-06	Proliferative	hoxc10a
ankrd12	2.49375e-10	0.880785	0.543	0.381	4.77104e-06	Proliferative	ankrd12
sult6b1	2.50897e-10	2.16829	0.161	0.038	4.80017e-06	Proliferative	sult6b1
si:ch211-241j12.3	2.52788e-10	-3.44496	0.007	0.085	4.83634e-06	Proliferative	si:ch211-241j12.3
pdzrn3b	2.61813e-10	-1.24441	0.107	0.258	5.00901e-06	Proliferative	pdzrn3b
gbp	2.64821e-10	1.16357	0.347	0.179	5.06656e-06	Proliferative	gbp
nr2f6b	2.68608e-10	-0.802906	0.235	0.408	5.139e-06	Proliferative	nr2f6b
si:dkey-44g23.5	2.76109e-10	-0.93546	0.222	0.406	5.28252e-06	Proliferative	si:dkey-44g23.5
hist1h2a11.2	2.81888e-10	3.92185	0.11	0.011	5.39308e-06	Proliferative	hist1h2a11.2
alas1	2.82354e-10	-0.773975	0.374	0.578	5.40199e-06	Proliferative	alas1
ENSDARG00000071353	2.84834e-10	-0.89949	0.294	0.478	5.44944e-06	Proliferative	ENSDARG00000071353
flot2b	2.87463e-10	-0.902884	0.244	0.422	5.49974e-06	Proliferative	flot2b
tgm1l1	2.89944e-10	-2.19924	0.024	0.123	5.54721e-06	Proliferative	tgm1l1
pbrm1l	3.00479e-10	1.16735	0.327	0.161	5.74877e-06	Proliferative	pbrm1l
stt3b	3.00771e-10	-0.679254	0.413	0.599	5.75435e-06	Proliferative	stt3b
lcor	3.0653e-10	-1.11776	0.139	0.303	5.86454e-06	Proliferative	lcor
wipi1	3.11555e-10	-1.581	0.059	0.186	5.96066e-06	Proliferative	wipi1
FQ976914.1	3.15457e-10	-1.80132	0.046	0.161	6.03533e-06	Proliferative	FQ976914.1
gpx4b	3.17584e-10	-0.414166	0.86	0.908	6.07603e-06	Proliferative	gpx4b
chtf8	3.24532e-10	3.02817	0.115	0.013	6.20895e-06	Proliferative	chtf8
fgfr2	3.25802e-10	1.57987	0.237	0.09	6.23324e-06	Proliferative	fgfr2
cxcl19	3.28033e-10	-1.95013	0.115	0.258	6.27592e-06	Proliferative	cxcl19
psenen	3.29562e-10	-0.782372	0.386	0.574	6.30518e-06	Proliferative	psenen
hsd20b2	3.31349e-10	-5.86613	0	0.065	6.33936e-06	Proliferative	hsd20b2
si:ch1073-153i20.5	3.32014e-10	3.70694	0.105	0.009	6.35208e-06	Proliferative	si:ch1073-153i20.5
hs1bp3	3.37213e-10	-1.37905	0.069	0.202	6.45156e-06	Proliferative	hs1bp3
pmm2	3.39338e-10	-1.02448	0.23	0.406	6.49222e-06	Proliferative	pmm2
lpcat3	3.55846e-10	-1.20482	0.147	0.309	6.80805e-06	Proliferative	lpcat3
cnot6a	3.87126e-10	0.86815	0.526	0.372	7.40649e-06	Proliferative	cnot6a
acbd3	4.0828e-10	-0.739798	0.421	0.592	7.81121e-06	Proliferative	acbd3
si:ch211-165b10.3	4.09931e-10	-4.27634	0.005	0.078	7.8428e-06	Proliferative	si:ch211-165b10.3
si:ch211-166a6.5	4.12706e-10	-0.981606	0.255	0.437	7.89589e-06	Proliferative	si:ch211-166a6.5
FO082779.1	4.18225e-10	-1.52464	0.118	0.262	8.00149e-06	Proliferative	FO082779.1
zgc:194989	4.23811e-10	3.00928	0.159	0.04	8.10835e-06	Proliferative	zgc:194989
ccdc157	4.34927e-10	-3.90956	0.007	0.083	8.32103e-06	Proliferative	ccdc157
tbc1d10aa	4.3922e-10	-0.852884	0.254	0.439	8.40316e-06	Proliferative	tbc1d10aa
rab11a	4.53653e-10	-0.566859	0.648	0.791	8.6793e-06	Proliferative	rab11a
bcr	4.58388e-10	-1.74062	0.054	0.175	8.76988e-06	Proliferative	bcr
cblb	4.60097e-10	2.25099	0.151	0.034	8.80257e-06	Proliferative	cblb
farp2	4.8004e-10	1.26446	0.306	0.148	9.18412e-06	Proliferative	farp2
zeb1b	4.8957e-10	-1.04088	0.24	0.419	9.36645e-06	Proliferative	zeb1b
nfyba	5.07361e-10	0.706974	0.572	0.406	9.70683e-06	Proliferative	nfyba
hsp90ab1	5.10748e-10	0.117266	1	1	9.77163e-06	Proliferative	hsp90ab1
jdp2b	5.22801e-10	1.99787	0.237	0.092	1.00022e-05	Proliferative	jdp2b
rps19	5.48859e-10	0.115615	1	1	1.05008e-05	Proliferative	rps19
phox2bb	5.53663e-10	5.81935	0.088	0.002	1.05927e-05	Proliferative	phox2bb
nudt22	5.60708e-10	-1.96996	0.049	0.166	1.07275e-05	Proliferative	nudt22
sacs	5.64013e-10	-1.57663	0.095	0.231	1.07907e-05	Proliferative	sacs
brd1b	5.84219e-10	0.68157	0.579	0.41	1.11773e-05	Proliferative	brd1b
lsm7	5.9545e-10	0.712013	0.65	0.52	1.13922e-05	Proliferative	lsm7
uchl1	6.03747e-10	-1.83469	0.052	0.17	1.15509e-05	Proliferative	uchl1
uqcrc1	6.20667e-10	-0.562177	0.621	0.767	1.18746e-05	Proliferative	uqcrc1
tcf12	6.59833e-10	1.91444	0.19	0.058	1.26239e-05	Proliferative	tcf12
atp1a1b	6.61392e-10	2.44634	0.146	0.031	1.26537e-05	Proliferative	atp1a1b
rgs17	6.72756e-10	-2.85449	0.012	0.094	1.28712e-05	Proliferative	rgs17
exoc3l1	6.89939e-10	-2.87432	0.012	0.094	1.31999e-05	Proliferative	exoc3l1
slc38a7	6.90636e-10	-1.8005	0.083	0.213	1.32133e-05	Proliferative	slc38a7
npm1a	7.1539e-10	0.383625	0.966	0.978	1.36868e-05	Proliferative	npm1a
zeb2b	7.19305e-10	4.17674	0.102	0.009	1.37617e-05	Proliferative	zeb2b
pola2	7.22394e-10	3.28604	0.115	0.016	1.38208e-05	Proliferative	pola2
picalma	7.31125e-10	-1.14974	0.149	0.305	1.39879e-05	Proliferative	picalma
cc2d1b	7.32393e-10	-0.810454	0.259	0.448	1.40122e-05	Proliferative	cc2d1b
alyref	7.40078e-10	0.454046	0.856	0.789	1.41592e-05	Proliferative	alyref
klhdc4	7.44976e-10	-0.62837	0.516	0.679	1.42529e-05	Proliferative	klhdc4
nrgna	7.44986e-10	-2.97882	0.01	0.09	1.42531e-05	Proliferative	nrgna
ell2	7.49503e-10	-1.03382	0.203	0.37	1.43395e-05	Proliferative	ell2
ccne2	7.68803e-10	4.24577	0.102	0.009	1.47087e-05	Proliferative	ccne2
uckl1b	7.70235e-10	-2.97082	0.01	0.09	1.47361e-05	Proliferative	uckl1b
eif4a3	7.89801e-10	0.60733	0.704	0.619	1.51105e-05	Proliferative	eif4a3
tcf3b	8.67703e-10	0.638648	0.616	0.46	1.66009e-05	Proliferative	tcf3b
cdca4	9.03382e-10	1.41967	0.291	0.141	1.72835e-05	Proliferative	cdca4
marcksb	9.15514e-10	0.551182	0.846	0.785	1.75156e-05	Proliferative	marcksb
fpgt	9.30311e-10	-2.07886	0.029	0.128	1.77987e-05	Proliferative	fpgt
nos1apa	9.3191e-10	2.48274	0.125	0.02	1.78293e-05	Proliferative	nos1apa
itga1	9.47486e-10	-2.38889	0.019	0.108	1.81273e-05	Proliferative	itga1
rbm39a	9.79131e-10	0.571223	0.721	0.617	1.87327e-05	Proliferative	rbm39a
rap1gap	9.91761e-10	-3.44356	0.005	0.076	1.89744e-05	Proliferative	rap1gap
larp7	1.03081e-09	1.36892	0.289	0.137	1.97215e-05	Proliferative	larp7
ccng2	1.05008e-09	-0.800626	0.22	0.399	2.00901e-05	Proliferative	ccng2
nrf1	1.05223e-09	1.82128	0.19	0.061	2.01313e-05	Proliferative	nrf1
gnai3	1.08602e-09	-1.65773	0.052	0.17	2.07777e-05	Proliferative	gnai3
c2cd5	1.10537e-09	-1.63832	0.063	0.184	2.1148e-05	Proliferative	c2cd5
pole	1.12997e-09	5.51408	0.08	0	2.16186e-05	Proliferative	pole
kif2c	1.1664e-09	3.14777	0.113	0.016	2.23156e-05	Proliferative	kif2c
tuba1a	1.17437e-09	0.93085	0.401	0.235	2.2468e-05	Proliferative	tuba1a
yipf6	1.21442e-09	-0.754142	0.283	0.466	2.32343e-05	Proliferative	yipf6
GCA	1.22971e-09	-0.614604	0.518	0.688	2.35268e-05	Proliferative	GCA
ess2	1.29819e-09	-1.17904	0.142	0.294	2.4837e-05	Proliferative	ess2
artnb	1.30383e-09	4.2773	0.09	0.004	2.49448e-05	Proliferative	artnb
gdi2	1.30798e-09	-0.430431	0.856	0.926	2.50243e-05	Proliferative	gdi2
CU457819.1	1.32366e-09	4.4179	0.09	0.004	2.53243e-05	Proliferative	CU457819.1
b3gnt2b	1.35532e-09	-2.87262	0.012	0.092	2.59301e-05	Proliferative	b3gnt2b
rangap1b	1.36919e-09	1.13816	0.266	0.112	2.61953e-05	Proliferative	rangap1b
rtkn2a	1.37138e-09	3.61219	0.095	0.007	2.62372e-05	Proliferative	rtkn2a
pgk1	1.37179e-09	-0.87649	0.271	0.446	2.62452e-05	Proliferative	pgk1
zgc:77056	1.42432e-09	0.896583	0.42	0.251	2.72501e-05	Proliferative	zgc:77056
tra2a	1.42492e-09	0.802646	0.541	0.379	2.72616e-05	Proliferative	tra2a
ddb2	1.4468e-09	1.69261	0.179	0.054	2.76803e-05	Proliferative	ddb2
kitlga	1.46143e-09	3.16615	0.117	0.018	2.79601e-05	Proliferative	kitlga
nhp2	1.47905e-09	0.519498	0.755	0.646	2.82972e-05	Proliferative	nhp2
aanat1	1.50497e-09	-2.47392	0.042	0.148	2.87932e-05	Proliferative	aanat1
nenf	1.57271e-09	-0.893475	0.283	0.471	3.00891e-05	Proliferative	nenf
tyms	1.58129e-09	3.49818	0.095	0.007	3.02532e-05	Proliferative	tyms
pfdn4	1.58281e-09	-0.309557	0.898	0.946	3.02824e-05	Proliferative	pfdn4
mcoln1a	1.66818e-09	-1.24325	0.112	0.258	3.19157e-05	Proliferative	mcoln1a
col14a1a	1.70337e-09	2.47812	0.125	0.022	3.25889e-05	Proliferative	col14a1a
MCUR1	1.73668e-09	-1.81097	0.047	0.159	3.32262e-05	Proliferative	MCUR1
pir	1.74965e-09	-1.82761	0.061	0.179	3.34743e-05	Proliferative	pir
mt-nd3	1.82756e-09	-0.285431	0.939	0.969	3.49648e-05	Proliferative	mt-nd3
fam133b	1.94575e-09	0.574003	0.741	0.614	3.7226e-05	Proliferative	fam133b
spcs2	2.02932e-09	-0.535917	0.526	0.713	3.88249e-05	Proliferative	spcs2
si:dkeyp-77h1.4	2.03906e-09	2.05395	0.178	0.056	3.90113e-05	Proliferative	si:dkeyp-77h1.4
serpine1	2.05949e-09	1.10348	0.355	0.188	3.94022e-05	Proliferative	serpine1
syt5a	2.10876e-09	-3.61307	0.003	0.07	4.03449e-05	Proliferative	syt5a
FNIP2	2.15988e-09	-3.49931	0.005	0.074	4.13229e-05	Proliferative	FNIP2
tent4b	2.17082e-09	0.903144	0.481	0.316	4.15322e-05	Proliferative	tent4b
trappc11	2.21745e-09	-1.28325	0.1	0.24	4.24243e-05	Proliferative	trappc11
ttk	2.23485e-09	2.85497	0.112	0.016	4.27571e-05	Proliferative	ttk
trim63a	2.27885e-09	-3.07864	0.012	0.09	4.35991e-05	Proliferative	trim63a
cep55l	2.30188e-09	2.79625	0.098	0.009	4.40395e-05	Proliferative	cep55l
nr2f1a	2.31586e-09	2.71355	0.127	0.025	4.43071e-05	Proliferative	nr2f1a
flcn	2.34666e-09	-1.43099	0.107	0.244	4.48962e-05	Proliferative	flcn
mpc1	2.45933e-09	-0.626419	0.46	0.643	4.7052e-05	Proliferative	mpc1
prdm8	2.49618e-09	3.08714	0.118	0.02	4.77568e-05	Proliferative	prdm8
si:ch211-196c10.15	2.51728e-09	0.756631	0.518	0.363	4.81607e-05	Proliferative	si:ch211-196c10.15
wbp2nl	2.55591e-09	-0.602845	0.486	0.646	4.88996e-05	Proliferative	wbp2nl
ttc39a	2.5996e-09	-2.76204	0.012	0.09	4.97356e-05	Proliferative	ttc39a
rnd3b	2.83306e-09	2.75869	0.118	0.02	5.42021e-05	Proliferative	rnd3b
ror2	2.91617e-09	4.66999	0.081	0.002	5.57921e-05	Proliferative	ror2
xpnpep1	2.92469e-09	-1.09465	0.169	0.332	5.59553e-05	Proliferative	xpnpep1
anxa5b	2.93045e-09	-1.9393	0.047	0.155	5.60654e-05	Proliferative	anxa5b
capza1a	2.94209e-09	-0.494006	0.677	0.796	5.6288e-05	Proliferative	capza1a
lyst	2.95593e-09	-2.91064	0.01	0.085	5.65529e-05	Proliferative	lyst
manf	2.96571e-09	-0.633833	0.464	0.639	5.67399e-05	Proliferative	manf
mis12	3.0384e-09	4.12244	0.086	0.004	5.81307e-05	Proliferative	mis12
si:ch73-364h19.1	3.05123e-09	3.42137	0.096	0.009	5.83761e-05	Proliferative	si:ch73-364h19.1
znf593	3.05558e-09	-0.532643	0.618	0.776	5.84594e-05	Proliferative	znf593
amot	3.0717e-09	1.49025	0.234	0.094	5.87678e-05	Proliferative	amot
ciao2a	3.10304e-09	-1.2081	0.159	0.314	5.93673e-05	Proliferative	ciao2a
surf6	3.14657e-09	0.767066	0.494	0.332	6.02002e-05	Proliferative	surf6
crebzf	3.23957e-09	0.852699	0.528	0.374	6.19794e-05	Proliferative	crebzf
prkrip1	3.25648e-09	1.17583	0.333	0.177	6.2303e-05	Proliferative	prkrip1
hist1h4l.21	3.29177e-09	3.61126	0.091	0.007	6.29782e-05	Proliferative	hist1h4l.21
vamp3	3.37032e-09	-0.486111	0.794	0.852	6.4481e-05	Proliferative	vamp3
ssh2a	3.40057e-09	-1.16702	0.095	0.229	6.50597e-05	Proliferative	ssh2a
mgaa	3.40426e-09	1.99761	0.161	0.045	6.51303e-05	Proliferative	mgaa
nolc1	3.48986e-09	0.603098	0.712	0.578	6.6768e-05	Proliferative	nolc1
pkma	3.49429e-09	-1.25378	0.174	0.327	6.68527e-05	Proliferative	pkma
tanc2a	3.53335e-09	3.57602	0.091	0.007	6.76001e-05	Proliferative	tanc2a
rraga	3.56012e-09	-0.77813	0.316	0.493	6.81122e-05	Proliferative	rraga
naa40.1	3.61362e-09	1.57298	0.217	0.081	6.91357e-05	Proliferative	naa40.1
dlg5b.1	3.69392e-09	-1.45266	0.086	0.215	7.06721e-05	Proliferative	dlg5b.1
anxa11b	3.74296e-09	-0.568811	0.486	0.652	7.16102e-05	Proliferative	anxa11b
ddx39aa	3.81394e-09	0.589494	0.667	0.52	7.29683e-05	Proliferative	ddx39aa
abhd4	3.94746e-09	-1.44426	0.09	0.222	7.55228e-05	Proliferative	abhd4
mfge8b	3.95374e-09	2.9584	0.105	0.013	7.56429e-05	Proliferative	mfge8b
sypl2a	3.98411e-09	-0.68918	0.382	0.554	7.62239e-05	Proliferative	sypl2a
magoh	4.07096e-09	0.554835	0.724	0.619	7.78855e-05	Proliferative	magoh
tm9sf2	4.10229e-09	-0.94347	0.31	0.48	7.84849e-05	Proliferative	tm9sf2
tbl1xr1a	4.10482e-09	1.36103	0.257	0.114	7.85335e-05	Proliferative	tbl1xr1a
srek1ip1	4.15767e-09	1.13558	0.316	0.161	7.95445e-05	Proliferative	srek1ip1
si:ch211-153b23.5	4.32037e-09	7.32954	0.08	0.002	8.26574e-05	Proliferative	si:ch211-153b23.5
dlx6a	4.33539e-09	6.0484	0.08	0.002	8.29447e-05	Proliferative	dlx6a
hist1h2a11.4	4.36559e-09	4.8422	0.08	0.002	8.35224e-05	Proliferative	hist1h2a11.4
cdon	4.4166e-09	1.94018	0.161	0.045	8.44983e-05	Proliferative	cdon
hoxd10a	4.46387e-09	3.65875	0.103	0.013	8.54028e-05	Proliferative	hoxd10a
rgs12b	4.49115e-09	-1.71617	0.085	0.209	8.59248e-05	Proliferative	rgs12b
hoxc8a	4.67418e-09	1.5815	0.23	0.096	8.94264e-05	Proliferative	hoxc8a
mphosph8	4.71317e-09	0.509554	0.787	0.744	9.01724e-05	Proliferative	mphosph8
nog2	5.15977e-09	2.92243	0.12	0.022	9.87167e-05	Proliferative	nog2
epb41l5	5.16675e-09	1.73358	0.157	0.043	9.88503e-05	Proliferative	epb41l5
lmnb1	5.25721e-09	0.748233	0.503	0.357	0.000100581	Proliferative	lmnb1
krcp	5.26784e-09	3.27009	0.09	0.007	0.000100784	Proliferative	krcp
dab2ipa	5.2999e-09	-1.51586	0.102	0.229	0.000101398	Proliferative	dab2ipa
dlat	5.31333e-09	-0.811352	0.249	0.426	0.000101655	Proliferative	dlat
adkb	5.37279e-09	-0.87528	0.217	0.381	0.000102792	Proliferative	adkb
clta	5.40745e-09	-0.399471	0.765	0.883	0.000103455	Proliferative	clta
ctdp1	5.52894e-09	2.78476	0.108	0.016	0.00010578	Proliferative	ctdp1
s100b	5.61427e-09	-1.53114	0.1	0.231	0.000107412	Proliferative	s100b
chordc1b	5.6314e-09	-0.801272	0.35	0.511	0.00010774	Proliferative	chordc1b
fam53b	5.70186e-09	0.71177	0.555	0.41	0.000109088	Proliferative	fam53b
cmip	5.70881e-09	-0.635403	0.415	0.585	0.000109221	Proliferative	cmip
cdca8	5.93074e-09	3.34251	0.098	0.011	0.000113467	Proliferative	cdca8
grem2b	6.11577e-09	5.84788	0.073	0	0.000117007	Proliferative	grem2b
washc5	6.25861e-09	-1.42797	0.071	0.191	0.00011974	Proliferative	washc5
rasgrp3	6.29478e-09	-2.97306	0.014	0.09	0.000120432	Proliferative	rasgrp3
ptpn11b	6.69699e-09	1.31991	0.276	0.13	0.000128127	Proliferative	ptpn11b
smad3a	6.73797e-09	0.916999	0.299	0.143	0.000128911	Proliferative	smad3a
ncaph	6.80741e-09	4.21872	0.083	0.004	0.000130239	Proliferative	ncaph
mdh2	7.22946e-09	-0.597314	0.579	0.74	0.000138314	Proliferative	mdh2
prmt1	7.32048e-09	0.40825	0.888	0.845	0.000140055	Proliferative	prmt1
tmem134	7.55679e-09	-0.683469	0.423	0.599	0.000144576	Proliferative	tmem134
birc5a	7.57945e-09	3.76257	0.078	0.002	0.00014501	Proliferative	birc5a
si:dkey-230p4.1	7.58803e-09	1.21816	0.321	0.17	0.000145174	Proliferative	si:dkey-230p4.1
mmp14b	7.72693e-09	1.01378	0.435	0.294	0.000147832	Proliferative	mmp14b
homezb	7.85551e-09	1.05783	0.33	0.179	0.000150292	Proliferative	homezb
jpt1b	7.92292e-09	0.592734	0.731	0.63	0.000151581	Proliferative	jpt1b
prss16	8.30237e-09	-0.847149	0.21	0.377	0.000158841	Proliferative	prss16
cdc25b	8.32118e-09	2.14068	0.12	0.022	0.000159201	Proliferative	cdc25b
tcf3a	8.36753e-09	1.45283	0.23	0.094	0.000160088	Proliferative	tcf3a
nxn	8.42233e-09	1.93088	0.154	0.043	0.000161136	Proliferative	nxn
rps25	8.48198e-09	0.118602	1	1	0.000162277	Proliferative	rps25
higd1a	8.75882e-09	-0.385122	0.907	0.962	0.000167574	Proliferative	higd1a
pdia3	8.79014e-09	-0.419892	0.685	0.809	0.000168173	Proliferative	pdia3
mynn	9.04694e-09	2.21671	0.13	0.029	0.000173086	Proliferative	mynn
sar1b	9.30544e-09	-0.590633	0.496	0.648	0.000178032	Proliferative	sar1b
C7H16orf87	9.31836e-09	1.17891	0.384	0.231	0.000178279	Proliferative	C7H16orf87
pi4kb	9.39967e-09	-0.959718	0.239	0.404	0.000179835	Proliferative	pi4kb
nlrc3l1	9.45778e-09	-1.27967	0.096	0.226	0.000180946	Proliferative	nlrc3l1
wash1	9.51162e-09	-1.91411	0.039	0.137	0.000181976	Proliferative	wash1
arpc1a	9.76724e-09	-0.475782	0.687	0.798	0.000186867	Proliferative	arpc1a
trappc10	9.77351e-09	-0.978637	0.086	0.213	0.000186987	Proliferative	trappc10
nck1a	9.91007e-09	-1.79624	0.056	0.164	0.0001896	Proliferative	nck1a
mfsd13a	1.01777e-08	-0.974165	0.169	0.323	0.00019472	Proliferative	mfsd13a
pkdcca	1.03622e-08	3.09494	0.091	0.009	0.000198249	Proliferative	pkdcca
wasf2	1.04003e-08	-0.644948	0.475	0.619	0.000198979	Proliferative	wasf2
mphosph10	1.05229e-08	0.604027	0.633	0.482	0.000201325	Proliferative	mphosph10
auts2b	1.05401e-08	4.70135	0.076	0.002	0.000201653	Proliferative	auts2b
copb1	1.06132e-08	-0.6624	0.481	0.641	0.000203051	Proliferative	copb1
znf207b	1.10057e-08	0.730042	0.506	0.348	0.000210561	Proliferative	znf207b
hmgn6	1.10363e-08	0.212241	0.995	0.998	0.000211146	Proliferative	hmgn6
htatsf1	1.15247e-08	0.73433	0.567	0.433	0.00022049	Proliferative	htatsf1
ddx54	1.18726e-08	1.08359	0.377	0.224	0.000227147	Proliferative	ddx54
snx13	1.18727e-08	-1.37953	0.08	0.202	0.000227148	Proliferative	snx13
stx3a	1.20881e-08	-1.99579	0.025	0.112	0.000231269	Proliferative	stx3a
rpl36a	1.24187e-08	0.114037	1	1	0.000237594	Proliferative	rpl36a
si:ch211-162e15.3	1.25369e-08	-0.850139	0.235	0.397	0.000239856	Proliferative	si:ch211-162e15.3
xpc	1.27232e-08	1.26058	0.255	0.117	0.000243421	Proliferative	xpc
ptges3b	1.28143e-08	-0.311767	0.907	0.957	0.000245163	Proliferative	ptges3b
gna12a	1.31994e-08	-1.03566	0.132	0.278	0.000252532	Proliferative	gna12a
fat1a	1.33119e-08	0.768024	0.481	0.318	0.000254684	Proliferative	fat1a
mus81	1.33168e-08	2.69513	0.086	0.007	0.000254776	Proliferative	mus81
meaf6	1.33865e-08	0.775856	0.509	0.377	0.00025611	Proliferative	meaf6
ahctf1	1.34239e-08	1.44537	0.232	0.101	0.000256826	Proliferative	ahctf1
arl6ip5a	1.34439e-08	-1.21029	0.11	0.247	0.000257209	Proliferative	arl6ip5a
farsb	1.34445e-08	-0.821325	0.286	0.448	0.00025722	Proliferative	farsb
tmed9	1.37071e-08	-0.448151	0.597	0.776	0.000262244	Proliferative	tmed9
brms1la	1.39127e-08	1.26399	0.303	0.164	0.000266177	Proliferative	brms1la
gpd1a	1.39472e-08	-0.821899	0.276	0.444	0.000266838	Proliferative	gpd1a
ehmt1b	1.40398e-08	1.42087	0.262	0.126	0.000268609	Proliferative	ehmt1b
asxl1	1.4051e-08	0.88339	0.411	0.253	0.000268823	Proliferative	asxl1
plppr5a	1.40845e-08	-4.98055	0.002	0.058	0.000269465	Proliferative	plppr5a
spred2a	1.43623e-08	1.32155	0.242	0.103	0.000274779	Proliferative	spred2a
men1	1.45311e-08	1.96884	0.147	0.04	0.000278009	Proliferative	men1
tcf7l1b	1.47433e-08	3.03035	0.103	0.016	0.000282068	Proliferative	tcf7l1b
dctn3	1.49037e-08	-0.672035	0.47	0.621	0.000285138	Proliferative	dctn3
FOXK2	1.49969e-08	0.940714	0.42	0.269	0.00028692	Proliferative	FOXK2
jagn1b	1.54029e-08	-1.06652	0.176	0.33	0.000294689	Proliferative	jagn1b
commd5	1.54783e-08	-1.46193	0.058	0.168	0.00029613	Proliferative	commd5
phlda3	1.57375e-08	1.38602	0.205	0.078	0.000301091	Proliferative	phlda3
hiat1a	1.59032e-08	-1.13626	0.127	0.265	0.000304261	Proliferative	hiat1a
aqp7	1.59777e-08	-1.92622	0.032	0.123	0.000305685	Proliferative	aqp7
ap5s1	1.60058e-08	-1.27165	0.102	0.231	0.000306223	Proliferative	ap5s1
taok1b	1.6043e-08	-1.06034	0.151	0.294	0.000306935	Proliferative	taok1b
ccnb3	1.60545e-08	3.6856	0.085	0.007	0.000307154	Proliferative	ccnb3
nop2	1.60844e-08	0.462863	0.795	0.729	0.000307727	Proliferative	nop2
deptor	1.60895e-08	-2.09953	0.027	0.114	0.000307824	Proliferative	deptor
atoh8	1.62032e-08	3.31385	0.09	0.009	0.00031	Proliferative	atoh8
tead1a	1.68024e-08	1.38987	0.24	0.108	0.000321463	Proliferative	tead1a
atp2b1a	1.7434e-08	1.22298	0.43	0.285	0.000333547	Proliferative	atp2b1a
zgc:162025	1.80891e-08	1.17501	0.277	0.137	0.00034608	Proliferative	zgc:162025
ccser2b	1.81302e-08	-2.1513	0.02	0.101	0.000346868	Proliferative	ccser2b
fkbp7	1.95818e-08	2.07897	0.139	0.036	0.00037464	Proliferative	fkbp7
fam76b	1.9761e-08	0.74204	0.487	0.339	0.000378067	Proliferative	fam76b
pgam1a	2.12176e-08	-0.619261	0.35	0.531	0.000405936	Proliferative	pgam1a
selenoj	2.14038e-08	-0.942301	0.2	0.359	0.000409497	Proliferative	selenoj
racgap1	2.18176e-08	2.97145	0.102	0.016	0.000417414	Proliferative	racgap1
pho	2.19301e-08	0.614827	0.702	0.581	0.000419567	Proliferative	pho
tln2a	2.20795e-08	1.28551	0.188	0.067	0.000422425	Proliferative	tln2a
gskip	2.22923e-08	-0.667926	0.384	0.543	0.000426495	Proliferative	gskip
gosr2	2.27071e-08	-0.989107	0.171	0.316	0.000434433	Proliferative	gosr2
anxa13	2.34418e-08	-0.594332	0.42	0.594	0.000448488	Proliferative	anxa13
neu1	2.35024e-08	-1.39537	0.08	0.197	0.000449647	Proliferative	neu1
ube2d2	2.36031e-08	-0.278035	0.931	0.971	0.000451575	Proliferative	ube2d2
hps3	2.36273e-08	-2.09076	0.03	0.119	0.000452037	Proliferative	hps3
kif1b	2.39977e-08	-1.10461	0.129	0.269	0.000459123	Proliferative	kif1b
ppfia2	2.41433e-08	-5.07759	0	0.052	0.000461909	Proliferative	ppfia2
map7a	2.41433e-08	-5.47477	0	0.052	0.000461909	Proliferative	map7a
ing5b	2.42008e-08	1.75834	0.173	0.058	0.00046301	Proliferative	ing5b
cgnl1	2.42979e-08	1.442	0.232	0.101	0.000464867	Proliferative	cgnl1
ncapd3	2.45962e-08	2.55662	0.11	0.02	0.000470574	Proliferative	ncapd3
plxna3	2.48902e-08	1.50053	0.2	0.078	0.0004762	Proliferative	plxna3
gins3	2.50757e-08	2.98077	0.088	0.009	0.000479748	Proliferative	gins3
prelid3b	2.53832e-08	-0.54972	0.606	0.742	0.000485632	Proliferative	prelid3b
tnfaip8l1	2.55577e-08	4.1797	0.073	0.002	0.00048897	Proliferative	tnfaip8l1
hnrnpl	2.6026e-08	0.569795	0.679	0.574	0.000497929	Proliferative	hnrnpl
ndrg3b	2.63413e-08	-0.953704	0.179	0.332	0.000503961	Proliferative	ndrg3b
kif14	2.69106e-08	3.37621	0.073	0.002	0.000514854	Proliferative	kif14
me2	2.69466e-08	-1.30276	0.066	0.179	0.000515543	Proliferative	me2
efhd1	2.70195e-08	-1.60254	0.098	0.222	0.000516937	Proliferative	efhd1
fbxo34	2.7048e-08	-1.17066	0.096	0.222	0.000517483	Proliferative	fbxo34
pnp5a	2.72843e-08	-1.46094	0.093	0.217	0.000522004	Proliferative	pnp5a
actr2a	2.74109e-08	-0.665982	0.411	0.567	0.000524426	Proliferative	actr2a
fam210b	2.74359e-08	-1.62089	0.051	0.152	0.000524904	Proliferative	fam210b
rsl24d1	2.86797e-08	0.278918	0.978	0.971	0.000548699	Proliferative	rsl24d1
bloc1s1	2.87705e-08	-0.827584	0.222	0.379	0.000550437	Proliferative	bloc1s1
nagpa	2.88558e-08	-1.70492	0.036	0.128	0.00055207	Proliferative	nagpa
sgsm3	2.88835e-08	-1.61303	0.063	0.17	0.0005526	Proliferative	sgsm3
phc2a	2.9311e-08	1.65588	0.159	0.049	0.000560778	Proliferative	phc2a
ercc1	2.96298e-08	1.56134	0.179	0.063	0.000566878	Proliferative	ercc1
lin7a	2.98233e-08	-2.93	0.008	0.074	0.000570579	Proliferative	lin7a
knl1	3.00241e-08	3.31149	0.091	0.011	0.000574422	Proliferative	knl1
mcts1	3.00697e-08	-0.547333	0.592	0.744	0.000575294	Proliferative	mcts1
fam177a1	3.01996e-08	-0.645258	0.377	0.556	0.000577779	Proliferative	fam177a1
znf576.2	3.02029e-08	0.888507	0.404	0.256	0.000577841	Proliferative	znf576.2
ptprsa.1	3.04063e-08	1.54692	0.208	0.085	0.000581733	Proliferative	ptprsa.1
pld2	3.07463e-08	-1.99521	0.029	0.114	0.000588238	Proliferative	pld2
man2a1	3.11617e-08	-1.84748	0.03	0.119	0.000596186	Proliferative	man2a1
cdaa	3.18993e-08	-3.50394	0.005	0.065	0.000610297	Proliferative	cdaa
arl4d	3.26514e-08	-1.90538	0.047	0.146	0.000624686	Proliferative	arl4d
tpp1	3.28173e-08	-1.05792	0.115	0.249	0.00062786	Proliferative	tpp1
erlec1	3.30889e-08	-0.706844	0.374	0.543	0.000633057	Proliferative	erlec1
arl8bb	3.32382e-08	-1.18861	0.102	0.226	0.000635914	Proliferative	arl8bb
rab27b	3.41986e-08	-2.76645	0.019	0.094	0.000654287	Proliferative	rab27b
rybpa	3.45282e-08	2.46844	0.105	0.018	0.000660593	Proliferative	rybpa
bms1	3.51318e-08	0.674322	0.557	0.417	0.000672142	Proliferative	bms1
tmem30aa	3.6684e-08	-1.20698	0.169	0.309	0.000701838	Proliferative	tmem30aa
wdr60	3.71345e-08	2.40616	0.108	0.02	0.000710457	Proliferative	wdr60
traip	3.79612e-08	2.61288	0.091	0.011	0.000726274	Proliferative	traip
ajuba	3.8193e-08	1.3854	0.227	0.099	0.000730709	Proliferative	ajuba
cxcl12a	3.89907e-08	1.46659	0.303	0.164	0.000745969	Proliferative	cxcl12a
sub1b	3.92156e-08	1.03024	0.369	0.22	0.000750272	Proliferative	sub1b
amotl2a	4.05474e-08	1.40076	0.279	0.141	0.000775752	Proliferative	amotl2a
jam2a	4.07132e-08	-2.14006	0.02	0.099	0.000778924	Proliferative	jam2a
lmbr1l	4.07963e-08	3.35371	0.081	0.007	0.000780515	Proliferative	lmbr1l
rgn	4.1231e-08	-1.48778	0.061	0.166	0.000788832	Proliferative	rgn
atp5md	4.13417e-08	-0.270131	0.966	0.984	0.000790949	Proliferative	atp5md
dna2	4.14863e-08	3.39276	0.076	0.004	0.000793715	Proliferative	dna2
klf6a	4.17093e-08	-0.290012	0.971	0.975	0.000797983	Proliferative	klf6a
sf3b4	4.36484e-08	1.10293	0.332	0.188	0.000835081	Proliferative	sf3b4
rnd3a	4.49347e-08	0.777273	0.496	0.332	0.00085969	Proliferative	rnd3a
rflnb	4.75718e-08	2.20583	0.13	0.034	0.000910144	Proliferative	rflnb
gpatch8	4.76271e-08	0.762524	0.501	0.345	0.000911203	Proliferative	gpatch8
actl6a	4.83135e-08	0.880344	0.354	0.206	0.000924333	Proliferative	actl6a
mknk2b	4.85247e-08	-0.627021	0.323	0.491	0.000928375	Proliferative	mknk2b
MDFI	4.90959e-08	1.79373	0.159	0.052	0.000939303	Proliferative	MDFI
mmp19	4.92396e-08	-5.06203	0	0.049	0.000942052	Proliferative	mmp19
ubc	4.94865e-08	-0.229814	0.985	0.993	0.000946776	Proliferative	ubc
prim1	4.98756e-08	5.06322	0.064	0	0.00095422	Proliferative	prim1
kmt2cb	5.06138e-08	0.766033	0.487	0.336	0.000968343	Proliferative	kmt2cb
EPB41L2	5.0687e-08	0.792451	0.457	0.305	0.000969744	Proliferative	EPB41L2
rpn1	5.08727e-08	-0.59619	0.606	0.76	0.000973297	Proliferative	rpn1
tfam	5.11025e-08	1.09398	0.347	0.206	0.000977694	Proliferative	tfam
tenm4	5.14969e-08	1.23312	0.281	0.146	0.000985239	Proliferative	tenm4
lrp10	5.15593e-08	-0.90422	0.135	0.283	0.000986432	Proliferative	lrp10
csrp2	5.17954e-08	-2.52267	0.03	0.114	0.00099095	Proliferative	csrp2
vps11	5.30338e-08	-1.50153	0.061	0.166	0.00101464	Proliferative	vps11
clptm1l	5.35703e-08	-1.04903	0.115	0.249	0.00102491	Proliferative	clptm1l
daam1a	5.48766e-08	-1.33509	0.08	0.195	0.0010499	Proliferative	daam1a
papss2b	5.50004e-08	-1.35808	0.098	0.217	0.00105227	Proliferative	papss2b
fjx1	5.53045e-08	-1.5532	0.041	0.135	0.00105809	Proliferative	fjx1
pabpc1a	5.55334e-08	0.161959	1	1	0.00106246	Proliferative	pabpc1a
sh3bp5a	5.63473e-08	-1.39288	0.068	0.177	0.00107804	Proliferative	sh3bp5a
SSBP4	5.69624e-08	0.810633	0.46	0.316	0.0010898	Proliferative	SSBP4
ndnf	5.76563e-08	4.31389	0.074	0.004	0.00110308	Proliferative	ndnf
riok3	5.85643e-08	-0.991805	0.166	0.307	0.00112045	Proliferative	riok3
hrc.1	5.876e-08	-4.67572	0.002	0.054	0.0011242	Proliferative	hrc.1
pgam1b	5.90341e-08	-2.31272	0.02	0.096	0.00112944	Proliferative	pgam1b
msh2	6.01427e-08	4.04921	0.069	0.002	0.00115065	Proliferative	msh2
msh6	6.07618e-08	3.54274	0.08	0.007	0.0011625	Proliferative	msh6
srp14	6.0837e-08	-0.537689	0.497	0.657	0.00116393	Proliferative	srp14
si:ch1073-291c23.2	6.11705e-08	2.1638	0.115	0.025	0.00117031	Proliferative	si:ch1073-291c23.2
brd9	6.13699e-08	0.572999	0.658	0.54	0.00117413	Proliferative	brd9
washc4	6.145e-08	-1.26537	0.076	0.191	0.00117566	Proliferative	washc4
zc3h4	6.16778e-08	0.979466	0.337	0.193	0.00118002	Proliferative	zc3h4
cherp	6.18776e-08	1.27249	0.237	0.11	0.00118384	Proliferative	cherp
ankrd27	6.2259e-08	-3.30598	0.007	0.067	0.00119114	Proliferative	ankrd27
fryl	6.24021e-08	-0.805033	0.255	0.41	0.00119388	Proliferative	fryl
rad51ap1	6.24428e-08	2.89001	0.093	0.013	0.00119466	Proliferative	rad51ap1
frmd4bb	6.24994e-08	-4.15271	0.002	0.054	0.00119574	Proliferative	frmd4bb
pdcd10a	6.37757e-08	-0.588021	0.481	0.637	0.00122016	Proliferative	pdcd10a
cdc25d	6.38899e-08	-4.06372	0.002	0.054	0.00122234	Proliferative	cdc25d
si:ch211-244o22.2	6.40355e-08	1.89377	0.115	0.025	0.00122513	Proliferative	si:ch211-244o22.2
fcho2	6.45495e-08	-0.834258	0.289	0.442	0.00123496	Proliferative	fcho2
spag1a	6.55715e-08	-1.09318	0.191	0.332	0.00125451	Proliferative	spag1a
usp32	6.65297e-08	-1.25315	0.09	0.206	0.00127285	Proliferative	usp32
parp2	6.66001e-08	2.15642	0.142	0.043	0.00127419	Proliferative	parp2
zbtb16b	6.82694e-08	1.24862	0.289	0.152	0.00130613	Proliferative	zbtb16b
hoxc9a	6.9113e-08	1.81427	0.205	0.087	0.00132227	Proliferative	hoxc9a
dnajc9	6.9666e-08	1.8063	0.144	0.043	0.00133285	Proliferative	dnajc9
si:ch73-233k15.2	7.085e-08	-0.956149	0.156	0.298	0.0013555	Proliferative	si:ch73-233k15.2
hist1h2a4	7.11135e-08	2.20849	0.08	0.007	0.00136054	Proliferative	hist1h2a4
setx	7.15832e-08	-1.0345	0.171	0.309	0.00136953	Proliferative	setx
ubap2a	7.17176e-08	-0.445063	0.662	0.776	0.0013721	Proliferative	ubap2a
ephb4b	7.18139e-08	2.32383	0.113	0.025	0.00137394	Proliferative	ephb4b
klf7b	7.19154e-08	0.881375	0.349	0.2	0.00137588	Proliferative	klf7b
snu13b	7.23999e-08	0.433009	0.805	0.753	0.00138515	Proliferative	snu13b
tomm6	7.40687e-08	-0.498556	0.635	0.747	0.00141708	Proliferative	tomm6
lsm6	7.42131e-08	0.438437	0.765	0.686	0.00141985	Proliferative	lsm6
zgc:56699	7.52126e-08	-0.785614	0.321	0.478	0.00143897	Proliferative	zgc:56699
zgc:110540	7.57757e-08	5.69253	0.063	0	0.00144974	Proliferative	zgc:110540
siae	7.80856e-08	-1.26011	0.078	0.191	0.00149393	Proliferative	siae
noc2l	7.83785e-08	0.739148	0.477	0.327	0.00149954	Proliferative	noc2l
fbp1a	7.85305e-08	-1.06978	0.085	0.206	0.00150245	Proliferative	fbp1a
orc1	8.00474e-08	2.95948	0.088	0.011	0.00153147	Proliferative	orc1
lmo4a	8.00474e-08	2.73001	0.088	0.011	0.00153147	Proliferative	lmo4a
prkacaa	8.0231e-08	-1.28807	0.091	0.209	0.00153498	Proliferative	prkacaa
plekhh1	8.13981e-08	2.56728	0.105	0.02	0.00155731	Proliferative	plekhh1
p3h2	8.1576e-08	1.71276	0.161	0.054	0.00156071	Proliferative	p3h2
lsp1a	8.24101e-08	1.26147	0.354	0.22	0.00157667	Proliferative	lsp1a
si:dkey-57a22.11	8.40509e-08	2.4203	0.083	0.009	0.00160806	Proliferative	si:dkey-57a22.11
nuak1b	8.57564e-08	1.71141	0.195	0.081	0.00164069	Proliferative	nuak1b
eif4ebp1	8.73395e-08	-0.37459	0.816	0.901	0.00167098	Proliferative	eif4ebp1
ilf2	8.77127e-08	0.441494	0.756	0.657	0.00167812	Proliferative	ilf2
nova2	8.78647e-08	2.20934	0.174	0.065	0.00168103	Proliferative	nova2
fbxl6	8.83011e-08	0.985602	0.34	0.197	0.00168938	Proliferative	fbxl6
znf609a	8.85443e-08	1.01558	0.316	0.173	0.00169403	Proliferative	znf609a
acap3b	8.94057e-08	-2.02887	0.025	0.105	0.00171051	Proliferative	acap3b
tmpob	9.07355e-08	1.35515	0.215	0.094	0.00173595	Proliferative	tmpob
edem1	9.25283e-08	-0.667326	0.321	0.478	0.00177025	Proliferative	edem1
UTP14C	9.26753e-08	0.676013	0.579	0.451	0.00177306	Proliferative	UTP14C
uba2	9.38252e-08	1.33362	0.267	0.139	0.00179506	Proliferative	uba2
chmp3	9.42098e-08	-0.629525	0.342	0.511	0.00180242	Proliferative	chmp3
yars1	9.4351e-08	-0.8128	0.313	0.469	0.00180512	Proliferative	yars1
si:dkey-32e23.4	9.63308e-08	-3.1968	0.008	0.07	0.001843	Proliferative	si:dkey-32e23.4
npc2	9.92639e-08	-0.399052	0.497	0.684	0.00189912	Proliferative	npc2
rtn1a	9.92893e-08	-1.02779	0.228	0.365	0.0018996	Proliferative	rtn1a
st3gal3a	1.00441e-07	2.34233	0.112	0.025	0.00192164	Proliferative	st3gal3a
si:dkey-23a13.17	1.02488e-07	2.51975	0.135	0.04	0.00196081	Proliferative	si:dkey-23a13.17
gpc4	1.02706e-07	0.76812	0.511	0.383	0.00196498	Proliferative	gpc4
tmx2b	1.02857e-07	-0.763831	0.261	0.417	0.00196786	Proliferative	tmx2b
pprc1	1.0367e-07	0.652456	0.538	0.39	0.00198341	Proliferative	pprc1
2024-09-06	1.03987e-07	-0.590266	0.406	0.561	0.00198948	Proliferative	2024-09-06
dip2a	1.04776e-07	-1.86552	0.022	0.099	0.00200457	Proliferative	dip2a
myo18ab	1.05463e-07	1.16371	0.291	0.159	0.00201771	Proliferative	myo18ab
rc3h2	1.06597e-07	-1.37153	0.086	0.2	0.00203942	Proliferative	rc3h2
tns3.2	1.08672e-07	-1.16937	0.09	0.209	0.00207912	Proliferative	tns3.2
xrcc5	1.08836e-07	1.05912	0.267	0.137	0.00208224	Proliferative	xrcc5
NDUFB1	1.09445e-07	-0.659887	0.276	0.446	0.00209391	Proliferative	NDUFB1
vav2	1.11189e-07	2.69975	0.091	0.013	0.00212726	Proliferative	vav2
usp10	1.11623e-07	-0.320448	0.873	0.91	0.00213558	Proliferative	usp10
slc11a2	1.11989e-07	-0.843757	0.217	0.368	0.00214258	Proliferative	slc11a2
als2b	1.12019e-07	-1.51814	0.08	0.191	0.00214314	Proliferative	als2b
si:dkey-188i13.11	1.12241e-07	-0.901352	0.179	0.323	0.00214739	Proliferative	si:dkey-188i13.11
ndufs7	1.13503e-07	-0.551109	0.565	0.691	0.00217155	Proliferative	ndufs7
si:dkey-109l4.3	1.15073e-07	5.0224	0.061	0	0.00220157	Proliferative	si:dkey-109l4.3
gng5	1.15078e-07	-0.253772	0.919	0.953	0.00220167	Proliferative	gng5
rad54l2	1.15354e-07	1.3076	0.249	0.123	0.00220696	Proliferative	rad54l2
si:ch211-266i6.3	1.15767e-07	2.97321	0.086	0.011	0.00221486	Proliferative	si:ch211-266i6.3
setdb1b	1.17121e-07	1.60716	0.186	0.074	0.00224077	Proliferative	setdb1b
cct7	1.17583e-07	-0.287197	0.932	0.955	0.00224961	Proliferative	cct7
ppan	1.17794e-07	0.58788	0.648	0.54	0.00225363	Proliferative	ppan
cdt1	1.19067e-07	2.46008	0.1	0.018	0.002278	Proliferative	cdt1
plxna4	1.19141e-07	1.14792	0.255	0.13	0.00227941	Proliferative	plxna4
prc1a	1.1976e-07	3.37693	0.081	0.009	0.00229124	Proliferative	prc1a
galk2	1.20339e-07	-2.38437	0.014	0.081	0.00230232	Proliferative	galk2
txn2	1.20349e-07	-0.653689	0.396	0.547	0.00230252	Proliferative	txn2
gnpda1	1.26598e-07	-0.894889	0.181	0.325	0.00242207	Proliferative	gnpda1
nrip1a	1.2662e-07	1.78078	0.178	0.07	0.0024225	Proliferative	nrip1a
emc10	1.27839e-07	-0.555571	0.501	0.652	0.00244581	Proliferative	emc10
depdc1a	1.29954e-07	3.08108	0.081	0.009	0.00248629	Proliferative	depdc1a
hmmr	1.30361e-07	3.7031	0.076	0.007	0.00249406	Proliferative	hmmr
nsl1	1.31426e-07	4.13237	0.066	0.002	0.00251445	Proliferative	nsl1
pdgfab	1.31877e-07	4.44487	0.066	0.002	0.00252307	Proliferative	pdgfab
plat	1.32259e-07	1.89589	0.127	0.034	0.00253038	Proliferative	plat
fam83ha	1.3233e-07	4.00619	0.071	0.004	0.00253173	Proliferative	fam83ha
taok1a	1.3246e-07	-0.486691	0.562	0.709	0.00253423	Proliferative	taok1a
dpm1	1.33783e-07	-0.857289	0.257	0.408	0.00255953	Proliferative	dpm1
arhgef10la	1.34291e-07	2.82142	0.09	0.013	0.00256926	Proliferative	arhgef10la
kmt2a	1.39771e-07	0.96199	0.32	0.179	0.0026741	Proliferative	kmt2a
dnmt3bb.2	1.40613e-07	2.37452	0.103	0.02	0.00269022	Proliferative	dnmt3bb.2
glipr2l	1.41049e-07	2.69522	0.11	0.025	0.00269856	Proliferative	glipr2l
ruvbl2	1.41104e-07	1.84334	0.154	0.052	0.00269959	Proliferative	ruvbl2
gra	1.42784e-07	-1.2025	0.086	0.202	0.00273175	Proliferative	gra
adam17a	1.43279e-07	-0.794296	0.237	0.392	0.00274122	Proliferative	adam17a
sfpq	1.43375e-07	0.547112	0.697	0.603	0.00274305	Proliferative	sfpq
sephs1	1.45484e-07	2.29386	0.103	0.02	0.0027834	Proliferative	sephs1
prc1b	1.47382e-07	3.52243	0.071	0.004	0.0028197	Proliferative	prc1b
ppiaa	1.48174e-07	0.183739	0.998	0.998	0.00283486	Proliferative	ppiaa
leng9	1.48902e-07	-1.67884	0.039	0.128	0.00284879	Proliferative	leng9
mettl9	1.49136e-07	-1.06112	0.14	0.274	0.00285326	Proliferative	mettl9
dtx4a	1.49198e-07	2.64506	0.102	0.02	0.00285445	Proliferative	dtx4a
golga5	1.51055e-07	-0.848996	0.13	0.265	0.00288999	Proliferative	golga5
CABZ01059119.1	1.51568e-07	-2.97564	0.005	0.061	0.0028998	Proliferative	CABZ01059119.1
sox4b	1.53725e-07	-1.97478	0.015	0.083	0.00294106	Proliferative	sox4b
idh3b	1.54396e-07	-0.89997	0.195	0.332	0.00295391	Proliferative	idh3b
samm50	1.6066e-07	-1.2247	0.11	0.229	0.00307375	Proliferative	samm50
hist1h2a11.1	1.63919e-07	3.08067	0.085	0.011	0.00313609	Proliferative	hist1h2a11.1
cxxc5b	1.68055e-07	-0.707085	0.259	0.41	0.00321523	Proliferative	cxxc5b
scml2	1.69985e-07	2.0533	0.139	0.043	0.00325216	Proliferative	scml2
eef2b	1.70186e-07	0.138313	1	1	0.00325599	Proliferative	eef2b
dlg1	1.71481e-07	-1.46258	0.076	0.184	0.00328077	Proliferative	dlg1
si:ch211-113a14.24	1.74673e-07	4.97754	0.059	0	0.00334184	Proliferative	si:ch211-113a14.24
slc22a31	1.77728e-07	-1.12448	0.037	0.126	0.0034003	Proliferative	slc22a31
srp54	1.81831e-07	-0.49615	0.536	0.7	0.0034788	Proliferative	srp54
si:dkey-108k21.21	1.82271e-07	3.07145	0.093	0.016	0.00348721	Proliferative	si:dkey-108k21.21
dnmbp	1.84863e-07	1.40658	0.208	0.092	0.00353681	Proliferative	dnmbp
RSBN1	1.87224e-07	0.914588	0.335	0.191	0.00358197	Proliferative	RSBN1
rabgef1	1.88007e-07	-1.37985	0.068	0.17	0.00359694	Proliferative	rabgef1
m6pr	1.90538e-07	-0.769128	0.266	0.419	0.00364536	Proliferative	m6pr
rrp8	1.91301e-07	0.946305	0.359	0.215	0.00365998	Proliferative	rrp8
mycbp2	1.94897e-07	-0.648381	0.437	0.59	0.00372877	Proliferative	mycbp2
tbx3a	1.9582e-07	4.59111	0.064	0.002	0.00374643	Proliferative	tbx3a
si:dkey-117m1.4	1.96493e-07	1.45164	0.176	0.067	0.0037593	Proliferative	si:dkey-117m1.4
tmbim4	2.02428e-07	-0.713788	0.267	0.426	0.00387284	Proliferative	tmbim4
cbx6a	2.03853e-07	0.83149	0.513	0.39	0.00390012	Proliferative	cbx6a
polr2i	2.05232e-07	0.994184	0.345	0.209	0.0039265	Proliferative	polr2i
enosf1	2.06225e-07	-1.55798	0.036	0.121	0.0039455	Proliferative	enosf1
gnsb	2.06919e-07	-1.96103	0.029	0.108	0.00395878	Proliferative	gnsb
cachd1	2.09747e-07	2.07144	0.124	0.034	0.00401288	Proliferative	cachd1
ifi30	2.11678e-07	1.8541	0.147	0.049	0.00404982	Proliferative	ifi30
her2	2.12732e-07	4.83703	0.069	0.004	0.00406998	Proliferative	her2
gins2	2.12827e-07	3.38996	0.074	0.007	0.0040718	Proliferative	gins2
ubn2b	2.14733e-07	1.09813	0.269	0.141	0.00410827	Proliferative	ubn2b
znf292a	2.15328e-07	0.795477	0.455	0.323	0.00411966	Proliferative	znf292a
si:ch211-160o17.4	2.15846e-07	-0.505173	0.519	0.659	0.00412957	Proliferative	si:ch211-160o17.4
hpf1	2.18225e-07	1.79264	0.132	0.038	0.00417507	Proliferative	hpf1
ctbp1	2.21689e-07	0.600898	0.636	0.525	0.00424136	Proliferative	ctbp1
mob3c	2.23026e-07	-1.04576	0.076	0.186	0.00426694	Proliferative	mob3c
pmp22b	2.24519e-07	1.56625	0.362	0.24	0.0042955	Proliferative	pmp22b
cltca	2.25444e-07	-0.662875	0.367	0.516	0.0043132	Proliferative	cltca
stag1b	2.25728e-07	1.52112	0.171	0.065	0.00431863	Proliferative	stag1b
rbpja	2.29267e-07	1.06796	0.293	0.166	0.00438633	Proliferative	rbpja
rhoj	2.35365e-07	1.23551	0.227	0.108	0.00450301	Proliferative	rhoj
afdna	2.38395e-07	1.02414	0.357	0.226	0.00456098	Proliferative	afdna
zbtb8os	2.38456e-07	-0.755691	0.245	0.395	0.00456215	Proliferative	zbtb8os
tspan35	2.44426e-07	3.07861	0.083	0.011	0.00467636	Proliferative	tspan35
rapgef2	2.46162e-07	-0.935988	0.249	0.379	0.00470957	Proliferative	rapgef2
aldh2.1	2.49813e-07	-1.23769	0.107	0.224	0.00477943	Proliferative	aldh2.1
ehbp1l1b	2.51401e-07	-3.97394	0.003	0.054	0.00480981	Proliferative	ehbp1l1b
pfas	2.52684e-07	-1.13645	0.107	0.222	0.00483434	Proliferative	pfas
uqcrb	2.55437e-07	-0.271332	0.902	0.942	0.00488702	Proliferative	uqcrb
fam110b	2.58333e-07	-3.60191	0.005	0.058	0.00494242	Proliferative	fam110b
suz12a	2.60361e-07	1.30129	0.223	0.105	0.00498122	Proliferative	suz12a
rabggtb	2.65082e-07	-0.944255	0.195	0.334	0.00507155	Proliferative	rabggtb
col2a1a	2.6648e-07	3.89384	0.078	0.009	0.0050983	Proliferative	col2a1a
dusp5	2.71005e-07	1.96916	0.108	0.025	0.00518487	Proliferative	dusp5
acsl4a	2.71102e-07	-0.664661	0.438	0.585	0.00518672	Proliferative	acsl4a
slc12a9	2.71645e-07	-1.43139	0.091	0.202	0.00519711	Proliferative	slc12a9
stard10	2.73507e-07	-1.73461	0.03	0.11	0.00523274	Proliferative	stard10
tbk1	2.73879e-07	-1.22705	0.103	0.222	0.00523985	Proliferative	tbk1
actb2	2.75126e-07	-0.115105	1	0.998	0.00526371	Proliferative	actb2
abcb10	2.7601e-07	-1.507	0.049	0.141	0.00528063	Proliferative	abcb10
ddx5	2.76676e-07	0.28975	0.937	0.917	0.00529337	Proliferative	ddx5
zdhhc6	2.79633e-07	-1.16295	0.078	0.186	0.00534993	Proliferative	zdhhc6
mxd4	2.83423e-07	-1.73491	0.042	0.13	0.00542244	Proliferative	mxd4
pde7a	2.89691e-07	1.24799	0.193	0.081	0.00554236	Proliferative	pde7a
mibp	2.90637e-07	1.71882	0.22	0.105	0.00556047	Proliferative	mibp
smad6a	2.9137e-07	2.53298	0.091	0.016	0.0055745	Proliferative	smad6a
lman1	2.94545e-07	-1.35858	0.071	0.175	0.00563524	Proliferative	lman1
hoxb5a	2.95574e-07	1.93539	0.108	0.025	0.00565492	Proliferative	hoxb5a
emx3	2.97103e-07	4.23205	0.068	0.004	0.00568417	Proliferative	emx3
samd11	2.97677e-07	4.24468	0.063	0.002	0.00569515	Proliferative	samd11
cenpl	2.99717e-07	4.11142	0.063	0.002	0.00573418	Proliferative	cenpl
jag1b	3.03539e-07	3.85222	0.073	0.007	0.00580731	Proliferative	jag1b
hoxb10a	3.04358e-07	3.03169	0.086	0.013	0.00582297	Proliferative	hoxb10a
tpd52l2a	3.0521e-07	-1.15008	0.135	0.26	0.00583928	Proliferative	tpd52l2a
ppp1r15a	3.06623e-07	-1.34318	0.078	0.186	0.00586631	Proliferative	ppp1r15a
gapdhs	3.07708e-07	-0.597895	0.227	0.374	0.00588708	Proliferative	gapdhs
prpf8	3.10763e-07	0.775921	0.489	0.361	0.00594552	Proliferative	prpf8
snrpd3	3.13453e-07	1.55422	0.154	0.054	0.00599698	Proliferative	snrpd3
taf3	3.14736e-07	0.501478	0.629	0.513	0.00602152	Proliferative	taf3
dbi	3.15826e-07	-0.321762	0.91	0.96	0.00604239	Proliferative	dbi
si:ch211-168f7.5	3.17165e-07	1.26474	0.22	0.101	0.00606801	Proliferative	si:ch211-168f7.5
ehd1a	3.22597e-07	-0.934292	0.161	0.298	0.00617193	Proliferative	ehd1a
rbm19	3.22668e-07	0.892729	0.342	0.204	0.00617329	Proliferative	rbm19
ift46	3.23409e-07	2.43885	0.103	0.022	0.00618747	Proliferative	ift46
ier5	3.24441e-07	0.589886	0.655	0.54	0.0062072	Proliferative	ier5
vrk1	3.25577e-07	1.12387	0.277	0.148	0.00622894	Proliferative	vrk1
hpcal4	3.256e-07	-0.458206	0.255	0.419	0.00622938	Proliferative	hpcal4
kxd1	3.30476e-07	-1.15012	0.09	0.2	0.00632267	Proliferative	kxd1
zic2b	3.3071e-07	2.98949	0.09	0.016	0.00632714	Proliferative	zic2b
atp5mc3a	3.30741e-07	-0.33847	0.878	0.942	0.00632773	Proliferative	atp5mc3a
mad1l1	3.33807e-07	1.4169	0.186	0.076	0.0063864	Proliferative	mad1l1
rpl14	3.35086e-07	0.1073	1	1	0.00641086	Proliferative	rpl14
mab21l1	3.41135e-07	1.60576	0.259	0.143	0.00652659	Proliferative	mab21l1
serpinh1b	3.43816e-07	0.739305	0.399	0.251	0.00657789	Proliferative	serpinh1b
tsr2	3.43868e-07	0.812904	0.365	0.226	0.00657888	Proliferative	tsr2
serf2	3.4652e-07	0.331699	0.87	0.805	0.00662961	Proliferative	serf2
ivns1abpb	3.49835e-07	-0.768219	0.22	0.365	0.00669305	Proliferative	ivns1abpb
tcf25	3.50366e-07	-0.734263	0.394	0.534	0.0067032	Proliferative	tcf25
ylpm1	3.58882e-07	1.12451	0.283	0.157	0.00686613	Proliferative	ylpm1
commd4	3.62607e-07	-1.15073	0.096	0.211	0.0069374	Proliferative	commd4
xkr8.3	3.63193e-07	-2.26951	0.02	0.09	0.00694861	Proliferative	xkr8.3
serinc1	3.63445e-07	-0.55919	0.555	0.713	0.00695343	Proliferative	serinc1
ddx39ab	3.64165e-07	0.465029	0.701	0.601	0.00696721	Proliferative	ddx39ab
h1-0	3.75576e-07	-0.545964	0.53	0.677	0.00718551	Proliferative	h1-0
pcdh19	3.80574e-07	2.51479	0.098	0.02	0.00728114	Proliferative	pcdh19
zgc:101783	3.87772e-07	-1.2707	0.081	0.186	0.00741885	Proliferative	zgc:101783
atp5pb	3.88894e-07	-0.243661	0.919	0.96	0.00744032	Proliferative	atp5pb
mark3b	4.04569e-07	-1.00984	0.118	0.24	0.0077402	Proliferative	mark3b
rasgef1bb	4.12565e-07	1.26421	0.257	0.135	0.00789319	Proliferative	rasgef1bb
acp2	4.16773e-07	-1.79596	0.029	0.105	0.0079737	Proliferative	acp2
mylipb	4.29602e-07	-2.21341	0.025	0.099	0.00821915	Proliferative	mylipb
top2b	4.31777e-07	0.549204	0.592	0.464	0.00826076	Proliferative	top2b
rab1ba	4.33492e-07	-0.696435	0.25	0.399	0.00829356	Proliferative	rab1ba
rnf103	4.34114e-07	-1.36184	0.049	0.141	0.00830546	Proliferative	rnf103
bcor	4.35623e-07	1.29171	0.176	0.07	0.00833434	Proliferative	bcor
tcf7l2	4.37885e-07	2.66166	0.081	0.011	0.00837762	Proliferative	tcf7l2
ddrgk1	4.3988e-07	-0.987735	0.117	0.238	0.00841578	Proliferative	ddrgk1
itpk1a	4.40983e-07	-2.78152	0.008	0.065	0.00843688	Proliferative	itpk1a
hexb	4.45587e-07	-0.612888	0.254	0.415	0.00852497	Proliferative	hexb
src	4.53506e-07	0.99099	0.252	0.128	0.00867647	Proliferative	src
hoxb6a	4.58256e-07	1.68814	0.159	0.058	0.00876735	Proliferative	hoxb6a
cox7c	4.60345e-07	-0.218636	0.986	1	0.00880733	Proliferative	cox7c
dbf4b	4.6092e-07	2.48452	0.09	0.016	0.00881832	Proliferative	dbf4b
pik3r3a	4.63821e-07	1.8855	0.113	0.029	0.00887382	Proliferative	pik3r3a
tp53bp1	4.67974e-07	4.21912	0.061	0.002	0.00895329	Proliferative	tp53bp1
rnf14	4.69274e-07	-0.866455	0.169	0.303	0.00897815	Proliferative	rnf14
scinla	4.69603e-07	-1.83428	0.056	0.148	0.00898444	Proliferative	scinla
bub1bb	4.71994e-07	3.12757	0.071	0.007	0.00903019	Proliferative	bub1bb
phip	4.7753e-07	1.32932	0.255	0.137	0.00913611	Proliferative	phip
nqo1	4.77838e-07	-1.60964	0.025	0.099	0.00914199	Proliferative	nqo1
lfng	4.78314e-07	-0.486651	0.255	0.41	0.00915111	Proliferative	lfng
gfm1	4.91013e-07	-1.35812	0.064	0.161	0.00939405	Proliferative	gfm1
gas1b	5.024e-07	1.84252	0.135	0.043	0.00961191	Proliferative	gas1b
kdf1a	5.02442e-07	-3.43278	0.005	0.056	0.00961272	Proliferative	kdf1a
cenpw	5.07682e-07	1.60766	0.139	0.045	0.00971297	Proliferative	cenpw
FO082781.1	5.0838e-07	2.48252	0.071	0.007	0.00972632	Proliferative	FO082781.1
mmgt1	5.24413e-07	-0.371757	0.695	0.814	0.0100331	Proliferative	mmgt1
aurka	5.31645e-07	2.02914	0.102	0.022	0.0101714	Proliferative	aurka
FO904898.3	5.32022e-07	-3.96292	0.002	0.047	0.0101786	Proliferative	FO904898.3
cops5	5.37231e-07	-0.747657	0.234	0.381	0.0102783	Proliferative	cops5
atp10a	5.47295e-07	1.33974	0.195	0.085	0.0104708	Proliferative	atp10a
brca2	5.5125e-07	2.91831	0.08	0.011	0.0105465	Proliferative	brca2
si:ch211-15d5.11	5.56481e-07	-2.28538	0.015	0.078	0.0106466	Proliferative	si:ch211-15d5.11
arf2a	5.61916e-07	-0.534783	0.518	0.655	0.0107506	Proliferative	arf2a
arhgef18a	5.65829e-07	1.85176	0.137	0.045	0.0108254	Proliferative	arhgef18a
si:ch1073-153i20.4	5.71385e-07	2.45179	0.096	0.02	0.0109317	Proliferative	si:ch1073-153i20.4
epc2	5.72717e-07	1.0049	0.296	0.17	0.0109572	Proliferative	epc2
rps6kb1b	5.75016e-07	0.746438	0.411	0.276	0.0110012	Proliferative	rps6kb1b
efnb3b	5.82182e-07	2.83054	0.08	0.011	0.0111383	Proliferative	efnb3b
odc1	5.84403e-07	0.730462	0.404	0.258	0.0111808	Proliferative	odc1
cenph	5.86478e-07	2.52605	0.088	0.016	0.0112205	Proliferative	cenph
sdha	5.89601e-07	-0.594823	0.367	0.518	0.0112802	Proliferative	sdha
cxcl18b	5.94136e-07	1.25013	0.142	0.047	0.011367	Proliferative	cxcl18b
camk2b1	5.9633e-07	-1.72719	0.037	0.119	0.011409	Proliferative	camk2b1
prpf6	6.04864e-07	0.78728	0.387	0.253	0.0115723	Proliferative	prpf6
mcfd2	6.07267e-07	-0.923729	0.176	0.303	0.0116182	Proliferative	mcfd2
tnrc6b	6.1027e-07	0.571261	0.606	0.504	0.0116757	Proliferative	tnrc6b
sacm1la	6.29916e-07	-2.00194	0.019	0.085	0.0120515	Proliferative	sacm1la
errfi1a	6.33476e-07	1.42516	0.105	0.025	0.0121197	Proliferative	errfi1a
nup93	6.39292e-07	1.12684	0.262	0.141	0.0122309	Proliferative	nup93
tmem147	6.61791e-07	-0.519277	0.46	0.61	0.0126614	Proliferative	tmem147
thoc2	6.77295e-07	0.419597	0.733	0.621	0.012958	Proliferative	thoc2
antxr1c	6.7831e-07	1.75261	0.146	0.052	0.0129774	Proliferative	antxr1c
inhbb	6.85027e-07	3.5653	0.069	0.007	0.0131059	Proliferative	inhbb
sp4	6.85987e-07	1.1261	0.205	0.092	0.0131243	Proliferative	sp4
noc4l	6.90807e-07	0.758321	0.36	0.226	0.0132165	Proliferative	noc4l
ezh2	6.97588e-07	0.931028	0.335	0.206	0.0133463	Proliferative	ezh2
dnajc1	6.98726e-07	-0.547421	0.53	0.668	0.013368	Proliferative	dnajc1
ntan1	6.99646e-07	-0.739178	0.174	0.314	0.0133856	Proliferative	ntan1
ntmt1	6.99841e-07	0.887665	0.291	0.166	0.0133894	Proliferative	ntmt1
kif20bb	7.02063e-07	2.94741	0.074	0.009	0.0134319	Proliferative	kif20bb
rab11fip1a	7.08284e-07	1.35688	0.173	0.07	0.0135509	Proliferative	rab11fip1a
cln6a	7.1191e-07	-1.25032	0.064	0.161	0.0136203	Proliferative	cln6a
rbpjb	7.12379e-07	1.5609	0.108	0.027	0.0136292	Proliferative	rbpjb
gnl3	7.20365e-07	0.429814	0.819	0.751	0.013782	Proliferative	gnl3
srsf6b	7.21858e-07	0.604517	0.464	0.321	0.0138106	Proliferative	srsf6b
gid8a	7.27296e-07	1.44963	0.161	0.061	0.0139146	Proliferative	gid8a
dtd1	7.40629e-07	-0.893282	0.157	0.285	0.0141697	Proliferative	dtd1
safb	7.45001e-07	0.6046	0.626	0.498	0.0142534	Proliferative	safb
ctsh	7.46386e-07	-0.744678	0.1	0.217	0.0142799	Proliferative	ctsh
dclre1c	7.4713e-07	-1.54078	0.047	0.135	0.0142941	Proliferative	dclre1c
ngfra	7.47864e-07	2.57351	0.083	0.013	0.0143081	Proliferative	ngfra
si:ch211-113a14.19.4	7.59818e-07	3.43012	0.064	0.004	0.0145368	Proliferative	si:ch211-113a14.19.4
[truncated: 7,543 more rows]

## Sheet: 1D
Sample	SSC-A
Untreated	2181654
Untreated	2728498
Untreated	1655082
Untreated	1687696
Untreated	1590106
Untreated	3742075
Untreated	973575
Untreated	1119376
Untreated	2095818
Untreated	814330
Untreated	1463226
Untreated	1682610
Untreated	878911
Untreated	2473666
Untreated	1511700
Untreated	4780218
Untreated	1490211
Untreated	2662786
Untreated	2235342
Untreated	727881
Untreated	3491803
Untreated	1628505
Untreated	1231399
Untreated	803809
Untreated	1523667
Untreated	1535401
Untreated	1287652
Untreated	6955453
Untreated	1398541
Untreated	1622580
Untreated	1349449
Untreated	3382680
Untreated	2484051
Untreated	1393708
Untreated	867475
Untreated	1513029
Untreated	3591346
Untreated	1214155
Untreated	1072630
Untreated	2097132
Untreated	1460331
Untreated	1076449
Untreated	1946562
Untreated	923517
Untreated	1137490
Untreated	2352603
Untreated	2104693
Untreated	2069430
Untreated	1696927
Untreated	1685659
Untreated	1637943
Untreated	2155102
Untreated	930375
Untreated	2366754
Untreated	2166975
Untreated	1596184
Untreated	2175966
Untreated	3131496
Untreated	1370541
Untreated	2767597
Untreated	3631704
Untreated	2821174
Untreated	1039119
Untreated	1351081
Untreated	3479355
Untreated	471328
Untreated	1929019
Untreated	1023423
Untreated	8115246
Untreated	3468858
Untreated	4755798
Untreated	1996929
Untreated	1523647
Untreated	2177949
Untreated	2742223
Untreated	2617584
Untreated	4417342
Untreated	10122967
Untreated	1979976
Untreated	1725964
Untreated	1871011
Untreated	1169656
Untreated	1400956
Untreated	3433906
Untreated	2450094
Untreated	3712069
Untreated	4079854
Untreated	2434090
Untreated	1308630
Untreated	1198603
Untreated	2904102
Untreated	600541
Untreated	1856749
Untreated	1969540
Untreated	4348156
Untreated	1710499
Untreated	2101489
Untreated	2088942
Untreated	5665921
Untreated	775404
Untreated	1063630
Untreated	2581740
Untreated	1791219
Untreated	2411643
Untreated	3165181
Untreated	4655475
Untreated	1324561
Untreated	2296641
Untreated	1912263
Untreated	776775
Untreated	3250129
Untreated	3092797
Untreated	2314908
Untreated	6036543
Untreated	1089013
Untreated	697248
Untreated	2052202
Untreated	3101590
Untreated	2080033
Untreated	1644660
Untreated	2711353
Untreated	1232883
Untreated	1702498
Untreated	1317537
Untreated	2026032
Untreated	1939246
Untreated	3066336
Untreated	1138948
Untreated	1520347
Untreated	814306
Untreated	6180010
Untreated	2127724
Untreated	2067351
Untreated	2455876
Untreated	3025365
Untreated	1397491
Untreated	1609309
Untreated	2005389
Untreated	1747096
Untreated	3003060
Untreated	2035507
Untreated	1649565
Untreated	2783796
Untreated	1848427
Untreated	3427011
Untreated	2037850
Untreated	3308775
Untreated	1771591
Untreated	3784591
Untreated	1719628
Untreated	939418
Untreated	865683
Untreated	1299354
Untreated	1770504
Untreated	3883224
Untreated	1962268
Untreated	2061072
Untreated	2733682
Untreated	1129711
Untreated	3722794
Untreated	2306238
Untreated	3430894
Untreated	1899729
Untreated	1278847
Untreated	2181601
Untreated	2222884
Untreated	6312979
Untreated	1910853
Untreated	1771797
Untreated	1538673
Untreated	1277943
Untreated	4853599
Untreated	5982387
Untreated	2445357
Untreated	3311136
Untreated	2287197
Untreated	5267698
Untreated	1087570
Untreated	2562084
Untreated	4610251
Untreated	738787
Untreated	4564687
Untreated	2237395
Untreated	3631585
Untreated	1201018
Untreated	2208828
Untreated	2711002
Untreated	4085463
Untreated	3106417
Untreated	3443856
Untreated	2070462
Untreated	3085662
Untreated	4265896
Untreated	1502845
Untreated	2505861
Untreated	1065487
Untreated	8882407
Untreated	1831477
Untreated	1488990
Untreated	3157560
Untreated	4094154
Untreated	1657558
Untreated	3429235
Untreated	853675
Untreated	1737078
Untreated	1798714
Untreated	940221
Untreated	3992700
Untreated	4062274
Untreated	1314064
Untreated	1147570
Untreated	1696752
Untreated	2533636
Untreated	2064147
Untreated	1957371
Untreated	1890888
Untreated	3846441
Untreated	3276846
Untreated	2017395
Untreated	2164983
Untreated	4774651
Untreated	2862405
Untreated	1502235
Untreated	4028277
Untreated	2324140
Untreated	2745252
Untreated	1957986
Untreated	3258640
Untreated	2206657
Untreated	1383751
Untreated	1738131
Untreated	2200122
Untreated	2123259
Untreated	1722943
Untreated	2836348
Untreated	2464990
Untreated	1434022
Untreated	1633545
Untreated	2959824
Untreated	1362651
Untreated	4473099
Untreated	1615609
Untreated	3170446
Untreated	1531732
Untreated	1918581
Untreated	1695289
Untreated	1239862
Untreated	4995487
Untreated	2075605
Untreated	3272470
Untreated	2234844
Untreated	1659819
Untreated	1036489
Untreated	1540426
Untreated	1829514
Untreated	8517814
Untreated	2005702
Untreated	2022529
Untreated	3754348
Untreated	2759406
Untreated	1826683
Untreated	2329339
Untreated	883066
Untreated	1161076
Untreated	999595
Untreated	2176512
Untreated	7353855
Untreated	706216
Untreated	1999458
Untreated	1118842
Untreated	2174277
Untreated	6195148
Untreated	1093239
Untreated	1055734
Untreated	5155854
Untreated	3225984
Untreated	1881711
Untreated	1834389
Untreated	8022219
Untreated	2096274
Untreated	3171172
Untreated	1606444
Untreated	2483472
Untreated	4963716
Untreated	1652475
Untreated	2510191
Untreated	1139320
Untreated	1362475
Untreated	4639363
Untreated	2503284
Untreated	1633303
Untreated	5247582
Untreated	2351842
Untreated	4068724
Untreated	2967681
Untreated	2257785
Untreated	6809494
Untreated	2272459
Untreated	955497
Untreated	2009778
Untreated	1464753
Untreated	2193580
Untreated	1172961
Untreated	5231463
Untreated	2737834
Untreated	2988633
Untreated	2607628
Untreated	2042439
Untreated	1414624
Untreated	2436483
Untreated	1506501
Untreated	1823004
Untreated	3620434
Untreated	1573281
Untreated	2018526
Untreated	1529335
Untreated	1528993
Untreated	9451261
Untreated	6450073
Untreated	1353025
Untreated	2611342
Untreated	3099310
Untreated	2245479
Untreated	1065040
Untreated	1812967
Untreated	1308640
Untreated	2373720
Untreated	6113787
Untreated	1209163
Untreated	1691850
Untreated	1340760
Untreated	1912788
Untreated	768612
Untreated	2717868
Untreated	5472078
Untreated	1422000
Untreated	3230587
Untreated	1052643
Untreated	3117918
Untreated	898984
Untreated	3737080
Untreated	4027617
Untreated	2769867
Untreated	2093956
Untreated	2481961
Untreated	3491367
Untreated	1883407
Untreated	1791267
Untreated	2539143
Untreated	1628059
Untreated	1792803
Untreated	1106851
Untreated	1925118
Untreated	1054516
Untreated	1555696
Untreated	2446774
Untreated	2169147
Untreated	2239129
Untreated	1679364
Untreated	1909546
Untreated	2800011
Untreated	1938792
Untreated	3311802
Untreated	1494087
Untreated	2869362
Untreated	4590888
Untreated	3266044
Untreated	4380768
Untreated	1436941
Untreated	964123
Untreated	3048028
Untreated	1619127
Untreated	1071654
Untreated	2633352
Untreated	2454469
Untreated	2057121
Untreated	620434
Untreated	1540237
Untreated	2350407
Untreated	3789529
Untreated	1871595
Untreated	3245883
Untreated	1679016
Untreated	4285852
Untreated	1492159
Untreated	2382562
Untreated	604005
Untreated	2726673
Untreated	3837685
Untreated	7937917
Untreated	2061367
Untreated	1918753
Untreated	6188431
Untreated	2281936
Untreated	1453564
Untreated	1511040
Untreated	2587891
Untreated	1374747
Untreated	2361832
Untreated	1994952
Untreated	2819124
Untreated	1517056
Untreated	1001947
Untreated	3249972
Untreated	2391418
Untreated	1337649
Untreated	2620494
Untreated	1027438
Untreated	676270
Untreated	2180170
Untreated	1122097
Untreated	1440487
Untreated	1775811
Untreated	1701019
Untreated	5320432
Untreated	1218430
Untreated	2561698
Untreated	4799203
Untreated	1295088
Untreated	2481163
Untreated	2071236
Untreated	1145269
Untreated	1000927
Untreated	9638587
Untreated	1488343
Untreated	1786837
Untreated	5537329
Untreated	1537072
Untreated	2468458
Untreated	1626448
Untreated	774538
Untreated	2895073
Untreated	2136336
Untreated	3378777
Untreated	717751
Untreated	1759953
Untreated	1560711
Untreated	1092028
Untreated	2111326
Untreated	1052286
Untreated	1446895
Untreated	3198997
Untreated	2591514
Untreated	4279399
Untreated	2739867
Untreated	2567388
Untreated	1432015
Untreated	2549625
Untreated	1415413
Untreated	957675
Untreated	549970
Untreated	1196659
Untreated	1258251
Untreated	4105323
Untreated	4288786
Untreated	1495773
Untreated	1203114
Untreated	2517633
Untreated	1448203
Untreated	1307946
Untreated	2226486
Untreated	910467
Untreated	1603569
Untreated	2942310
Untreated	1832650
Untreated	1748161
Untreated	1907154
Untreated	1820515
Untreated	4653459
Untreated	785814
Untreated	1691185
Untreated	1587363
Untreated	3910708
Untreated	1846474
Untreated	1336962
Untreated	1380099
Untreated	871233
Untreated	3077040
Untreated	2021139
Untreated	2804773
Untreated	5301310
Untreated	2348385
Untreated	5423740
Untreated	1845535
Untreated	1764184
Untreated	1355377
Untreated	1068360
Untreated	1209684
Untreated	2833921
Untreated	1639522
Untreated	2004924
Untreated	4078279
Untreated	2463333
Untreated	2003275
Untreated	2973007
Untreated	2005524
Untreated	2553574
Untreated	1994704
Untreated	2835825
Untreated	1702542
Untreated	1108098
Untreated	2369094
Untreated	1475448
Untreated	1634616
Untreated	1013400
Untreated	3094000
Untreated	2340334
Untreated	3210360
Untreated	3465927
Untreated	3462027
Untreated	887914
Untreated	3215037
Untreated	1847256
Untreated	1554700
Untreated	3003246
Untreated	2133585
Untreated	1347453
Untreated	2820849
Untreated	1622239
Untreated	3666697
Untreated	2508555
Untreated	3513871
Untreated	2864244
Untreated	2555953
Untreated	1598073
Untreated	1768414
Untreated	1321032
Untreated	1568377
Untreated	2056257
Untreated	2217145
Untreated	1953900
Untreated	717370
Untreated	2782380
Untreated	4405372
Untreated	1696050
Untreated	2521656
Untreated	5622354
Untreated	2040069
Untreated	1758934
Untreated	2769691
Untreated	4446211
Untreated	2172990
Untreated	1104417
Untreated	1734807
Untreated	730572
Untreated	2688949
Untreated	2300895
Untreated	1676893
Untreated	2445100
Untreated	4090639
Untreated	1552417
Untreated	2931423
Untreated	1694815
Untreated	4368343
Untreated	1183236
Untreated	1203297
Untreated	834696
Untreated	1809256
Untreated	1539469
Untreated	5122906
Untreated	4504300
Untreated	3386527
Untreated	2433619
Untreated	2241912
Untreated	2186664
Untreated	834429
Untreated	2420659
Untreated	1034710
Untreated	1362496
Untreated	2054425
Untreated	1596937
Untreated	1525315
Untreated	1163616
Untreated	1366803
Untreated	2837764
Untreated	1390318
Untreated	1743052
Untreated	2427882
Untreated	1338282
Untreated	2824218
Untreated	1169629
Untreated	1200898
Untreated	6000313
Untreated	1275076
Untreated	1887982
Untreated	4513239
Untreated	3067660
Untreated	2451799
Untreated	1433350
Untreated	1738734
Untreated	1473943
Untreated	3708867
Untreated	1357099
Untreated	1207950
Untreated	1315566
Untreated	2620921
Untreated	2773363
Untreated	1226773
Untreated	2547186
Untreated	3402784
Untreated	4019055
Untreated	2508730
Untreated	1723425
Untreated	1315698
Untreated	1873858
Untreated	4902012
Untreated	2269464
Untreated	3690091
Untreated	1783129
Untreated	4990762
Untreated	1584835
Untreated	2725699
Untreated	915024
Untreated	2465844
Untreated	1075740
Untreated	877362
Untreated	5275902
Untreated	4098189
Untreated	5796210
Untreated	2217483
Untreated	880318
Untreated	3626334
Untreated	4999044
Untreated	2413660
Untreated	1747408
Untreated	1366110
Untreated	853668
Untreated	1639726
Untreated	5878830
Untreated	1100172
Untreated	3045393
Untreated	3003901
Untreated	2372701
Untreated	3240025
Untreated	2183758
Untreated	4076670
Untreated	3002818
Untreated	3205533
Untreated	4551609
Untreated	3303706
Untreated	4343517
Untreated	1637445
Untreated	2649925
Untreated	2625604
Untreated	3531160
Untreated	3342114
Untreated	1010044
Untreated	1366581
Untreated	2932933
Untreated	625147
Untreated	2311903
Untreated	2224612
Untreated	1486456
Untreated	4536214
Untreated	6425319
Untreated	1757668
Untreated	3993406
Untreated	4732638
Untreated	976513
Untreated	1607773
Untreated	1206117
Untreated	1664902
Untreated	1557361
Untreated	1174719
Untreated	1808055
Untreated	2776486
Untreated	1059210
Untreated	4200663
Untreated	862410
Untreated	1281766
Untreated	1002006
Untreated	3691503
Untreated	1199097
Untreated	1579725
Untreated	1764354
Untreated	1036606
Untreated	2309011
Untreated	2090739
Untreated	2064429
Untreated	2828817
Untreated	1521991
Untreated	1330131
Untreated	3304897
Untreated	7150584
Untreated	810769
Untreated	1181727
Untreated	4545757
Untreated	1231624
Untreated	3280072
Untreated	1679503
Untreated	2297557
Untreated	1189176
Untreated	668967
Untreated	868083
Untreated	1721310
Untreated	1409953
Untreated	1666561
Untreated	2544649
Untreated	5114922
Untreated	4431963
Untreated	1544917
Untreated	4896408
Untreated	2934808
Untreated	1377738
Untreated	1356675
Untreated	1989123
Untreated	1057558
Untreated	2274283
Untreated	5306526
Untreated	1819119
Untreated	843988
Untreated	1550043
Untreated	2310598
Untreated	3218032
Untreated	2204881
Untreated	1467577
Untreated	1698126
Untreated	2275857
Untreated	1692219
Untreated	2717155
Untreated	3147543
Untreated	1636929
Untreated	1155822
Untreated	3782281
Untreated	2115723
Untreated	2608618
Untreated	3023257
Untreated	2345815
Untreated	3253125
Untreated	914388
Untreated	3322576
Untreated	1647999
Untreated	1798881
Untreated	3225283
Untreated	1981968
Untreated	904953
Untreated	1315860
Untreated	6010279
Untreated	1852585
Untreated	1595802
Untreated	976492
Untreated	3734761
Untreated	4808566
Untreated	930693
Untreated	3397099
Untreated	2036412
Untreated	2704107
Untreated	4804242
Untreated	1734346
Untreated	1941070
Untreated	1157001
Untreated	3923839
Untreated	1483441
Untreated	3115093
Untreated	4615111
Untreated	2051196
Untreated	2317485
Untreated	1524385
Untreated	2324982
Untreated	2698488
Untreated	2984670
Untreated	3146424
Untreated	1360009
Untreated	2012026
Untreated	6919947
Untreated	2575234
Untreated	1966164
Untreated	2791752
Untreated	2142241
Untreated	1160827
Untreated	1415812
Untreated	1934503
Untreated	10420483
Untreated	2105442
Untreated	3036657
Untreated	2353965
Untreated	2290078
Untreated	991936
Untreated	2110648
Untreated	2149501
Untreated	1607316
Untreated	1851387
Untreated	2258551
Untreated	2305935
Untreated	2322436
Untreated	3228445
Untreated	962178
Untreated	1671211
Untreated	8681701
Untreated	1346677
Untreated	2299545
Untreated	1144603
Untreated	1429051
Untreated	2329936
Untreated	2643645
Untreated	2076546
Untreated	1961733
Untreated	919578
Untreated	1428133
Untreated	2567323
Untreated	4798978
Untreated	1006509
Untreated	1192026
Untreated	1461436
Untreated	1841161
Untreated	1915339
Untreated	1558782
Untreated	1126752
Untreated	3909193
Untreated	3598638
Untreated	1256373
Untreated	3434824
Untreated	2243008
Untreated	2335969
Untreated	943540
Untreated	3188199
Untreated	2684367
Untreated	1441410
Untreated	4313898
Untreated	2018448
Untreated	2875429
Untreated	2474170
Untreated	1414728
Untreated	2021760
Untreated	5853166
Untreated	2331709
Untreated	2990644
Untreated	839938
Untreated	4255645
Untreated	2551884
Untreated	3069045
Untreated	1951761
Untreated	4109620
Untreated	2745967
Untreated	1907613
Untreated	2511658
Untreated	3275883
Untreated	1791262
Untreated	2300853
Untreated	1469746
Untreated	2846125
Untreated	2884294
Untreated	2278621
Untreated	1721421
Untreated	2865696
Untreated	2642803
Untreated	3387004
Untreated	902809
Untreated	4189090
Untreated	2822985
Untreated	2839336
Untreated	1476670
Untreated	1909044
Untreated	2227078
Untreated	3801987
Untreated	6996811
Untreated	2852638
Untreated	2410729
Untreated	5775436
Untreated	1121475
Untreated	1684782
Untreated	1820025
Untreated	1823463
Untreated	4174800
Untreated	5788597
Untreated	1842009
Untreated	1961761
Untreated	3701644
Untreated	1091728
Untreated	1722807
Untreated	1567725
Untreated	1058791
Untreated	2098927
Untreated	1551294
Untreated	1443250
Untreated	1201800
Untreated	3329937
Untreated	3731263
Untreated	1669570
Untreated	2023533
Untreated	4355164
Untreated	845163
Untreated	1980639
Untreated	2178511
Untreated	1710126
Untreated	3901771
Untreated	3037498
Untreated	2234565
Untreated	3130251
Untreated	1752294
Untreated	7377597
Untreated	1743939
Untreated	825828
Untreated	3134449
Untreated	2631033
Untreated	1352179
Untreated	4079532
Untreated	3724714
Untreated	843777
Untreated	917050
Untreated	2114958
Untreated	1859928
Untreated	1360114
Untreated	2553615
Untreated	1882453
Untreated	3524124
Untreated	993792
Untreated	3149667
Untreated	1870054
Untreated	1433325
Untreated	1410079
Untreated	3561327
Untreated	3794953
Untreated	3028827
Untreated	2931052
Untreated	670641
Untreated	5215350
Untreated	3479970
Untreated	4813315
Untreated	1052001
Untreated	1731252
Untreated	3485866
Untreated	4845150
Untreated	1780983
Untreated	998686
Untreated	2087998
Untreated	6001740
Untreated	3661129
Untreated	1893904
Untreated	3830167
Untreated	2092261
Untreated	1912554
Untreated	3276184
Untreated	2098981
Untreated	2104504
Untreated	1885962
Untreated	1362235
Untreated	3414234
Untreated	2960008
Untreated	2324764
Untreated	2274574
Untreated	3653832
Untreated	2744814
Untreated	1989418
Untreated	2008120
Untreated	2988093
Untreated	628843
Untreated	1372071
Untreated	2348667
Untreated	2168298
Untreated	1211893
Untreated	1984984
Untreated	2241564
Untreated	1901254
Untreated	1188333
Untreated	2724234
Untreated	2708596
Untreated	3034351
Untreated	934053
Untreated	2311545
Untreated	1489111
Untreated	2918022
Untreated	838806
Untreated	2386024
Untreated	2703117
Untreated	1730805
Untreated	6781467
Untreated	644371
Untreated	1559791
Untreated	2093605
Untreated	4982812
Untreated	3977721
Untreated	1329052
Untreated	1233361
Untreated	3099942
Untreated	5545198
Untreated	3612417
Untreated	3306420
Untreated	1586767
Untreated	1634965
Untreated	2314789
Untreated	786934
Untreated	2013963
Untreated	2431285
Untreated	1624737
Untreated	2797806
Untreated	2686692
Untreated	957514
Untreated	877474
Untreated	794371
Untreated	3050686
Untreated	3252519
Untreated	2815140
Untreated	6023670
Untreated	3552700
Untreated	1331665
Untreated	1250602
Untreated	830677
Untreated	1625655
Untreated	2158380
Untreated	3606247
Untreated	2367771
Untreated	937791
Untreated	3579609
Untreated	1388685
Untreated	2816577
Untreated	4314159
Untreated	1834596
Untreated	2034306
Untreated	2281684
Untreated	2345275
Untreated	872800
Untreated	2570701
Untreated	2519610
Untreated	6089550
Untreated	3800937
Untreated	6018228
Untreated	2261965
Untreated	2942361
Untreated	1619974
Untreated	1539504
Untreated	1553290
Untreated	1073728
Untreated	1670841
Untreated	1315374
Untreated	3612348
Untreated	1173507
Untreated	2691156
Untreated	1502788
Untreated	1662241
Untreated	1241508
Untreated	1514089
Untreated	1579368
Untreated	1379914
Untreated	1146778
Untreated	1224118
Untreated	3833295
Untreated	1053276
Untreated	4139938
Untreated	3802954
Untreated	2136661
Untreated	930676
Untreated	4051123
Untreated	1933875
Untreated	3876310
Untreated	2580556
Untreated	876079
Untreated	2445678
Untreated	1177902
Untreated	1786231
Untreated	853345
Untreated	1102857
Untreated	1437562
Untreated	1579948
Untreated	2328990
Untreated	3102271
Untreated	1029087
Untreated	10914627
Untreated	3464104
Untreated	884325
Untreated	3766602
Untreated	1236235
Untreated	5206701
Untreated	1738831
Untreated	1735552
Untreated	1760635
Untreated	1853589
Untreated	1647982
Untreated	1223395
Untreated	2984691
Untreated	1394382
Untreated	3401133
Untreated	1584589
Untreated	1723407
Untreated	2498562
Untreated	2165148
Untreated	1829482
Untreated	3102282
Untreated	2413707
Untreated	885214
Untreated	890335
Untreated	2760906
Untreated	1398832
Untreated	1130803
Untreated	5498502
Untreated	3877468
Untreated	2471695
Untreated	3184242
Untreated	706720
Untreated	1690968
Untreated	795591
Untreated	1545858
Untreated	1231734
Untreated	2553906
Untreated	2139331
Untreated	3309160
Untreated	3143899
Untreated	2174898
Untreated	1335963
Untreated	3436828
Untreated	1342461
Untreated	4143171
Untreated	2957470
Untreated	1058686
Untreated	2578962
Untreated	1810695
Untreated	1285704
Untreated	2162623
Untreated	4314993
Untreated	2003142
Untreated	2306862
Untreated	1815390
Untreated	1734289
Untreated	565002
Untreated	1581412
Untreated	2050237
Untreated	3888333
Untreated	1011006
Untreated	1448889
Untreated	887191
Untreated	2614185
Untreated	2282677
Untreated	924133
Untreated	3971346
Untreated	1101705
Untreated	1405735
Untreated	2363019
Untreated	2228992
Untreated	2942818
Untreated	2375068
Untreated	1463544
Untreated	4518640
Untreated	1105834
Untreated	4796122
Untreated	2184217
Untreated	2290144
Untreated	1248040
Untreated	2378161
Untreated	3077169
Untreated	2925069
Untreated	1417116
Untreated	1505229
Untreated	1319511
Untreated	1754178
Untreated	5891070
Untreated	2954539
Untreated	2036682
Untreated	1282347
Untreated	1688937
Untreated	4408575
Untreated	2544583
Untreated	2840224
Untreated	3537576
Untreated	1029912
Untreated	1750479
Untreated	2615034
Untreated	1668588
Untreated	2500596
Untreated	1876560
Untreated	2186380
Untreated	2721819
Untreated	2456542
Untreated	2098666
Untreated	1535013
Untreated	1416171
Untreated	2524654
Untreated	1570386
Untreated	3321172
Untreated	1822357
Untreated	1911729
Untreated	1194522
Untreated	2118798
Untreated	3865563
Untreated	1986313
Untreated	730125
Untreated	2329026
Untreated	2175501
Untreated	4457218
Untreated	1481142
Untreated	1271922
Untreated	1123228
Untreated	936370
Untreated	1503315
Untreated	3525988
Untreated	2278212
Untreated	2922784
Untreated	1065466
Untreated	1845240
Untreated	3134992
Untreated	4521571
Untreated	3825333
Untreated	1316635
Untreated	1397068
Untreated	1803291
Untreated	997842
Untreated	2371584
Untreated	1552827
Untreated	1261095
Untreated	5866807
Untreated	1137844
Untreated	3923487
Untreated	973080
Untreated	2435446
Untreated	2192038
Untreated	872260
Untreated	1699833
Untreated	6380239
Untreated	1378026
Untreated	907890
Untreated	1192134
Untreated	1616169
Untreated	3408921
Untreated	2084109
Untreated	5058420
Untreated	1961268
Untreated	2188795
Untreated	1076739
Untreated	3053982
Untreated	1598338
Untreated	2353581
Untreated	2224569
Untreated	2242858
Untreated	1851039
Untreated	3096970
Untreated	2371473
Untreated	1731186
Untreated	1203639
Untreated	4394139
Untreated	2221666
Untreated	1482516
Untreated	3053701
Untreated	1488706
Untreated	842775
Untreated	2772888
Untreated	1194616
Untreated	1863277
Untreated	1027327
Untreated	2036296
Untreated	2755120
Untreated	6145237
Untreated	1905693
Untreated	776905
Untreated	1994004
Untreated	2154051
Untreated	1908738
Untreated	1772364
Untreated	3101500
Untreated	4134846
Untreated	2739979
Untreated	4476252
Untreated	2544708
Untreated	2348269
Untreated	1825627
Untreated	1790902
Untreated	1531047
Untreated	2323818
Untreated	1024093
Untreated	1751854
Untreated	902731
Untreated	2234466
Untreated	2609884
Untreated	1507297
Untreated	3168640
Untreated	2292226
Untreated	1177081
Untreated	1084270
Untreated	2958919
Untreated	1984059
Untreated	808186
Untreated	1762251
Untreated	2234268
Untreated	2027622
Untreated	1701189
Untreated	1416364
Untreated	3439573
Untreated	4859748
Untreated	1911045
Untreated	4652422
Untreated	2310337
Untreated	2059705
Untreated	2162382
Untreated	4176034
Untreated	1817691
Untreated	1214713
Untreated	3222666
Untreated	682581
Untreated	4181005
Untreated	3020728
Untreated	1684156
Untreated	1538919
Untreated	2058105
Untreated	1377895
Untreated	2207511
Untreated	2208507
Untreated	1839834
Untreated	1864611
Untreated	756085
Untreated	707634
Untreated	2909749
Untreated	2651007
Untreated	2044105
Untreated	2330565
Untreated	2398512
Untreated	1070185
Untreated	1228212
Untreated	2945676
Untreated	2908245
Untreated	1156848
Untreated	1627804
Untreated	1085908
Untreated	1743930
Untreated	876747
Untreated	547698
Untreated	884605
Untreated	1832773
Untreated	3770364
Untreated	1446102
Untreated	2219551
Untreated	2182353
Untreated	858261
Untreated	998523
Untreated	883380
Untreated	1376094
Untreated	3377329
Untreated	5398107
Untreated	2390124
Untreated	2877301
Untreated	6432688
Untreated	1619332
Untreated	2052585
Untreated	1018993
Untreated	3287446
Untreated	3847080
Untreated	1369456
Untreated	1156206
Untreated	1951386
Untreated	1454491
Untreated	3683851
Untreated	1763658
Untreated	3166386
Untreated	2165221
Untreated	1781385
Untreated	2484228
Untreated	2731380
Untreated	1653676
Untreated	1164477
Untreated	1760404
Untreated	1120419
Untreated	1796341
Untreated	3607401
Untreated	1567063
Untreated	3436230
Untreated	886155
Untreated	1707594
Untreated	5071440
Untreated	1068417
Untreated	1878981
Untreated	3692851
Untreated	2513047
Untreated	2443746
Untreated	2606754
Untreated	1874502
Untreated	3560554
Untreated	1310430
Untreated	1135387
Untreated	974830
Untreated	2283328
Untreated	2029227
Untreated	4533297
Untreated	1745065
Untreated	2288512
Untreated	2863413
Untreated	2091235
Untreated	1767991
Untreated	1235773
Untreated	1061976
Untreated	1288264
Untreated	4122783
Untreated	2836837
Untreated	1001449
Untreated	2615721
Untreated	2382510
Untreated	1737048
Untreated	2518849
Untreated	2514765
Untreated	1716463
Untreated	1920573
Untreated	2675877
Untreated	3106368
Untreated	2174782
Untreated	2866407
Untreated	679413
Untreated	1386408
Untreated	706011
Untreated	1074133
Untreated	2105245
Untreated	4322272
Untreated	634431
Untreated	1049466
Untreated	1171965
Untreated	2375065
Untreated	1659595
Untreated	1721046
Untreated	3260118
Untreated	2958192
Untreated	2518089
Untreated	2693814
Untreated	2754081
Untreated	2873488
Untreated	1038433
Untreated	1697566
Untreated	3726793
Untreated	2208561
Untreated	1006078
Untreated	981105
Untreated	1330267
Untreated	4843932
Untreated	1977795
Untreated	4997313
Untreated	1285342
Untreated	2080020
Untreated	2027460
Untreated	2553376
Untreated	2532124
Untreated	1178674
Untreated	1336647
Untreated	1781728
Untreated	3409495
Untreated	1004659
Untreated	2820747
Untreated	1121824
Untreated	1289134
Untreated	1180831
Untreated	3002488
Untreated	2501704
Untreated	4480168
Untreated	1055551
Untreated	3900522
Untreated	1245012
Untreated	2504866
Untreated	1536586
Untreated	6653787
Untreated	2167143
Untreated	894627
Untreated	2757843
Untreated	3876957
Untreated	3010128
Untreated	2964172
Untreated	1533057
Untreated	3202852
Untreated	1011001
Untreated	971487
Untreated	3005139
Untreated	1304866
Untreated	1880266
Untreated	2302789
Untreated	1359747
Untreated	3816613
Untreated	740392
Untreated	3532339
Untreated	627090
Untreated	1402596
Untreated	1274709
Untreated	1102116
Untreated	1424887
Untreated	1734078
Untreated	1529338
Untreated	1883913
Untreated	2984386
Untreated	1800981
Untreated	3681231
Untreated	3363211
Untreated	2707338
Untreated	3560931
Untreated	1530244
Untreated	1699323
Untreated	2474361
Untreated	3763339
Untreated	1561522
Untreated	4749928
Untreated	1604401
Untreated	1646260
Untreated	2318874
Untreated	7197250
Untreated	2669713
Untreated	2001241
Untreated	4422952
Untreated	2549571
Untreated	4505208
Untreated	828156
Untreated	1498968
Untreated	2167579
Untreated	2025262
Untreated	1447929
Untreated	3491745
Untreated	1780734
Untreated	4982850
Untreated	4065934
Untreated	6422610
Untreated	2639350
Untreated	1270801
Untreated	923347
Untreated	1671690
Untreated	1448476
Untreated	1041229
Untreated	1546240
Untreated	1657699
Untreated	4335490
Untreated	1482148
Untreated	3903981
Untreated	2847667
Untreated	795924
Untreated	3702052
Untreated	3698194
Untreated	2159494
Untreated	1941718
Untreated	1069567
Untreated	3079080
Untreated	1229788
Untreated	2624802
Untreated	2230723
Untreated	1017783
Untreated	2328838
Untreated	2541624
Untreated	2336499
Untreated	2218081
Untreated	1494004
Untreated	4845478
Untreated	1576101
Untreated	3101607
Untreated	2239605
Untreated	3688281
Untreated	3140313
Untreated	2338866
Untreated	1938361
Untreated	7278006
Untreated	1511604
Untreated	1064044
Untreated	3513138
Untreated	1378042
Untreated	2830257
Untreated	2352012
Untreated	1552504
Untreated	5251971
Untreated	1699479
Untreated	1097044
Untreated	3191536
Untreated	1663447
Untreated	1680408
Untreated	734650
Untreated	889620
Untreated	1346652
Untreated	2453565
Untreated	5166973
Untreated	1273294
Untreated	2787996
Untreated	1045783
Untreated	785392
Untreated	2501539
Untreated	1032891
Untreated	4969741
Untreated	3755160
Untreated	2016366
Untreated	2594437
Untreated	1897191
Untreated	1353202
Untreated	1970587
Untreated	1645114
Untreated	2667921
Untreated	1953688
Untreated	4079202
Untreated	852213
Untreated	2423208
Untreated	3182574
Untreated	1412955
Untreated	3522939
Untreated	2872845
Untreated	1497331
Untreated	2907283
Untreated	4032871
Untreated	1450845
Untreated	843706
Untreated	3297088
Untreated	1078678
Untreated	4390077
Untreated	1655269
Untreated	934023
Untreated	2398612
Untreated	3378459
Untreated	2588473
Untreated	2757732
Untreated	4076014
Untreated	1652442
Untreated	1658790
Untreated	3512500
Untreated	2984185
Untreated	4542684
Untreated	2414383
Untreated	2634079
Untreated	1973530
Untreated	1133704
Untreated	1166086
Untreated	1150638
Untreated	2975737
Untreated	952014
Untreated	1314418
Untreated	1128495
Untreated	5356006
Untreated	2765149
Untreated	2445564
Untreated	1986678
Untreated	753103
Untreated	1949967
Untreated	1663243
Untreated	755632
Untreated	1575577
Untreated	1388272
Untreated	1385664
Untreated	2832591
Untreated	1313485
Untreated	1967643
Untreated	2535838
Untreated	3399799
Untreated	3765307
Untreated	1247191
Untreated	1664706
Untreated	1279803
Untreated	1931197
Untreated	1692544
Untreated	1897851
Untreated	2687770
Untreated	1982227
Untreated	891213
Untreated	2667502
Untreated	4481370
Untreated	1588462
Untreated	3270732
Untreated	1221883
Untreated	1097673
Untreated	2124249
Untreated	2165187
Untreated	1017391
Untreated	1602097
Untreated	2770405
Untreated	4568763
Untreated	1142128
Untreated	1561926
Untreated	3707358
Untreated	1776190
Untreated	1112727
Untreated	1091734
Untreated	964212
Untreated	2537418
Untreated	2919061
Untreated	1834714
Untreated	1999870
Untreated	3351310
Untreated	2040475
Untreated	1969783
Untreated	3484117
Untreated	1411309
Untreated	1194759
Untreated	5307304
Untreated	786127
Untreated	2112546
Untreated	1048344
Untreated	1533585
Untreated	4074198
Untreated	1955041
Untreated	1479699
Untreated	705340
Untreated	1443361
Untreated	1598034
Untreated	1047102
Untreated	3402268
Untreated	954576
Untreated	3039988
Untreated	1343053
Untreated	1126732
Untreated	1257526
Untreated	1554696
Untreated	1860985
Untreated	2164768
Untreated	1863819
Untreated	1994088
Untreated	4443600
Untreated	1203271
Untreated	805651
Untreated	1126441
Untreated	1128415
Untreated	4439655
Untreated	3420927
Untreated	2311371
Untreated	1612692
Untreated	968881
Untreated	1746660
Untreated	1391257
Untreated	1437822
Untreated	894943
Untreated	2466990
Untreated	2894131
Untreated	3668034
Untreated	1091979
Untreated	963780
Untreated	1435038
Untreated	1648560
Untreated	1280749
Untreated	3370381
Untreated	2471830
Untreated	1234347
Untreated	3377170
Untreated	966366
Untreated	3257340
Untreated	1157412
Untreated	2221905
Untreated	2057469
Untreated	5962837
Untreated	1248093
Untreated	2059962
Untreated	2709712
Untreated	1183198
Untreated	1414444
Untreated	2417440
Untreated	1445913
Untreated	2043328
Untreated	1755813
Untreated	1951984
Untreated	1167438
Untreated	1434525
Untreated	1474863
Untreated	3260715
Untreated	1464172
Untreated	2017128
Untreated	3721318
Untreated	5059938
Untreated	1293642
Untreated	1131936
Untreated	1906807
Untreated	2522088
Untreated	5934459
Untreated	760291
Untreated	2462445
Untreated	4101319
Untreated	1465485
Untreated	1739668
Untreated	2903415
Untreated	2041197
Untreated	1246536
Untreated	2186907
Untreated	2203747
Untreated	1560331
Untreated	1598871
Untreated	1452078
Untreated	4393509
Untreated	1475619
Untreated	5182621
Untreated	1685752
Untreated	1623178
Untreated	3670266
Untreated	1716735
Untreated	799521
Untreated	2087080
Untreated	3925029
Untreated	2258880
Untreated	1613184
Untreated	1976460
Untreated	1228981
Untreated	2175694
Untreated	1662378
Untreated	1630176
Untreated	2112955
Untreated	3808341
Untreated	3771051
Untreated	1265709
Untreated	2991763
Untreated	3442444
Untreated	4052926
Untreated	1372045
Untreated	4497151
Untreated	2593050
Untreated	2178915
Untreated	1178422
Untreated	2305711
Untreated	2481112
Untreated	751302
Untreated	4121874
Untreated	3506158
Untreated	847305
Untreated	2980768
Untreated	5402863
Untreated	852987
Untreated	1839118
Untreated	3104116
Untreated	1684689
Untreated	1740361
Untreated	2325973
Untreated	1268133
Untreated	2739660
Untreated	3649752
Untreated	1173289
Untreated	502636
Untreated	1859970
Untreated	3458125
Untreated	5963353
Untreated	1266358
Untreated	3565413
Untreated	1649254
Untreated	2772814
Untreated	1953204
Untreated	1243867
Untreated	5665113
Untreated	3956458
Untreated	3575749
Untreated	4836820
Untreated	1517742
Untreated	947335
Untreated	1288182
Untreated	2583156
Untreated	2096271
Untreated	545317
Untreated	705639
Untreated	8927386
Untreated	1868158
Untreated	1989835
Untreated	4346371
Untreated	3158737
Untreated	1629985
Untreated	4083664
Untreated	3797329
Untreated	1042264
Untreated	1558141
Untreated	4614402
Untreated	2568973
Untreated	2451313
Untreated	7473375
Untreated	2211697
Untreated	6092335
Untreated	1084374
Untreated	2330979
Untreated	1927411
Untreated	4012179
Untreated	2273872
Untreated	1847457
Untreated	2243688
Untreated	2897266
Untreated	1559163
Untreated	4222725
Untreated	1515138
Untreated	1872261
Untreated	618250
Untreated	2317062
Untreated	2388019
Untreated	1370218
Untreated	1040520
Untreated	1687822
Untreated	1570102
Untreated	2201442
Untreated	3005625
Untreated	1917571
Untreated	2178709
Untreated	1214422
Untreated	1078168
Untreated	2096221
Untreated	3873411
Untreated	2432259
Untreated	4589769
Untreated	889081
Untreated	2899288
Untreated	5268730
Untreated	2163013
Untreated	1001548
Untreated	3906856
Untreated	2498343
Untreated	2908572
Untreated	1467318
Untreated	1890675
Untreated	3213756
Untreated	2011389
Untreated	971601
Untreated	835399
Untreated	924934
Untreated	2384827
Untreated	2928199
Untreated	2845233
Untreated	5229172
Untreated	6308275
Untreated	2725366
Untreated	7921149
Untreated	1208995
Untreated	2204833
Untreated	8112313
Untreated	1920504
Untreated	714144
Untreated	2189725
Untreated	3224794
Untreated	593583
Untreated	2229280
Untreated	1128223
Untreated	1828225
Untreated	2219886
Untreated	3199651
Untreated	2260167
Untreated	659319
Untreated	2993953
Untreated	2080458
Untreated	3270750
Untreated	1315708
Untreated	1566420
Untreated	1215334
Untreated	1093330
Untreated	3771037
Untreated	1909821
Untreated	1142503
Untreated	7165693
Untreated	2120313
Untreated	1264140
Untreated	7965334
Untreated	1349910
Untreated	2262411
Untreated	1757028
Untreated	838359
Untreated	3151333
Untreated	1741798
Untreated	2121661
Untreated	1483398
Untreated	2147247
Untreated	2082826
Untreated	2358166
Untreated	2203111
Untreated	1320732
Untreated	3427912
Untreated	868827
Untreated	2790427
Untreated	926229
Untreated	4029027
Untreated	1300354
Untreated	2428231
Untreated	818710
Untreated	2180854
Untreated	6140190
Untreated	4396062
Untreated	2152401
Untreated	3215529
Untreated	3239077
Untreated	5010610
Untreated	5536213
Untreated	3345634
Untreated	2667172
Untreated	3667080
Untreated	2429101
Untreated	2276574
Untreated	2648920
Untreated	1722745
Untreated	1296319
Untreated	2535696
Untreated	1854675
Untreated	711649
Untreated	8287329
Untreated	6929181
Untreated	1519402
Untreated	5528277
Untreated	963612
Untreated	4247260
Untreated	1240965
Untreated	1857721
Untreated	1346398
Untreated	1044681
Untreated	2536363
Untreated	3292723
Untreated	3450999
Untreated	1236220
Untreated	1570861
Untreated	2401750
Untreated	3532147
Untreated	1962727
Untreated	1379163
Untreated	1651603
Untreated	826155
Untreated	1462746
Untreated	1430808
Untreated	2049870
Untreated	3155233
Untreated	1131145
Untreated	1460157
Untreated	1232289
Untreated	1063683
Untreated	2205960
Untreated	3465505
Untreated	2421372
Untreated	1376167
Untreated	1088002
Untreated	817851
Untreated	4257052
Untreated	2747214
Untreated	1182114
Untreated	716038
Untreated	4401996
Untreated	1598925
Untreated	1693170
[truncated: 386,293+ more rows]

## Sheet: 1E
Sample	Mean Side Scatter Intensity	Cell Count	Replicate
Untreated	2.37764e+06	108500	1
FSK Daily	2.0323e+06	305000	1
FSK Alternate	2.49465e+06	202666	1
Untreated	1.75062e+06	87000	2
FSK Daily	2.04164e+06	229000	2
FSK Alternate	2.33825e+06	192000	2
Untreated	1.96458e+06	69500	3
FSK Daily	2.1719e+06	189000	3
FSK Alternate	2.54359e+06	172000	3
Untreated	1.69857e+06	141000	4
FSK Daily	2.29036e+06	336000	4
FSK Alternate	2.49946e+06	304000	4

## Sheet: 1G
seurat_clusters	Human Melanocyte State	Mean_Score	Scaled_Score
2	Mature	0.297757	-1.05094
0	Mature	0.366191	0.939771
1	Mature	0.337707	0.111167
2	Immature	0.692733	0.10732
0	Immature	0.601181	-1.04933
1	Immature	0.758801	0.942012
2	Prolfierative	0.451644	1.08129
0	Prolfierative	0.255718	-0.891511
1	Prolfierative	0.325409	-0.18978

## Sheet: 1H
rowname	p_val	avg_log2FC	pct.1	pct.2	p_val_adj	cluster	gene	state
OCA2	2.34852e-130	0.924357	0.993	0.999	4.8133e-126	0	OCA2	Mature
PDE4D	4.28048e-125	1.02476	0.999	0.974	8.77285e-121	0	PDE4D	Mature
CCDC171	8.98515e-123	1.09851	0.996	0.994	1.84151e-118	0	CCDC171	Mature
MALAT1	1.5178e-116	0.964645	1	0.997	3.11072e-112	0	MALAT1	Mature
LRMDA	4.44913e-116	0.830272	0.996	0.994	9.11849e-112	0	LRMDA	Mature
FMN1	2.21788e-115	0.783327	0.999	0.996	4.54555e-111	0	FMN1	Mature
SOX5	2.4784e-112	0.915526	0.994	0.93	5.07948e-108	0	SOX5	Mature
PTPRM	1.68014e-105	0.816095	0.997	0.974	3.44345e-101	0	PTPRM	Mature
INPP4B	7.71964e-101	0.723617	0.999	0.994	1.58214e-96	0	INPP4B	Mature
GAPDH	1.88916e-94	-0.540697	1	1	3.87183e-90	0	GAPDH	Mature
MYO10	1.3416e-89	0.618915	1	0.996	2.74961e-85	0	MYO10	Mature
NEAT1	7.819e-89	0.813941	1	0.998	1.6025e-84	0	NEAT1	Mature
TUBA1B	2.78686e-88	-1.43502	0.815	0.948	5.71167e-84	0	TUBA1B	Mature
TMEM117	7.43163e-88	0.843267	0.979	0.928	1.52311e-83	0	TMEM117	Mature
PDE10A	3.60534e-85	0.715153	0.996	0.99	7.38915e-81	0	PDE10A	Mature
LPP	4.25372e-85	0.725676	0.99	0.928	8.71801e-81	0	LPP	Mature
MDGA2	3.10932e-84	0.828634	0.99	0.949	6.37254e-80	0	MDGA2	Mature
PFN1	7.28771e-84	-0.63513	0.994	0.999	1.49362e-79	0	PFN1	Mature
ACTB	8.49437e-79	-0.447275	1	1	1.74092e-74	0	ACTB	Mature
ACTG1	4.3916e-78	-0.415176	0.999	1	9.00059e-74	0	ACTG1	Mature
RPL8	9.37124e-77	-0.3991	1	1	1.92064e-72	0	RPL8	Mature
SEMA6A	1.22443e-76	0.672072	0.99	0.986	2.50947e-72	0	SEMA6A	Mature
TUBB	3.72849e-76	-1.09226	0.843	0.955	7.64153e-72	0	TUBB	Mature
ST6GALNAC3	3.00114e-75	0.810235	0.974	0.938	6.15084e-71	0	ST6GALNAC3	Mature
UBL3	6.64151e-75	0.658148	0.993	0.975	1.36118e-70	0	UBL3	Mature
PRKG1	2.17056e-73	0.735	0.979	0.877	4.44857e-69	0	PRKG1	Mature
DIP2C	2.53382e-73	0.659434	0.994	0.965	5.19305e-69	0	DIP2C	Mature
RAN	2.19294e-72	-0.625445	0.957	0.982	4.49442e-68	0	RAN	Mature
TEX41	4.75242e-72	0.885138	0.982	0.947	9.74009e-68	0	TEX41	Mature
EXOC6B	9.63663e-71	0.711278	0.954	0.819	1.97503e-66	0	EXOC6B	Mature
ZEB2	3.12437e-70	0.774196	0.987	0.968	6.4034e-66	0	ZEB2	Mature
BNC2	1.93488e-68	0.631271	0.993	0.977	3.96554e-64	0	BNC2	Mature
AP005436.1	3.78378e-68	0.80828	0.829	0.547	7.75486e-64	0	AP005436.1	Mature
STMN1	3.8332e-68	-0.777203	0.935	0.979	7.85614e-64	0	STMN1	Mature
MYO5A	2.26572e-67	0.564195	0.993	0.996	4.64359e-63	0	MYO5A	Mature
PAG1	5.58798e-67	0.711676	0.969	0.909	1.14526e-62	0	PAG1	Mature
AKT3	9.39673e-66	0.652072	0.983	0.923	1.92586e-61	0	AKT3	Mature
PLEKHA5	4.17544e-65	0.538932	0.999	0.999	8.55756e-61	0	PLEKHA5	Mature
MFSD12	1.15312e-64	-0.422483	0.999	1	2.36332e-60	0	MFSD12	Mature
H2AFZ	4.997e-64	-0.70359	0.999	0.999	1.02413e-59	0	H2AFZ	Mature
RPL19	6.38923e-62	-0.333083	1	1	1.30947e-57	0	RPL19	Mature
AUTS2	2.01909e-60	0.650894	0.958	0.821	4.13813e-56	0	AUTS2	Mature
FER	4.62829e-60	0.629469	0.958	0.835	9.48568e-56	0	FER	Mature
GSTO1	2.11826e-59	-0.442866	0.999	1	4.34138e-55	0	GSTO1	Mature
SOX6	7.65516e-59	0.696326	0.946	0.845	1.56893e-54	0	SOX6	Mature
RANBP1	1.0666e-58	-0.683477	0.681	0.872	2.186e-54	0	RANBP1	Mature
UBE2S	5.51804e-57	-1.05099	0.714	0.887	1.13092e-52	0	UBE2S	Mature
CFL1	7.99105e-57	-0.354633	1	1	1.63777e-52	0	CFL1	Mature
PIP4K2A	1.24728e-56	0.651396	0.964	0.9	2.55631e-52	0	PIP4K2A	Mature
HSPA8	2.67798e-56	-0.5169	0.993	0.996	5.48853e-52	0	HSPA8	Mature
MYO1D	2.90264e-56	0.602966	0.974	0.913	5.94896e-52	0	MYO1D	Mature
EGLN3	3.91447e-56	0.824515	0.942	0.862	8.0227e-52	0	EGLN3	Mature
CHCHD2	4.67057e-56	-0.428299	0.99	0.998	9.57234e-52	0	CHCHD2	Mature
MT-ND6	1.36261e-55	0.602156	0.907	0.703	2.79266e-51	0	MT-ND6	Mature
ARID1B	4.13158e-55	0.54338	0.996	0.966	8.46767e-51	0	ARID1B	Mature
PRKCE	5.61738e-55	0.594639	0.979	0.886	1.15128e-50	0	PRKCE	Mature
HSP90AA1	7.1079e-55	-0.45524	0.999	1	1.45676e-50	0	HSP90AA1	Mature
SAMD4A	1.38036e-54	0.689189	0.933	0.819	2.82905e-50	0	SAMD4A	Mature
RPL23	1.79182e-54	0.471287	0.994	0.995	3.67233e-50	0	RPL23	Mature
RPS3	2.47195e-54	-0.301496	0.999	1	5.06626e-50	0	RPS3	Mature
DYNLL1	2.71779e-54	-0.456304	0.994	1	5.57012e-50	0	DYNLL1	Mature
PCLAF	3.01846e-54	-0.68445	0.139	0.477	6.18633e-50	0	PCLAF	Mature
HMGB1	4.06598e-54	-0.733777	0.962	0.989	8.33323e-50	0	HMGB1	Mature
RERE	1.52654e-53	0.598206	0.951	0.836	3.12864e-49	0	RERE	Mature
EXOC4	3.23739e-53	0.533521	0.974	0.869	6.63503e-49	0	EXOC4	Mature
TYR	8.16551e-53	0.41807	0.994	1	1.67352e-48	0	TYR	Mature
STXBP5	1.20637e-52	0.637261	0.944	0.863	2.47246e-48	0	STXBP5	Mature
TYMS	2.26221e-52	-0.748761	0.173	0.501	4.6364e-48	0	TYMS	Mature
PTMA	2.9524e-52	-0.379081	1	1	6.05094e-48	0	PTMA	Mature
MSI2	4.1088e-52	0.55177	0.954	0.877	8.42099e-48	0	MSI2	Mature
LYST	4.895e-52	0.56052	0.993	0.973	1.00323e-47	0	LYST	Mature
CD81	2.39927e-51	-0.362157	0.996	1	4.91731e-47	0	CD81	Mature
FEN1	3.44125e-51	-0.731564	0.221	0.541	7.05285e-47	0	FEN1	Mature
MKI67	6.61242e-51	-0.876457	0.072	0.392	1.35522e-46	0	MKI67	Mature
TUBB4B	1.06532e-50	-0.985025	0.645	0.832	2.18337e-46	0	TUBB4B	Mature
ANKRD28	2.01265e-50	0.628585	0.95	0.853	4.12493e-46	0	ANKRD28	Mature
RPL29	3.79565e-50	-0.309491	1	1	7.77919e-46	0	RPL29	Mature
TPI1	1.61777e-49	-0.434345	0.978	0.993	3.31563e-45	0	TPI1	Mature
RRM2	2.02772e-49	-0.63635	0.033	0.318	4.15581e-45	0	RRM2	Mature
ELF1	6.42021e-49	0.615758	0.979	0.918	1.31582e-44	0	ELF1	Mature
SMYD3	1.04452e-48	0.577249	0.983	0.934	2.14075e-44	0	SMYD3	Mature
PPIA	3.17865e-48	-0.336216	1	1	6.51464e-44	0	PPIA	Mature
EPS15	5.87353e-48	0.571287	0.95	0.87	1.20378e-43	0	EPS15	Mature
CPEB2	1.3525e-47	0.622265	0.802	0.569	2.77195e-43	0	CPEB2	Mature
CABLES1	1.46188e-47	0.528657	0.987	0.982	2.99612e-43	0	CABLES1	Mature
BMPR2	1.5423e-47	0.58587	0.957	0.881	3.16095e-43	0	BMPR2	Mature
PKM	1.6876e-47	-0.43431	0.99	0.998	3.45874e-43	0	PKM	Mature
TRIO	3.26823e-47	0.525693	0.99	0.958	6.69823e-43	0	TRIO	Mature
EPS8	3.5083e-47	0.525663	0.979	0.912	7.19026e-43	0	EPS8	Mature
SNX25	7.49526e-47	0.58273	0.948	0.836	1.53615e-42	0	SNX25	Mature
CLSPN	1.47364e-46	-0.629976	0.106	0.401	3.02022e-42	0	CLSPN	Mature
EEF1A1	1.65415e-46	-0.259746	1	1	3.39018e-42	0	EEF1A1	Mature
LDHB	2.75736e-46	-0.361011	0.996	0.997	5.65121e-42	0	LDHB	Mature
PTTG1	6.57864e-46	-0.829461	0.669	0.834	1.34829e-41	0	PTTG1	Mature
DTL	7.12615e-46	-0.634931	0.064	0.353	1.46051e-41	0	DTL	Mature
CENPU	9.89483e-46	-0.533561	0.103	0.4	2.02794e-41	0	CENPU	Mature
NLGN1	1.0459e-45	0.57846	0.954	0.861	2.14357e-41	0	NLGN1	Mature
TOP2A	1.78483e-45	-0.929208	0.091	0.39	3.65802e-41	0	TOP2A	Mature
GCNT2	2.49626e-45	0.569864	0.96	0.881	5.11609e-41	0	GCNT2	Mature
PBK	3.99744e-45	-0.54616	0.096	0.396	8.19275e-41	0	PBK	Mature
CDKN3	7.55093e-45	-0.716108	0.228	0.534	1.54756e-40	0	CDKN3	Mature
ANK2	2.39752e-44	0.600741	0.87	0.727	4.91371e-40	0	ANK2	Mature
PRC1	2.58379e-44	-0.605306	0.12	0.433	5.29548e-40	0	PRC1	Mature
MBD5	3.514e-44	0.586636	0.794	0.567	7.20195e-40	0	MBD5	Mature
RPL7A	4.22576e-44	-0.26463	1	1	8.6607e-40	0	RPL7A	Mature
JARID2	7.00382e-44	0.569572	0.928	0.807	1.43543e-39	0	JARID2	Mature
C10orf90	9.98361e-44	0.544949	0.982	0.953	2.04614e-39	0	C10orf90	Mature
DLGAP1	9.98382e-44	0.554763	0.978	0.934	2.04618e-39	0	DLGAP1	Mature
ARHGAP24	1.08877e-43	0.646889	0.83	0.677	2.23143e-39	0	ARHGAP24	Mature
FHIT	1.27744e-43	0.62314	0.923	0.798	2.61812e-39	0	FHIT	Mature
SNHG29	3.74813e-43	-0.348399	0.999	1	7.68179e-39	0	SNHG29	Mature
FTX	1.04476e-42	0.5501	0.749	0.523	2.14124e-38	0	FTX	Mature
SLC25A5	1.16156e-42	-0.407589	0.978	0.996	2.38061e-38	0	SLC25A5	Mature
TRIM2	1.86708e-42	0.618192	0.943	0.85	3.82657e-38	0	TRIM2	Mature
AP000676.5	2.01163e-42	0.658292	0.889	0.777	4.12283e-38	0	AP000676.5	Mature
RPS5	2.04144e-42	-0.302565	0.996	1	4.18393e-38	0	RPS5	Mature
CBLB	3.03084e-42	0.580254	0.783	0.535	6.21171e-38	0	CBLB	Mature
ARMC9	3.48179e-42	0.54785	0.987	0.952	7.13594e-38	0	ARMC9	Mature
RPL18A	7.26183e-42	-0.26966	1	1	1.48831e-37	0	RPL18A	Mature
PTPRJ	8.70851e-42	0.527703	0.926	0.803	1.78481e-37	0	PTPRJ	Mature
NEDD4L	9.05105e-42	0.553035	0.982	0.962	1.85501e-37	0	NEDD4L	Mature
PTEN	9.10067e-42	0.559304	0.936	0.852	1.86518e-37	0	PTEN	Mature
EXT1	9.20609e-42	0.537935	0.884	0.747	1.88679e-37	0	EXT1	Mature
S100A11	1.10167e-41	-0.336328	0.997	1	2.25787e-37	0	S100A11	Mature
GPHN	1.22257e-41	0.500544	0.953	0.847	2.50567e-37	0	GPHN	Mature
SMC4	1.63924e-41	-0.777439	0.231	0.52	3.35962e-37	0	SMC4	Mature
MYL6	1.87766e-41	-0.33553	0.997	0.999	3.84827e-37	0	MYL6	Mature
ANLN	2.05012e-41	-0.596988	0.086	0.364	4.20172e-37	0	ANLN	Mature
ANKRD17	2.18296e-41	0.492945	0.95	0.867	4.47397e-37	0	ANKRD17	Mature
ARPC1B	2.21579e-41	-0.359242	0.993	0.999	4.54126e-37	0	ARPC1B	Mature
PHLPP1	3.17819e-41	0.559775	0.904	0.768	6.5137e-37	0	PHLPP1	Mature
RPL14	4.11021e-41	-0.285801	0.997	1	8.42387e-37	0	RPL14	Mature
UBE2T	6.46652e-41	-0.57786	0.212	0.498	1.32531e-36	0	UBE2T	Mature
QKI	1.26057e-40	0.489445	0.948	0.883	2.58353e-36	0	QKI	Mature
LSM3	1.58841e-40	-0.466651	0.65	0.844	3.25544e-36	0	LSM3	Mature
BCAS3	2.29469e-40	0.659356	0.928	0.815	4.70297e-36	0	BCAS3	Mature
UBE2C	2.58083e-40	-0.854234	0.061	0.328	5.2894e-36	0	UBE2C	Mature
JAZF1	2.79537e-40	0.53065	0.926	0.834	5.72911e-36	0	JAZF1	Mature
EIF4G3	7.15186e-40	0.468148	0.95	0.847	1.46577e-35	0	EIF4G3	Mature
MT-ND2	7.31367e-40	0.305243	1	1	1.49894e-35	0	MT-ND2	Mature
RACK1	7.84479e-40	-0.261823	1	1	1.60779e-35	0	RACK1	Mature
DCT	8.52649e-40	0.422181	0.994	0.998	1.7475e-35	0	DCT	Mature
DUT	1.22791e-39	-0.609212	0.713	0.854	2.51661e-35	0	DUT	Mature
CDK1	1.27772e-39	-0.67139	0.093	0.362	2.61869e-35	0	CDK1	Mature
BBS9	1.45319e-39	0.544256	0.76	0.574	2.97831e-35	0	BBS9	Mature
PAX3	1.73739e-39	0.464184	0.968	0.921	3.56078e-35	0	PAX3	Mature
ASPM	1.85158e-39	-0.678779	0.093	0.372	3.79481e-35	0	ASPM	Mature
LGALS3	2.28466e-39	-0.309669	1	1	4.68242e-35	0	LGALS3	Mature
ADAM10	2.53961e-39	0.537548	0.958	0.901	5.20493e-35	0	ADAM10	Mature
KPNA2	3.63588e-39	-0.770661	0.529	0.736	7.45174e-35	0	KPNA2	Mature
TMSB10	4.24544e-39	-0.285178	1	1	8.70103e-35	0	TMSB10	Mature
GINS2	4.56717e-39	-0.392483	0.079	0.344	9.36041e-35	0	GINS2	Mature
PCNA	5.17344e-39	-0.63436	0.283	0.553	1.0603e-34	0	PCNA	Mature
SNRPB	6.74627e-39	-0.475009	0.826	0.935	1.38265e-34	0	SNRPB	Mature
FAM126A	7.19615e-39	0.495461	0.864	0.748	1.47485e-34	0	FAM126A	Mature
TRPM1	1.34419e-38	0.382492	0.993	0.998	2.75492e-34	0	TRPM1	Mature
JMJD1C	1.68105e-38	0.464642	0.962	0.901	3.44532e-34	0	JMJD1C	Mature
RPL32	1.79398e-38	-0.263101	1	1	3.67676e-34	0	RPL32	Mature
DEK	3.86177e-38	-0.606672	0.625	0.795	7.9147e-34	0	DEK	Mature
KIAA1211	5.89083e-38	0.51225	0.834	0.658	1.20733e-33	0	KIAA1211	Mature
AURKB	7.32321e-38	-0.504909	0.081	0.338	1.50089e-33	0	AURKB	Mature
ATXN1	8.6681e-38	0.496859	0.806	0.61	1.77653e-33	0	ATXN1	Mature
CKS2	9.21622e-38	-0.753828	0.687	0.838	1.88886e-33	0	CKS2	Mature
CENPF	9.63625e-38	-1.12619	0.457	0.663	1.97495e-33	0	CENPF	Mature
MCC	1.13595e-37	0.463055	0.866	0.68	2.32814e-33	0	MCC	Mature
NME2	1.42081e-37	-0.274975	0.996	1	2.91195e-33	0	NME2	Mature
ATP6V0B	1.46077e-37	-0.397433	0.968	0.992	2.99384e-33	0	ATP6V0B	Mature
CEP55	1.62187e-37	-0.371532	0.058	0.315	3.32403e-33	0	CEP55	Mature
KANSL1	1.74715e-37	0.475538	0.844	0.658	3.58078e-33	0	KANSL1	Mature
RPS3A	1.95806e-37	-0.251474	0.999	1	4.01305e-33	0	RPS3A	Mature
E2F1	1.97462e-37	-0.394195	0.06	0.309	4.04698e-33	0	E2F1	Mature
MED13L	3.04201e-37	0.464744	0.88	0.728	6.2346e-33	0	MED13L	Mature
HMG20B	3.24623e-37	-0.341207	0.992	1	6.65315e-33	0	HMG20B	Mature
KIF20B	4.1646e-37	-0.584706	0.178	0.454	8.53534e-33	0	KIF20B	Mature
RPL23A	5.47914e-37	-0.305585	0.999	1	1.12295e-32	0	RPL23A	Mature
CENPW	5.93235e-37	-0.511792	0.23	0.512	1.21584e-32	0	CENPW	Mature
ABL2	1.00372e-36	0.542101	0.968	0.915	2.05713e-32	0	ABL2	Mature
ARHGAP5	1.96623e-36	0.482836	0.822	0.65	4.0298e-32	0	ARHGAP5	Mature
VPS13B	1.96731e-36	0.482645	0.841	0.677	4.032e-32	0	VPS13B	Mature
SIVA1	3.5051e-36	-0.446292	0.667	0.852	7.18371e-32	0	SIVA1	Mature
NCAPG	3.62822e-36	-0.491364	0.075	0.324	7.43603e-32	0	NCAPG	Mature
PKNOX2	3.7751e-36	0.54569	0.852	0.718	7.73706e-32	0	PKNOX2	Mature
CDH19	4.49349e-36	0.594091	0.876	0.784	9.20941e-32	0	CDH19	Mature
FKBP1A	4.65855e-36	-0.39054	0.936	0.985	9.5477e-32	0	FKBP1A	Mature
TAGLN2	4.86945e-36	-0.459706	0.731	0.867	9.97995e-32	0	TAGLN2	Mature
GNAQ	5.41459e-36	0.436957	0.942	0.877	1.10972e-31	0	GNAQ	Mature
PRELID1	5.86645e-36	-0.370744	0.971	0.987	1.20233e-31	0	PRELID1	Mature
MBP	6.01647e-36	0.437352	0.986	0.978	1.23308e-31	0	MBP	Mature
BIRC5	6.75927e-36	-0.514248	0.117	0.386	1.38531e-31	0	BIRC5	Mature
RPSA	7.01205e-36	-0.283051	0.997	1	1.43712e-31	0	RPSA	Mature
KIT	8.36299e-36	0.453807	0.951	0.874	1.71399e-31	0	KIT	Mature
LDHA	9.51547e-36	-0.396896	0.921	0.976	1.9502e-31	0	LDHA	Mature
ZWINT	9.52621e-36	-0.440623	0.164	0.432	1.9524e-31	0	ZWINT	Mature
FNIP1	9.86946e-36	0.460423	0.905	0.768	2.02275e-31	0	FNIP1	Mature
ZSWIM6	1.09902e-35	0.482432	0.88	0.74	2.25244e-31	0	ZSWIM6	Mature
EIF4A1	1.12403e-35	-0.352169	1	0.999	2.3037e-31	0	EIF4A1	Mature
BTBD9	1.33285e-35	0.491633	0.76	0.589	2.73168e-31	0	BTBD9	Mature
ARHGDIA	1.34824e-35	-0.403133	0.831	0.935	2.76322e-31	0	ARHGDIA	Mature
CKS1B	1.70848e-35	-0.581229	0.258	0.516	3.50153e-31	0	CKS1B	Mature
NUSAP1	1.92639e-35	-0.824109	0.212	0.471	3.94814e-31	0	NUSAP1	Mature
CDCA5	2.96535e-35	-0.28271	0.022	0.236	6.07749e-31	0	CDCA5	Mature
PSMA7	4.3869e-35	-0.304766	0.996	1	8.99095e-31	0	PSMA7	Mature
DIAPH3	5.73749e-35	-0.795575	0.174	0.434	1.1759e-30	0	DIAPH3	Mature
RAD51B	7.87323e-35	0.535317	0.93	0.853	1.61362e-30	0	RAD51B	Mature
MYH10	8.50153e-35	0.519691	0.947	0.875	1.74239e-30	0	MYH10	Mature
SLC25A6	8.58523e-35	-0.311501	0.997	1	1.75954e-30	0	SLC25A6	Mature
NFATC2	1.4909e-34	0.722823	0.912	0.794	3.0556e-30	0	NFATC2	Mature
SRPK2	1.98501e-34	0.447894	0.975	0.922	4.06828e-30	0	SRPK2	Mature
CCNB2	2.34303e-34	-0.435094	0.079	0.326	4.80205e-30	0	CCNB2	Mature
COX5A	2.48849e-34	-0.373133	0.942	0.983	5.10017e-30	0	COX5A	Mature
HMMR	2.94772e-34	-0.47448	0.078	0.324	6.04136e-30	0	HMMR	Mature
SEMA3C	3.7007e-34	0.568199	0.834	0.676	7.58459e-30	0	SEMA3C	Mature
ZBTB20	4.93112e-34	0.539899	0.713	0.502	1.01063e-29	0	ZBTB20	Mature
ERBIN	5.97265e-34	0.473416	0.933	0.846	1.22409e-29	0	ERBIN	Mature
SLC2A13	6.26523e-34	0.487117	0.823	0.643	1.28406e-29	0	SLC2A13	Mature
ZFAND3	7.2984e-34	0.434452	0.951	0.847	1.49581e-29	0	ZFAND3	Mature
CHST11	9.36285e-34	0.581097	0.889	0.786	1.91892e-29	0	CHST11	Mature
CALM2	1.06105e-33	-0.437666	0.965	0.984	2.17462e-29	0	CALM2	Mature
PRDX1	1.09393e-33	-0.318028	0.994	1	2.24202e-29	0	PRDX1	Mature
MYO1E	1.21237e-33	0.491896	0.911	0.798	2.48475e-29	0	MYO1E	Mature
PRKN	1.28543e-33	0.541133	0.596	0.361	2.63448e-29	0	PRKN	Mature
CDC6	1.29345e-33	-0.329854	0.045	0.266	2.65093e-29	0	CDC6	Mature
CENPM	1.33446e-33	-0.36109	0.116	0.375	2.73497e-29	0	CENPM	Mature
DIP2B	1.73994e-33	0.469043	0.861	0.699	3.56602e-29	0	DIP2B	Mature
LINC00511	2.02605e-33	0.509087	0.965	0.947	4.15238e-29	0	LINC00511	Mature
TK1	2.35132e-33	-0.429142	0.163	0.428	4.81903e-29	0	TK1	Mature
CALM1	2.52952e-33	-0.30507	0.994	1	5.18424e-29	0	CALM1	Mature
MCM7	2.57644e-33	-0.380048	0.111	0.364	5.28041e-29	0	MCM7	Mature
KIF11	4.0481e-33	-0.407628	0.067	0.3	8.29659e-29	0	KIF11	Mature
TMEM106C	4.28066e-33	-0.485271	0.468	0.675	8.77321e-29	0	TMEM106C	Mature
PSMD8	6.44134e-33	-0.343243	0.968	0.987	1.32015e-28	0	PSMD8	Mature
PPP1R14B	6.74407e-33	-0.393904	0.957	0.982	1.3822e-28	0	PPP1R14B	Mature
RPL39L	6.80775e-33	-0.393304	0.276	0.546	1.39525e-28	0	RPL39L	Mature
OSBPL1A	6.95007e-33	0.431105	0.948	0.898	1.42442e-28	0	OSBPL1A	Mature
CELF2	7.35076e-33	0.414277	0.976	0.948	1.50654e-28	0	CELF2	Mature
ESCO2	8.18244e-33	-0.320508	0.035	0.247	1.67699e-28	0	ESCO2	Mature
NAV3	8.89289e-33	0.53554	0.624	0.376	1.8226e-28	0	NAV3	Mature
PSMB3	1.00941e-32	-0.401693	0.858	0.946	2.0688e-28	0	PSMB3	Mature
FRMD4A	1.3369e-32	0.637471	0.876	0.779	2.73998e-28	0	FRMD4A	Mature
NRG3	1.35196e-32	0.763632	0.866	0.883	2.77084e-28	0	NRG3	Mature
HSPE1	1.39363e-32	-0.380089	0.936	0.97	2.85625e-28	0	HSPE1	Mature
SHCBP1	1.65337e-32	-0.331598	0.049	0.27	3.38858e-28	0	SHCBP1	Mature
RAC1	1.89144e-32	-0.30029	0.989	0.998	3.8765e-28	0	RAC1	Mature
SSH2	2.10584e-32	0.419199	0.975	0.927	4.31592e-28	0	SSH2	Mature
CDT1	2.11554e-32	-0.256958	0.015	0.208	4.33581e-28	0	CDT1	Mature
SLC25A3	2.90358e-32	-0.315225	0.993	0.999	5.95088e-28	0	SLC25A3	Mature
EEF1G	2.92834e-32	-0.288489	0.999	1	6.00164e-28	0	EEF1G	Mature
CDC20	3.0847e-32	-0.374259	0.042	0.26	6.3221e-28	0	CDC20	Mature
RPL10A	3.39239e-32	-0.271343	0.999	1	6.9527e-28	0	RPL10A	Mature
RPS27L	3.87208e-32	-0.336147	0.997	0.999	7.93582e-28	0	RPS27L	Mature
SNRPD1	3.87887e-32	-0.412783	0.788	0.889	7.94974e-28	0	SNRPD1	Mature
TEAD1	4.03981e-32	0.587598	0.93	0.871	8.27959e-28	0	TEAD1	Mature
BSG	4.68221e-32	-0.367559	0.954	0.986	9.5962e-28	0	BSG	Mature
SEMA5A	6.45451e-32	0.491539	0.975	0.92	1.32285e-27	0	SEMA5A	Mature
ARL15	7.29004e-32	0.481665	0.829	0.651	1.49409e-27	0	ARL15	Mature
TPX2	7.84043e-32	-0.566762	0.202	0.457	1.6069e-27	0	TPX2	Mature
DEPDC1	1.19538e-31	-0.314077	0.04	0.254	2.44994e-27	0	DEPDC1	Mature
ORC6	1.33062e-31	-0.403206	0.142	0.386	2.72711e-27	0	ORC6	Mature
SPRED1	1.36283e-31	0.49247	0.843	0.696	2.79313e-27	0	SPRED1	Mature
EIF4EBP1	1.62041e-31	-0.415454	0.712	0.875	3.32102e-27	0	EIF4EBP1	Mature
MBNL2	1.70935e-31	0.513183	0.831	0.691	3.50332e-27	0	MBNL2	Mature
SPC25	1.9285e-31	-0.315854	0.026	0.224	3.95246e-27	0	SPC25	Mature
DISC1	1.95469e-31	0.461071	0.779	0.585	4.00613e-27	0	DISC1	Mature
HMGB2	2.44121e-31	-0.57002	0.169	0.411	5.00326e-27	0	HMGB2	Mature
IGF1R	2.59602e-31	0.444726	0.826	0.633	5.32053e-27	0	IGF1R	Mature
FAM111B	2.60888e-31	-0.319034	0.008	0.188	5.3469e-27	0	FAM111B	Mature
DLGAP5	3.23167e-31	-0.41267	0.05	0.266	6.62331e-27	0	DLGAP5	Mature
UBB	3.7862e-31	-0.281755	0.997	0.999	7.75983e-27	0	UBB	Mature
RABGAP1L	3.98953e-31	0.456402	0.861	0.742	8.17653e-27	0	RABGAP1L	Mature
BBS5	4.00469e-31	0.552482	0.669	0.453	8.20761e-27	0	BBS5	Mature
ERC1	4.03583e-31	0.406214	0.948	0.866	8.27144e-27	0	ERC1	Mature
SLC3A2	4.40375e-31	-0.337021	0.992	0.999	9.02548e-27	0	SLC3A2	Mature
MAGI2	4.55601e-31	0.538111	0.826	0.681	9.33754e-27	0	MAGI2	Mature
RRM1	4.79698e-31	-0.441146	0.216	0.461	9.8314e-27	0	RRM1	Mature
ARIH1	5.0637e-31	0.473472	0.9	0.804	1.03781e-26	0	ARIH1	Mature
KIF2C	5.22081e-31	-0.306224	0.039	0.25	1.07001e-26	0	KIF2C	Mature
NHSL1	5.23333e-31	0.503701	0.99	0.973	1.07257e-26	0	NHSL1	Mature
MCM5	5.48722e-31	-0.310871	0.068	0.291	1.12461e-26	0	MCM5	Mature
FARP2	5.54464e-31	0.43453	0.925	0.836	1.13637e-26	0	FARP2	Mature
NF1	5.66962e-31	0.432632	0.89	0.77	1.16199e-26	0	NF1	Mature
NDC80	6.64938e-31	-0.394277	0.064	0.281	1.36279e-26	0	NDC80	Mature
CCNA2	7.7304e-31	-0.264696	0.031	0.23	1.58435e-26	0	CCNA2	Mature
PGAM1	9.20453e-31	-0.40466	0.669	0.844	1.88647e-26	0	PGAM1	Mature
PSMB5	1.12125e-30	-0.341927	0.943	0.99	2.29801e-26	0	PSMB5	Mature
ATAD2	1.13477e-30	-0.53921	0.189	0.435	2.32571e-26	0	ATAD2	Mature
NBEA	1.85253e-30	0.444052	0.549	0.332	3.79676e-26	0	NBEA	Mature
ASF1B	2.36878e-30	-0.273602	0.033	0.231	4.85482e-26	0	ASF1B	Mature
ST8SIA6	2.64588e-30	0.45336	0.791	0.628	5.42272e-26	0	ST8SIA6	Mature
BUB1B	3.38055e-30	-0.300551	0.029	0.224	6.92843e-26	0	BUB1B	Mature
AP2S1	3.54338e-30	-0.316643	0.978	0.993	7.26216e-26	0	AP2S1	Mature
H3F3A	3.60841e-30	-0.258469	0.999	1	7.39544e-26	0	H3F3A	Mature
MT-ND3	3.68818e-30	0.272327	1	1	7.55892e-26	0	MT-ND3	Mature
TUBA1C	5.74145e-30	-0.639775	0.61	0.772	1.17671e-25	0	TUBA1C	Mature
MIF	5.79129e-30	-0.254366	1	1	1.18692e-25	0	MIF	Mature
CHAF1A	6.10553e-30	-0.345408	0.097	0.33	1.25133e-25	0	CHAF1A	Mature
FBXO11	7.07804e-30	0.462019	0.854	0.723	1.45064e-25	0	FBXO11	Mature
ATP5F1D	7.8458e-30	-0.343904	0.972	0.986	1.608e-25	0	ATP5F1D	Mature
BRAF	8.73341e-30	0.40911	0.779	0.613	1.78991e-25	0	BRAF	Mature
USP34	8.80312e-30	0.382415	0.923	0.829	1.8042e-25	0	USP34	Mature
FABP5	9.48278e-30	-0.393181	0.961	0.984	1.9435e-25	0	FABP5	Mature
VEPH1	1.25265e-29	0.440379	0.937	0.864	2.56732e-25	0	VEPH1	Mature
PICALM	1.26973e-29	0.413428	0.852	0.705	2.60231e-25	0	PICALM	Mature
CTSD	1.35595e-29	-0.361394	0.989	0.993	2.77902e-25	0	CTSD	Mature
PDE3B	1.46645e-29	0.490805	0.781	0.584	3.0055e-25	0	PDE3B	Mature
RAD51AP1	1.74688e-29	-0.26244	0.032	0.226	3.58022e-25	0	RAD51AP1	Mature
CCNB1	1.90651e-29	-0.658893	0.224	0.467	3.90739e-25	0	CCNB1	Mature
DTYMK	2.02289e-29	-0.463168	0.468	0.678	4.14592e-25	0	DTYMK	Mature
TUBG1	2.10792e-29	-0.360386	0.188	0.436	4.32017e-25	0	TUBG1	Mature
TTK	2.37146e-29	-0.273414	0.036	0.233	4.8603e-25	0	TTK	Mature
SBF2	2.69694e-29	0.441903	0.884	0.757	5.52737e-25	0	SBF2	Mature
PRUNE2	3.61446e-29	0.551453	0.919	0.866	7.40784e-25	0	PRUNE2	Mature
SGO2	4.50006e-29	-0.403172	0.138	0.372	9.22287e-25	0	SGO2	Mature
DMXL1	4.59144e-29	0.434404	0.879	0.761	9.41016e-25	0	DMXL1	Mature
CYCS	5.95669e-29	-0.367093	0.918	0.97	1.22082e-24	0	CYCS	Mature
AUP1	6.04733e-29	-0.402321	0.653	0.81	1.2394e-24	0	AUP1	Mature
PDZRN3	6.14052e-29	0.510047	0.845	0.724	1.2585e-24	0	PDZRN3	Mature
PPM1H	6.79818e-29	0.436237	0.753	0.553	1.39329e-24	0	PPM1H	Mature
ZNF367	7.69058e-29	-0.275516	0.019	0.2	1.57618e-24	0	ZNF367	Mature
FBXW7	7.93465e-29	0.442194	0.792	0.621	1.62621e-24	0	FBXW7	Mature
NCAM2	8.0112e-29	0.487971	0.894	0.799	1.64189e-24	0	NCAM2	Mature
NAV2	8.07994e-29	0.477343	0.997	0.989	1.65598e-24	0	NAV2	Mature
RNASEK	8.7674e-29	-0.303777	0.997	0.997	1.79688e-24	0	RNASEK	Mature
C20orf194	9.45728e-29	0.414428	0.692	0.487	1.93827e-24	0	C20orf194	Mature
PARK7	9.51766e-29	-0.283214	0.989	1	1.95065e-24	0	PARK7	Mature
FYN	9.56437e-29	0.425506	0.904	0.802	1.96022e-24	0	FYN	Mature
CDC42BPA	9.68259e-29	0.45031	0.858	0.734	1.98445e-24	0	CDC42BPA	Mature
RFC2	9.70906e-29	-0.361926	0.167	0.41	1.98987e-24	0	RFC2	Mature
CACYBP	9.76553e-29	-0.391056	0.714	0.858	2.00145e-24	0	CACYBP	Mature
KIF14	9.85252e-29	-0.323965	0.058	0.268	2.01927e-24	0	KIF14	Mature
ABCB5	1.12562e-28	0.38425	0.983	0.968	2.30695e-24	0	ABCB5	Mature
CAMKMT	1.19892e-28	0.431436	0.811	0.656	2.45719e-24	0	CAMKMT	Mature
GTSE1	1.38774e-28	-0.362887	0.061	0.27	2.84418e-24	0	GTSE1	Mature
HMGN1	1.65173e-28	-0.400945	0.774	0.886	3.38523e-24	0	HMGN1	Mature
ZNF608	1.82529e-28	0.478898	0.65	0.441	3.74092e-24	0	ZNF608	Mature
FANCI	1.86363e-28	-0.386018	0.146	0.382	3.81952e-24	0	FANCI	Mature
HMGN2	2.15073e-28	-0.485252	0.366	0.606	4.40792e-24	0	HMGN2	Mature
MCM3	2.3409e-28	-0.460121	0.29	0.523	4.79768e-24	0	MCM3	Mature
NCAPG2	2.60189e-28	-0.36552	0.099	0.318	5.33258e-24	0	NCAPG2	Mature
POMP	2.7472e-28	-0.31604	0.964	0.99	5.63039e-24	0	POMP	Mature
NLK	2.85129e-28	0.459963	0.702	0.521	5.84371e-24	0	NLK	Mature
CHSY3	2.91327e-28	0.541287	0.823	0.696	5.97076e-24	0	CHSY3	Mature
MCM4	3.09857e-28	-0.350821	0.121	0.351	6.35051e-24	0	MCM4	Mature
GSK3B	3.38419e-28	0.427034	0.864	0.729	6.93589e-24	0	GSK3B	Mature
CENPE	3.57069e-28	-0.455391	0.118	0.346	7.31813e-24	0	CENPE	Mature
SPTBN1	3.71706e-28	0.394347	0.981	0.953	7.61811e-24	0	SPTBN1	Mature
DSTYK	4.13719e-28	0.404287	0.947	0.881	8.47917e-24	0	DSTYK	Mature
DNMT1	4.68849e-28	-0.462103	0.479	0.664	9.60905e-24	0	DNMT1	Mature
TECR	5.32748e-28	-0.390833	0.82	0.912	1.09187e-23	0	TECR	Mature
EVI5	5.578e-28	0.403033	0.816	0.689	1.14321e-23	0	EVI5	Mature
GUK1	6.10734e-28	-0.327058	0.974	0.989	1.2517e-23	0	GUK1	Mature
CDCA8	6.25593e-28	-0.26087	0.032	0.219	1.28215e-23	0	CDCA8	Mature
WDR70	7.82593e-28	0.378348	0.772	0.572	1.60392e-23	0	WDR70	Mature
ATP5F1B	8.27454e-28	-0.321203	0.971	0.99	1.69587e-23	0	ATP5F1B	Mature
PSMC3	8.8312e-28	-0.377237	0.639	0.801	1.80995e-23	0	PSMC3	Mature
ATM	9.58864e-28	0.390553	0.948	0.893	1.96519e-23	0	ATM	Mature
NUF2	1.02977e-27	-0.307556	0.047	0.244	2.1105e-23	0	NUF2	Mature
MPDZ	1.3731e-27	0.394499	0.804	0.643	2.81417e-23	0	MPDZ	Mature
TAOK3	1.40226e-27	0.408987	0.944	0.881	2.87392e-23	0	TAOK3	Mature
PELI2	1.47007e-27	0.502047	0.792	0.631	3.01292e-23	0	PELI2	Mature
PMEL	1.49868e-27	-0.290478	0.997	1	3.07155e-23	0	PMEL	Mature
ATP5MC3	1.53263e-27	-0.293843	0.99	0.997	3.14113e-23	0	ATP5MC3	Mature
HJURP	1.61493e-27	-0.294664	0.039	0.226	3.3098e-23	0	HJURP	Mature
MYL12A	1.62485e-27	-0.317365	0.967	0.989	3.33013e-23	0	MYL12A	Mature
PBRM1	1.64384e-27	0.35891	0.95	0.874	3.36904e-23	0	PBRM1	Mature
PEAK1	1.67232e-27	0.395404	0.78	0.589	3.42743e-23	0	PEAK1	Mature
ZNF106	2.17964e-27	0.296901	0.99	0.982	4.46717e-23	0	ZNF106	Mature
PHLDA2	2.58248e-27	-0.467006	0.578	0.755	5.29278e-23	0	PHLDA2	Mature
BUB1	2.64186e-27	-0.305446	0.067	0.273	5.41449e-23	0	BUB1	Mature
PRKD1	2.78856e-27	0.422861	0.834	0.69	5.71515e-23	0	PRKD1	Mature
CIT	3.00312e-27	-0.481806	0.242	0.483	6.15488e-23	0	CIT	Mature
RGS20	3.22986e-27	0.455966	0.877	0.83	6.6196e-23	0	RGS20	Mature
MBNL1	4.75973e-27	0.398294	0.89	0.779	9.75507e-23	0	MBNL1	Mature
HIST1H4C	5.20766e-27	-0.871039	0.489	0.67	1.06731e-22	0	HIST1H4C	Mature
MT-ATP8	5.44557e-27	0.338481	0.993	0.963	1.11607e-22	0	MT-ATP8	Mature
CENPK	5.65612e-27	-0.346183	0.135	0.358	1.15922e-22	0	CENPK	Mature
COG5	6.27632e-27	0.398527	0.786	0.615	1.28633e-22	0	COG5	Mature
TACC3	6.30256e-27	-0.286244	0.058	0.259	1.29171e-22	0	TACC3	Mature
PGK1	6.32863e-27	-0.332596	0.905	0.968	1.29705e-22	0	PGK1	Mature
GYPC	6.66366e-27	-0.339707	0.993	0.998	1.36572e-22	0	GYPC	Mature
POLQ	6.96777e-27	-0.256427	0.047	0.238	1.42805e-22	0	POLQ	Mature
TMTC2	7.08873e-27	0.481646	0.805	0.645	1.45283e-22	0	TMTC2	Mature
TMEM131	7.42989e-27	0.351513	0.696	0.493	1.52276e-22	0	TMEM131	Mature
SPIRE1	8.1035e-27	0.387277	0.865	0.738	1.66081e-22	0	SPIRE1	Mature
MAD2L1	9.82345e-27	-0.364945	0.164	0.391	2.01332e-22	0	MAD2L1	Mature
IL1RAPL1	1.19075e-26	0.595303	0.776	0.645	2.44043e-22	0	IL1RAPL1	Mature
LSM5	1.33233e-26	-0.37342	0.447	0.677	2.73061e-22	0	LSM5	Mature
FOXN3	1.33382e-26	0.40178	0.875	0.767	2.73366e-22	0	FOXN3	Mature
DIAPH2	1.41948e-26	0.408946	0.855	0.703	2.90923e-22	0	DIAPH2	Mature
JPT1	1.86029e-26	-0.432528	0.719	0.858	3.81266e-22	0	JPT1	Mature
QPCT	2.45383e-26	-0.293713	0.992	0.998	5.02912e-22	0	QPCT	Mature
SGO1	2.47127e-26	-0.26764	0.064	0.263	5.06488e-22	0	SGO1	Mature
NBL1	2.50072e-26	-0.373767	0.833	0.916	5.12522e-22	0	NBL1	Mature
RPS6KC1	2.52301e-26	0.408487	0.698	0.516	5.17091e-22	0	RPS6KC1	Mature
FBXL7	2.54433e-26	0.471928	0.957	0.902	5.21461e-22	0	FBXL7	Mature
PLXNC1	2.7127e-26	0.3955	0.95	0.905	5.55968e-22	0	PLXNC1	Mature
AC110285.1	2.73596e-26	0.409981	0.908	0.84	5.60735e-22	0	AC110285.1	Mature
MGST3	3.2408e-26	-0.276956	0.992	0.998	6.64202e-22	0	MGST3	Mature
DAPK1	3.26446e-26	0.442453	0.755	0.584	6.69051e-22	0	DAPK1	Mature
ZNF609	3.47634e-26	0.427869	0.759	0.606	7.12476e-22	0	ZNF609	Mature
RBFOX2	3.73605e-26	0.384246	0.859	0.731	7.65703e-22	0	RBFOX2	Mature
IMMP2L	3.80969e-26	0.540912	0.741	0.588	7.80795e-22	0	IMMP2L	Mature
CEP128	4.82023e-26	-0.582456	0.267	0.491	9.87906e-22	0	CEP128	Mature
GOLGB1	5.29945e-26	0.359322	0.9	0.798	1.08612e-21	0	GOLGB1	Mature
DST	5.61933e-26	0.436739	0.795	0.676	1.15168e-21	0	DST	Mature
EBP	5.86868e-26	-0.376588	0.643	0.8	1.20279e-21	0	EBP	Mature
ASAP1	6.14361e-26	0.361413	0.965	0.933	1.25913e-21	0	ASAP1	Mature
GPX4	6.25739e-26	-0.314917	0.968	0.988	1.28245e-21	0	GPX4	Mature
NRIP1	6.68443e-26	0.413783	0.823	0.703	1.36997e-21	0	NRIP1	Mature
H2AFX	7.3581e-26	-0.413308	0.184	0.407	1.50804e-21	0	H2AFX	Mature
GMNN	7.53702e-26	-0.401569	0.288	0.516	1.54471e-21	0	GMNN	Mature
TMEM241	9.05031e-26	0.387816	0.834	0.678	1.85486e-21	0	TMEM241	Mature
TCF12	1.09532e-25	0.393536	0.911	0.818	2.24486e-21	0	TCF12	Mature
BLM	1.27776e-25	-0.253343	0.06	0.255	2.61877e-21	0	BLM	Mature
HMGA1	1.34231e-25	-0.359807	0.565	0.752	2.75107e-21	0	HMGA1	Mature
ITPKB	1.64466e-25	0.424503	0.767	0.583	3.37074e-21	0	ITPKB	Mature
AURKAIP1	1.77591e-25	-0.324283	0.95	0.968	3.63973e-21	0	AURKAIP1	Mature
PIN1	1.78896e-25	-0.352999	0.667	0.829	3.66647e-21	0	PIN1	Mature
AGAP1	2.20263e-25	0.353969	0.933	0.823	4.51429e-21	0	AGAP1	Mature
HIST1H1B	2.94824e-25	-0.80428	0.086	0.278	6.04241e-21	0	HIST1H1B	Mature
BAZ2B	3.02922e-25	0.413614	0.788	0.632	6.20839e-21	0	BAZ2B	Mature
PARD3B	3.46758e-25	0.475186	0.648	0.466	7.1068e-21	0	PARD3B	Mature
ATP6V1F	3.70856e-25	-0.315109	0.976	0.99	7.60069e-21	0	ATP6V1F	Mature
ENO1	3.90538e-25	-0.316135	0.955	0.984	8.00407e-21	0	ENO1	Mature
NUCKS1	4.85143e-25	-0.42722	0.918	0.947	9.943e-21	0	NUCKS1	Mature
BTF3	4.88829e-25	-0.283344	0.987	0.998	1.00186e-20	0	BTF3	Mature
CLIC1	4.94817e-25	-0.335088	0.947	0.983	1.01413e-20	0	CLIC1	Mature
MDH2	5.15094e-25	-0.323596	0.894	0.95	1.05569e-20	0	MDH2	Mature
MLLT10	5.82673e-25	0.375134	0.82	0.644	1.19419e-20	0	MLLT10	Mature
PHF19	6.15126e-25	-0.354425	0.26	0.499	1.2607e-20	0	PHF19	Mature
SUMO2	6.84361e-25	-0.305846	0.958	0.989	1.4026e-20	0	SUMO2	Mature
LSM2	7.50908e-25	-0.351516	0.588	0.775	1.53899e-20	0	LSM2	Mature
PHGDH	7.76971e-25	-0.355391	0.487	0.692	1.5924e-20	0	PHGDH	Mature
BRIP1	8.84224e-25	-0.38625	0.106	0.309	1.81222e-20	0	BRIP1	Mature
CLASP1	1.02689e-24	0.379258	0.819	0.672	2.10462e-20	0	CLASP1	Mature
LDLRAD3	1.34007e-24	0.395158	0.896	0.802	2.74647e-20	0	LDLRAD3	Mature
NCOA2	1.4787e-24	0.380225	0.762	0.606	3.03061e-20	0	NCOA2	Mature
AL050309.1	1.51365e-24	0.360519	0.414	0.206	3.10222e-20	0	AL050309.1	Mature
PRDX2	1.57407e-24	-0.319889	0.965	0.991	3.22607e-20	0	PRDX2	Mature
LSM4	2.06384e-24	-0.343225	0.858	0.926	4.22984e-20	0	LSM4	Mature
PRKACB	2.07808e-24	0.420665	0.71	0.54	4.25902e-20	0	PRKACB	Mature
TMPO	2.53818e-24	-0.461789	0.325	0.531	5.202e-20	0	TMPO	Mature
KIF22	2.58574e-24	-0.260418	0.089	0.287	5.29948e-20	0	KIF22	Mature
SNX29	2.62141e-24	0.384721	0.742	0.557	5.37259e-20	0	SNX29	Mature
TBL1XR1	2.8446e-24	0.385072	0.85	0.694	5.83e-20	0	TBL1XR1	Mature
ATP10A	3.01236e-24	0.47458	0.866	0.815	6.17383e-20	0	ATP10A	Mature
AHNAK	3.08482e-24	0.379175	0.908	0.812	6.32234e-20	0	AHNAK	Mature
TUBB3	3.41328e-24	-0.439839	0.755	0.855	6.99552e-20	0	TUBB3	Mature
GABARAP	3.57444e-24	-0.31616	0.974	0.994	7.32582e-20	0	GABARAP	Mature
REV3L	3.67908e-24	0.405411	0.915	0.842	7.54027e-20	0	REV3L	Mature
CYC1	3.74661e-24	-0.352025	0.712	0.845	7.67869e-20	0	CYC1	Mature
PLK1	4.186e-24	-0.310503	0.046	0.221	8.5792e-20	0	PLK1	Mature
RFC4	4.367e-24	-0.273601	0.118	0.325	8.95017e-20	0	RFC4	Mature
COP1	5.40744e-24	0.347797	0.809	0.674	1.10826e-19	0	COP1	Mature
TMEM135	5.60522e-24	0.37028	0.781	0.607	1.14879e-19	0	TMEM135	Mature
UTY	6.37069e-24	0.378148	0.706	0.519	1.30567e-19	0	UTY	Mature
PTK2	6.4896e-24	0.370971	0.915	0.827	1.33004e-19	0	PTK2	Mature
PSMB2	9.56056e-24	-0.326045	0.767	0.884	1.95944e-19	0	PSMB2	Mature
TBC1D5	9.99656e-24	0.43477	0.834	0.746	2.0488e-19	0	TBC1D5	Mature
MET	1.05501e-23	0.441679	0.866	0.78	2.16225e-19	0	MET	Mature
TNRC6B	1.20699e-23	0.38656	0.758	0.586	2.47372e-19	0	TNRC6B	Mature
ARPC3	1.32391e-23	-0.274366	0.974	0.991	2.71335e-19	0	ARPC3	Mature
PCCA	1.52395e-23	0.407379	0.745	0.575	3.12334e-19	0	PCCA	Mature
PSMB1	1.79136e-23	-0.277013	0.961	0.987	3.6714e-19	0	PSMB1	Mature
SLC43A3	2.03055e-23	-0.324683	0.244	0.472	4.16161e-19	0	SLC43A3	Mature
MRPL37	2.17534e-23	-0.331858	0.492	0.688	4.45837e-19	0	MRPL37	Mature
PELI1	2.19975e-23	0.471707	0.588	0.409	4.50838e-19	0	PELI1	Mature
ADRM1	2.51155e-23	-0.335052	0.675	0.82	5.14741e-19	0	ADRM1	Mature
CENPA	2.66653e-23	-0.325362	0.074	0.258	5.46505e-19	0	CENPA	Mature
STRN3	2.70863e-23	0.343155	0.734	0.56	5.55133e-19	0	STRN3	Mature
HSPD1	2.72181e-23	-0.311531	0.975	0.984	5.57835e-19	0	HSPD1	Mature
GADD45GIP1	3.547e-23	-0.29359	0.879	0.947	7.26957e-19	0	GADD45GIP1	Mature
FXYD5	3.72477e-23	-0.395063	0.709	0.867	7.63392e-19	0	FXYD5	Mature
POP7	4.31542e-23	-0.324069	0.379	0.591	8.84445e-19	0	POP7	Mature
TULP4	4.34898e-23	0.359833	0.88	0.784	8.91324e-19	0	TULP4	Mature
TTC28	4.7578e-23	0.403478	0.663	0.495	9.75112e-19	0	TTC28	Mature
RAPGEF2	4.96008e-23	0.399678	0.721	0.541	1.01657e-18	0	RAPGEF2	Mature
HELLS	5.01514e-23	-0.363256	0.202	0.421	1.02785e-18	0	HELLS	Mature
VKORC1	5.52673e-23	-0.304699	0.837	0.919	1.1327e-18	0	VKORC1	Mature
CENPX	5.56641e-23	-0.349039	0.652	0.782	1.14084e-18	0	CENPX	Mature
MLF2	5.61197e-23	-0.334916	0.717	0.843	1.15017e-18	0	MLF2	Mature
TNKS	5.6455e-23	0.386648	0.794	0.667	1.15704e-18	0	TNKS	Mature
DLG1	7.01247e-23	0.360975	0.866	0.761	1.43721e-18	0	DLG1	Mature
TUFM	8.69126e-23	-0.30985	0.875	0.954	1.78127e-18	0	TUFM	Mature
CREBRF	8.87655e-23	0.412888	0.712	0.559	1.81925e-18	0	CREBRF	Mature
ARPC1A	9.27459e-23	-0.313227	0.866	0.93	1.90083e-18	0	ARPC1A	Mature
ANKRD44	9.77361e-23	0.371815	0.85	0.713	2.0031e-18	0	ANKRD44	Mature
N4BP2L2	1.02447e-22	0.360084	0.875	0.779	2.09964e-18	0	N4BP2L2	Mature
DNAJC9	1.2232e-22	-0.363559	0.29	0.504	2.50694e-18	0	DNAJC9	Mature
CDCA2	1.39945e-22	-0.266692	0.068	0.247	2.86818e-18	0	CDCA2	Mature
CCT6A	1.43965e-22	-0.325015	0.873	0.927	2.95057e-18	0	CCT6A	Mature
USP1	1.52427e-22	-0.34264	0.205	0.416	3.12399e-18	0	USP1	Mature
CSE1L	1.5285e-22	-0.324496	0.265	0.491	3.13267e-18	0	CSE1L	Mature
MTCH1	1.63115e-22	-0.317755	0.83	0.909	3.34305e-18	0	MTCH1	Mature
UBE2M	1.65213e-22	-0.321939	0.82	0.918	3.38604e-18	0	UBE2M	Mature
VTI1A	1.6837e-22	0.367265	0.776	0.642	3.45075e-18	0	VTI1A	Mature
NME4	1.82035e-22	-0.319587	0.939	0.958	3.73082e-18	0	NME4	Mature
ILF2	2.0841e-22	-0.354704	0.604	0.76	4.27137e-18	0	ILF2	Mature
SMC2	2.15391e-22	-0.368949	0.294	0.507	4.41444e-18	0	SMC2	Mature
FBXO5	2.34146e-22	-0.302984	0.081	0.262	4.79882e-18	0	FBXO5	Mature
ETV6	2.54824e-22	0.377471	0.827	0.704	5.22262e-18	0	ETV6	Mature
PSMC5	2.89876e-22	-0.325069	0.67	0.832	5.941e-18	0	PSMC5	Mature
GSTP1	3.10991e-22	-0.317783	1	1	6.37377e-18	0	GSTP1	Mature
AFF4	3.36323e-22	0.375809	0.903	0.828	6.89295e-18	0	AFF4	Mature
SPCS1	3.71498e-22	-0.286181	0.933	0.959	7.61385e-18	0	SPCS1	Mature
SOD1	3.76875e-22	-0.260787	0.985	0.998	7.72404e-18	0	SOD1	Mature
HSBP1	4.43162e-22	-0.294667	0.935	0.967	9.08261e-18	0	HSBP1	Mature
ZC3H12C	5.5529e-22	0.49431	0.845	0.765	1.13807e-17	0	ZC3H12C	Mature
KAT6B	6.68563e-22	0.369077	0.628	0.456	1.37022e-17	0	KAT6B	Mature
ABI1	6.81221e-22	0.364086	0.712	0.571	1.39616e-17	0	ABI1	Mature
DAD1	7.12507e-22	-0.276267	0.943	0.98	1.46028e-17	0	DAD1	Mature
ATP6V1G1	7.48355e-22	-0.265876	0.989	0.994	1.53375e-17	0	ATP6V1G1	Mature
TRMT112	7.68607e-22	-0.300532	0.836	0.927	1.57526e-17	0	TRMT112	Mature
EDF1	7.74406e-22	-0.284085	0.953	0.981	1.58715e-17	0	EDF1	Mature
FAM172A	7.7608e-22	0.381815	0.794	0.65	1.59058e-17	0	FAM172A	Mature
ANP32B	8.09188e-22	-0.352511	0.882	0.927	1.65843e-17	0	ANP32B	Mature
NDUFC2	8.19415e-22	-0.281567	0.974	0.991	1.67939e-17	0	NDUFC2	Mature
PGP	8.44919e-22	-0.36544	0.611	0.764	1.73166e-17	0	PGP	Mature
FBXO32	8.52258e-22	0.370262	0.948	0.906	1.7467e-17	0	FBXO32	Mature
TANC1	9.05497e-22	0.379496	0.873	0.752	1.85582e-17	0	TANC1	Mature
CDK2AP1	9.08427e-22	-0.296342	0.904	0.955	1.86182e-17	0	CDK2AP1	Mature
TOMM6	1.07235e-21	-0.29518	0.935	0.975	2.19779e-17	0	TOMM6	Mature
SUB1	1.36966e-21	-0.299586	0.901	0.945	2.80713e-17	0	SUB1	Mature
CDYL	1.80527e-21	0.361474	0.815	0.686	3.6999e-17	0	CDYL	Mature
TOMM40	1.834e-21	-0.311222	0.418	0.631	3.75878e-17	0	TOMM40	Mature
WDFY1	1.99873e-21	0.363374	0.933	0.903	4.09639e-17	0	WDFY1	Mature
MRPL51	2.16398e-21	-0.279173	0.935	0.961	4.43507e-17	0	MRPL51	Mature
ROBO1	2.33054e-21	0.342093	0.724	0.537	4.77645e-17	0	ROBO1	Mature
MZT2B	2.33656e-21	-0.250274	0.965	0.986	4.78879e-17	0	MZT2B	Mature
RAB38	2.39605e-21	0.250185	0.989	0.998	4.91071e-17	0	RAB38	Mature
DHFR	2.42788e-21	-0.299181	0.171	0.374	4.97593e-17	0	DHFR	Mature
TBC1D22A	2.53235e-21	0.328498	0.816	0.671	5.19005e-17	0	TBC1D22A	Mature
RICTOR	2.74938e-21	0.317208	0.691	0.502	5.63485e-17	0	RICTOR	Mature
KNL1	2.84839e-21	-0.302659	0.102	0.29	5.83777e-17	0	KNL1	Mature
PDXDC1	3.28542e-21	0.32635	0.861	0.77	6.73348e-17	0	PDXDC1	Mature
KMT5B	3.83749e-21	0.30812	0.564	0.358	7.86494e-17	0	KMT5B	Mature
MKLN1	4.04188e-21	0.341459	0.792	0.663	8.28383e-17	0	MKLN1	Mature
KDM6A	4.29128e-21	0.337992	0.623	0.433	8.79497e-17	0	KDM6A	Mature
TALDO1	4.51697e-21	-0.277706	0.955	0.982	9.25752e-17	0	TALDO1	Mature
RPL22L1	4.61427e-21	-0.366371	0.855	0.898	9.45696e-17	0	RPL22L1	Mature
PA2G4	4.75129e-21	-0.32908	0.801	0.884	9.73776e-17	0	PA2G4	Mature
ANKIB1	5.01392e-21	0.334603	0.755	0.59	1.0276e-16	0	ANKIB1	Mature
DIS3L2	5.21693e-21	0.351712	0.713	0.549	1.06921e-16	0	DIS3L2	Mature
LY6E	5.73819e-21	-0.330871	0.744	0.88	1.17604e-16	0	LY6E	Mature
STOML2	6.02056e-21	-0.314874	0.802	0.889	1.23391e-16	0	STOML2	Mature
C1QBP	6.65835e-21	-0.310817	0.896	0.935	1.36463e-16	0	C1QBP	Mature
SSU72	6.77915e-21	-0.303238	0.971	0.989	1.38939e-16	0	SSU72	Mature
HMGB3	6.78928e-21	-0.393455	0.368	0.572	1.39146e-16	0	HMGB3	Mature
KMT2C	6.91127e-21	0.358748	0.822	0.7	1.41647e-16	0	KMT2C	Mature
TECPR2	7.86731e-21	0.38295	0.692	0.549	1.61241e-16	0	TECPR2	Mature
INVS	8.33986e-21	0.353767	0.76	0.629	1.70925e-16	0	INVS	Mature
RFX3	8.94662e-21	0.38141	0.638	0.449	1.83361e-16	0	RFX3	Mature
AP003049.2	1.01834e-20	0.365667	0.468	0.279	2.08709e-16	0	AP003049.2	Mature
LINC02099	1.1041e-20	0.351991	0.921	0.851	2.26286e-16	0	LINC02099	Mature
RAB5C	1.11714e-20	-0.311454	0.833	0.929	2.28958e-16	0	RAB5C	Mature
HNRNPC	1.12534e-20	0.275416	0.976	0.964	2.30638e-16	0	HNRNPC	Mature
CSTB	1.28167e-20	-0.296178	0.975	0.988	2.62678e-16	0	CSTB	Mature
AFF3	1.40573e-20	0.381986	0.496	0.296	2.88104e-16	0	AFF3	Mature
RASSF8	1.43301e-20	0.361591	0.837	0.747	2.93695e-16	0	RASSF8	Mature
CHKA	1.74155e-20	0.358536	0.838	0.691	3.5693e-16	0	CHKA	Mature
TRIR	1.84929e-20	-0.299528	0.89	0.947	3.79011e-16	0	TRIR	Mature
PRR11	1.97722e-20	-0.294068	0.104	0.285	4.0523e-16	0	PRR11	Mature
CTNND1	2.38052e-20	0.331932	0.755	0.594	4.87887e-16	0	CTNND1	Mature
ERH	2.41851e-20	-0.311768	0.816	0.903	4.95673e-16	0	ERH	Mature
CHD9	2.44126e-20	0.337238	0.826	0.717	5.00336e-16	0	CHD9	Mature
KIF18A	2.64263e-20	-0.281246	0.089	0.267	5.41607e-16	0	KIF18A	Mature
AKAP13	2.677e-20	0.350826	0.857	0.741	5.48652e-16	0	AKAP13	Mature
PTGES3	2.78108e-20	-0.311388	0.907	0.947	5.69982e-16	0	PTGES3	Mature
CACNA2D1	2.9272e-20	0.326389	0.567	0.379	5.99929e-16	0	CACNA2D1	Mature
MAML3	2.94726e-20	0.39953	0.467	0.285	6.04042e-16	0	MAML3	Mature
BRCA2	3.66743e-20	-0.266036	0.127	0.317	7.5164e-16	0	BRCA2	Mature
CYBA	4.20472e-20	-0.283343	0.985	0.991	8.61756e-16	0	CYBA	Mature
PSIP1	4.41088e-20	-0.363363	0.529	0.691	9.04009e-16	0	PSIP1	Mature
LRBA	4.54164e-20	0.351262	0.847	0.714	9.30809e-16	0	LRBA	Mature
SPPL3	4.81796e-20	0.347517	0.749	0.609	9.87441e-16	0	SPPL3	Mature
WFDC1	4.85092e-20	-0.498752	0.545	0.721	9.94195e-16	0	WFDC1	Mature
MYCBP2	5.59453e-20	0.313525	0.916	0.86	1.1466e-15	0	MYCBP2	Mature
FRS2	5.70908e-20	0.373956	0.666	0.521	1.17008e-15	0	FRS2	Mature
ST3GAL6	5.71716e-20	0.349999	0.875	0.792	1.17173e-15	0	ST3GAL6	Mature
CFAP61	5.8431e-20	0.697595	0.655	0.543	1.19754e-15	0	CFAP61	Mature
STK32A	6.34389e-20	0.400009	0.734	0.604	1.30018e-15	0	STK32A	Mature
GNG5	6.50243e-20	-0.292552	0.932	0.967	1.33267e-15	0	GNG5	Mature
HMBOX1	7.20277e-20	0.329453	0.673	0.494	1.47621e-15	0	HMBOX1	Mature
NDUFS3	7.45836e-20	-0.312661	0.689	0.824	1.52859e-15	0	NDUFS3	Mature
RORA	8.09559e-20	0.411619	0.454	0.273	1.65919e-15	0	RORA	Mature
NCAPD3	8.55025e-20	-0.269072	0.159	0.358	1.75237e-15	0	NCAPD3	Mature
CCT8	9.28784e-20	-0.284999	0.836	0.929	1.90354e-15	0	CCT8	Mature
VWA8	1.09902e-19	0.359287	0.6	0.441	2.25245e-15	0	VWA8	Mature
ZNF644	1.29537e-19	0.331869	0.818	0.698	2.65486e-15	0	ZNF644	Mature
CHD6	1.39397e-19	0.347668	0.74	0.606	2.85695e-15	0	CHD6	Mature
SPCS2	1.41367e-19	-0.26968	0.955	0.986	2.89731e-15	0	SPCS2	Mature
CARHSP1	1.46907e-19	-0.332677	0.578	0.75	3.01087e-15	0	CARHSP1	Mature
TIMM13	1.47163e-19	-0.292369	0.884	0.947	3.01611e-15	0	TIMM13	Mature
YWHAH	1.49087e-19	-0.33671	0.727	0.821	3.05554e-15	0	YWHAH	Mature
DCTPP1	1.57119e-19	-0.312456	0.454	0.633	3.22015e-15	0	DCTPP1	Mature
ANKRD12	1.65782e-19	0.33008	0.879	0.788	3.3977e-15	0	ANKRD12	Mature
LRCH3	1.71441e-19	0.350073	0.723	0.581	3.51369e-15	0	LRCH3	Mature
PTBP2	1.95016e-19	0.336791	0.689	0.503	3.99686e-15	0	PTBP2	Mature
EHBP1	1.99423e-19	0.371516	0.78	0.646	4.08718e-15	0	EHBP1	Mature
SYT14	2.07876e-19	0.392244	0.751	0.634	4.26042e-15	0	SYT14	Mature
FNDC3B	2.12991e-19	0.379262	0.763	0.64	4.36525e-15	0	FNDC3B	Mature
COPRS	2.23693e-19	-0.295481	0.705	0.821	4.58459e-15	0	COPRS	Mature
SNHG14	2.34205e-19	0.321988	0.524	0.337	4.80004e-15	0	SNHG14	Mature
EPC1	2.62321e-19	0.313414	0.71	0.528	5.37626e-15	0	EPC1	Mature
IGSF11	2.72457e-19	0.357382	0.618	0.444	5.58402e-15	0	IGSF11	Mature
CPQ	2.76884e-19	0.343021	0.903	0.84	5.67473e-15	0	CPQ	Mature
MYL12B	2.77277e-19	-0.256192	0.976	0.989	5.68279e-15	0	MYL12B	Mature
TPRKB	2.77683e-19	-0.290334	0.298	0.497	5.69111e-15	0	TPRKB	Mature
SLC25A13	3.14379e-19	0.330499	0.834	0.755	6.44321e-15	0	SLC25A13	Mature
DOCK4	3.28098e-19	0.377691	0.607	0.431	6.72437e-15	0	DOCK4	Mature
DOCK7	3.60185e-19	0.325656	0.87	0.783	7.382e-15	0	DOCK7	Mature
UPP1	3.63585e-19	-0.327463	0.772	0.873	7.45168e-15	0	UPP1	Mature
RACGAP1	3.73726e-19	-0.260771	0.111	0.287	7.65952e-15	0	RACGAP1	Mature
CTSA	4.03623e-19	-0.285986	0.891	0.947	8.27226e-15	0	CTSA	Mature
AOPEP	4.2881e-19	0.357054	0.646	0.479	8.78845e-15	0	AOPEP	Mature
SNU13	4.65498e-19	-0.269854	0.9	0.942	9.54037e-15	0	SNU13	Mature
RBM8A	4.78435e-19	-0.291388	0.716	0.819	9.80553e-15	0	RBM8A	Mature
SRSF9	4.83946e-19	-0.305872	0.84	0.904	9.91847e-15	0	SRSF9	Mature
CUTA	4.98366e-19	-0.270804	0.958	0.981	1.0214e-14	0	CUTA	Mature
MAPK8	5.53795e-19	0.365932	0.719	0.58	1.135e-14	0	MAPK8	Mature
TRMT9B	5.80465e-19	0.363027	0.563	0.392	1.18966e-14	0	TRMT9B	Mature
PPFIBP1	5.85668e-19	0.319005	0.818	0.742	1.20033e-14	0	PPFIBP1	Mature
PAN3	6.00503e-19	0.351418	0.749	0.626	1.23073e-14	0	PAN3	Mature
MTFP1	6.93025e-19	-0.250762	0.208	0.403	1.42035e-14	0	MTFP1	Mature
PKD2	6.94285e-19	0.325706	0.869	0.76	1.42294e-14	0	PKD2	Mature
FGD4	8.0333e-19	0.420206	0.735	0.611	1.64642e-14	0	FGD4	Mature
LRCH1	8.06544e-19	0.354561	0.755	0.633	1.65301e-14	0	LRCH1	Mature
KDM4C	8.26061e-19	0.335488	0.565	0.407	1.69301e-14	0	KDM4C	Mature
SLC39A11	8.52722e-19	0.349205	0.62	0.462	1.74765e-14	0	SLC39A11	Mature
ZCCHC7	9.6989e-19	0.314543	0.694	0.556	1.98779e-14	0	ZCCHC7	Mature
SAP18	1.12342e-18	-0.262994	0.904	0.966	2.30246e-14	0	SAP18	Mature
MRPL12	1.14263e-18	-0.28326	0.669	0.819	2.34182e-14	0	MRPL12	Mature
NAPA	1.14398e-18	-0.32376	0.649	0.77	2.34458e-14	0	NAPA	Mature
AC009495.1	1.18068e-18	0.400854	0.727	0.597	2.4198e-14	0	AC009495.1	Mature
SLBP	1.18443e-18	-0.301314	0.379	0.576	2.4275e-14	0	SLBP	Mature
YAP1	1.19617e-18	0.316011	0.71	0.56	2.45155e-14	0	YAP1	Mature
RALGAPA1	1.19843e-18	0.311803	0.618	0.441	2.45619e-14	0	RALGAPA1	Mature
ATP5PO	1.33379e-18	-0.257304	0.908	0.944	2.7336e-14	0	ATP5PO	Mature
SDF2L1	1.33802e-18	-0.308821	0.699	0.821	2.74228e-14	0	SDF2L1	Mature
GRIK2	1.35573e-18	0.421775	0.546	0.389	2.77857e-14	0	GRIK2	Mature
TUBB2A	1.6125e-18	-0.31422	0.437	0.624	3.30482e-14	0	TUBB2A	Mature
VPS53	1.6208e-18	0.314201	0.79	0.681	3.32182e-14	0	VPS53	Mature
FBXL17	1.62906e-18	0.36935	0.684	0.542	3.33877e-14	0	FBXL17	Mature
HAT1	1.75679e-18	-0.301762	0.396	0.578	3.60055e-14	0	HAT1	Mature
MSC-AS1	1.89306e-18	0.397596	0.599	0.445	3.87983e-14	0	MSC-AS1	Mature
PPP3CA	1.89476e-18	0.354839	0.713	0.56	3.88331e-14	0	PPP3CA	Mature
CNIH4	2.00237e-18	-0.301556	0.674	0.803	4.10385e-14	0	CNIH4	Mature
CERT1	2.01435e-18	0.337416	0.939	0.9	4.12841e-14	0	CERT1	Mature
PHB	2.25178e-18	-0.278899	0.893	0.95	4.61503e-14	0	PHB	Mature
COX8A	2.28815e-18	-0.256236	0.965	0.989	4.68956e-14	0	COX8A	Mature
KIAA1109	2.46834e-18	0.297461	0.572	0.394	5.05886e-14	0	KIAA1109	Mature
SENP6	2.63251e-18	0.32658	0.723	0.578	5.39534e-14	0	SENP6	Mature
PSME2	2.69543e-18	-0.306979	0.699	0.823	5.52429e-14	0	PSME2	Mature
HS2ST1	3.2359e-18	0.342348	0.833	0.708	6.63198e-14	0	HS2ST1	Mature
RBM6	3.60529e-18	0.304972	0.797	0.686	7.38903e-14	0	RBM6	Mature
ITFG1	3.63722e-18	0.311081	0.806	0.682	7.45449e-14	0	ITFG1	Mature
WWC2	3.6665e-18	0.304555	0.663	0.503	7.51449e-14	0	WWC2	Mature
ATP6V0A1	3.82045e-18	0.312044	0.735	0.605	7.83001e-14	0	ATP6V0A1	Mature
PARP1	3.94803e-18	-0.304142	0.802	0.884	8.09149e-14	0	PARP1	Mature
HELZ	3.9588e-18	0.307542	0.741	0.608	8.11355e-14	0	HELZ	Mature
R3HDM2	4.15447e-18	0.336405	0.737	0.624	8.51458e-14	0	R3HDM2	Mature
NDUFAB1	4.17825e-18	-0.267761	0.901	0.953	8.56332e-14	0	NDUFAB1	Mature
EXOSC8	4.64188e-18	-0.290506	0.263	0.463	9.51354e-14	0	EXOSC8	Mature
ZMYM2	4.74177e-18	0.328575	0.68	0.547	9.71826e-14	0	ZMYM2	Mature
UBE2H	5.21281e-18	0.346781	0.72	0.611	1.06837e-13	0	UBE2H	Mature
VEGFB	5.47667e-18	-0.286961	0.922	0.968	1.12244e-13	0	VEGFB	Mature
ARID5B	5.8937e-18	0.355134	0.851	0.756	1.20791e-13	0	ARID5B	Mature
AURKA	6.51365e-18	-0.40387	0.18	0.355	1.33497e-13	0	AURKA	Mature
TMA7	6.63329e-18	-0.258729	0.954	0.973	1.35949e-13	0	TMA7	Mature
COPE	6.71666e-18	-0.275418	0.877	0.941	1.37658e-13	0	COPE	Mature
ST5	6.85848e-18	0.326653	0.758	0.621	1.40565e-13	0	ST5	Mature
SIK3	7.15125e-18	0.316685	0.829	0.696	1.46565e-13	0	SIK3	Mature
CDK4	7.27522e-18	-0.285368	0.733	0.84	1.49106e-13	0	CDK4	Mature
MITF	7.40943e-18	0.273324	0.987	0.995	1.51856e-13	0	MITF	Mature
HNRNPDL	7.94586e-18	-0.272593	0.909	0.953	1.6285e-13	0	HNRNPDL	Mature
ASH1L	8.06038e-18	0.283309	0.822	0.686	1.65197e-13	0	ASH1L	Mature
MACF1	8.67843e-18	0.33231	0.879	0.782	1.77864e-13	0	MACF1	Mature
GAB2	8.69791e-18	0.396929	0.843	0.745	1.78264e-13	0	GAB2	Mature
MTRNR2L12	8.8149e-18	0.26169	0.978	0.948	1.80661e-13	0	MTRNR2L12	Mature
CBR3	8.86214e-18	-0.347995	0.486	0.659	1.8163e-13	0	CBR3	Mature
CYTH3	8.92098e-18	0.368922	0.896	0.856	1.82836e-13	0	CYTH3	Mature
SCFD2	8.97186e-18	0.37358	0.753	0.649	1.83878e-13	0	SCFD2	Mature
AKT1	9.64783e-18	-0.282266	0.483	0.671	1.97732e-13	0	AKT1	Mature
SSBP1	9.84382e-18	-0.267021	0.848	0.923	2.01749e-13	0	SSBP1	Mature
CUX1	1.00068e-17	0.324709	0.875	0.761	2.0509e-13	0	CUX1	Mature
POLR3K	1.01291e-17	-0.274012	0.294	0.489	2.07595e-13	0	POLR3K	Mature
GPAA1	1.02423e-17	-0.285394	0.636	0.798	2.09916e-13	0	GPAA1	Mature
FOXN2	1.0576e-17	0.334696	0.71	0.55	2.16755e-13	0	FOXN2	Mature
CDCA4	1.17984e-17	-0.303228	0.187	0.363	2.41808e-13	0	CDCA4	Mature
LSAMP	1.34643e-17	0.453364	0.701	0.582	2.75952e-13	0	LSAMP	Mature
R3HCC1L	1.35067e-17	0.297193	0.731	0.58	2.76819e-13	0	R3HCC1L	Mature
TANC2	1.39983e-17	0.328591	0.714	0.559	2.86896e-13	0	TANC2	Mature
RASAL2	1.45221e-17	0.344688	0.733	0.6	2.9763e-13	0	RASAL2	Mature
BIRC6	1.46028e-17	0.295244	0.919	0.871	2.99284e-13	0	BIRC6	Mature
RPP25	1.55629e-17	-0.272011	0.428	0.606	3.18962e-13	0	RPP25	Mature
NOP10	1.64077e-17	-0.273571	0.925	0.962	3.36276e-13	0	NOP10	Mature
NFAT5	1.75793e-17	0.351245	0.681	0.545	3.60287e-13	0	NFAT5	Mature
RHOC	1.76339e-17	-0.279707	0.734	0.854	3.61406e-13	0	RHOC	Mature
NDUFB10	1.79223e-17	-0.258929	0.967	0.983	3.67317e-13	0	NDUFB10	Mature
TLE1	1.85142e-17	0.355393	0.747	0.631	3.79449e-13	0	TLE1	Mature
ANKS1A	1.93137e-17	0.304116	0.671	0.536	3.95833e-13	0	ANKS1A	Mature
TUBB6	1.97862e-17	-0.316399	0.493	0.658	4.05519e-13	0	TUBB6	Mature
GGCT	1.979e-17	-0.306361	0.568	0.716	4.05596e-13	0	GGCT	Mature
TRAK2	2.02737e-17	0.344969	0.916	0.868	4.1551e-13	0	TRAK2	Mature
QDPR	2.04149e-17	-0.260474	0.866	0.921	4.18403e-13	0	QDPR	Mature
SRP9	2.09147e-17	-0.294672	0.659	0.794	4.28646e-13	0	SRP9	Mature
CKLF	2.44658e-17	-0.295796	0.496	0.671	5.01427e-13	0	CKLF	Mature
TRA2A	2.53408e-17	0.295733	0.652	0.492	5.19359e-13	0	TRA2A	Mature
PTTG1IP	2.67372e-17	0.260466	0.99	0.976	5.47978e-13	0	PTTG1IP	Mature
SND1	2.8386e-17	0.298348	0.901	0.842	5.8177e-13	0	SND1	Mature
ATRX	2.9651e-17	0.302594	0.915	0.87	6.07697e-13	0	ATRX	Mature
RPA3	3.33086e-17	-0.297913	0.457	0.638	6.8266e-13	0	RPA3	Mature
AMBRA1	3.45798e-17	0.330929	0.708	0.57	7.08712e-13	0	AMBRA1	Mature
OSBPL8	3.59145e-17	0.297739	0.922	0.88	7.36067e-13	0	OSBPL8	Mature
MIR222HG	3.7027e-17	0.29038	0.485	0.308	7.58868e-13	0	MIR222HG	Mature
UBR5	3.72223e-17	0.309652	0.685	0.546	7.62871e-13	0	UBR5	Mature
CAMK2D	3.74721e-17	0.327437	0.695	0.562	7.6799e-13	0	CAMK2D	Mature
CENPN	3.77536e-17	-0.254562	0.152	0.325	7.73759e-13	0	CENPN	Mature
BPTF	3.90755e-17	0.287137	0.948	0.885	8.00852e-13	0	BPTF	Mature
PSMA2	3.92816e-17	-0.251222	0.875	0.943	8.05077e-13	0	PSMA2	Mature
ECM1	3.99759e-17	-0.280436	0.625	0.766	8.19306e-13	0	ECM1	Mature
ADIPOR2	4.0078e-17	0.306896	0.869	0.796	8.21399e-13	0	ADIPOR2	Mature
BICD1	4.02701e-17	0.30624	0.609	0.445	8.25337e-13	0	BICD1	Mature
PHB2	4.08288e-17	-0.269836	0.854	0.912	8.36787e-13	0	PHB2	Mature
GTF2F2	4.32632e-17	0.331492	0.933	0.892	8.8668e-13	0	GTF2F2	Mature
GDF15	4.74602e-17	-0.542349	0.565	0.716	9.72697e-13	0	GDF15	Mature
SSRP1	4.82781e-17	-0.271969	0.423	0.611	9.8946e-13	0	SSRP1	Mature
GGH	4.94138e-17	-0.286613	0.552	0.715	1.01274e-12	0	GGH	Mature
TUBA1A	4.96126e-17	-0.335563	0.909	0.94	1.01681e-12	0	TUBA1A	Mature
PIK3CB	5.20933e-17	0.316767	0.713	0.58	1.06765e-12	0	PIK3CB	Mature
PARD3	5.38736e-17	0.333298	0.695	0.572	1.10414e-12	0	PARD3	Mature
RNF130	6.52602e-17	0.283971	0.89	0.808	1.33751e-12	0	RNF130	Mature
MGAT5	6.66216e-17	0.309045	0.737	0.593	1.36541e-12	0	MGAT5	Mature
PTPRK	6.71864e-17	0.291649	0.617	0.455	1.37699e-12	0	PTPRK	Mature
POLR2E	6.94613e-17	-0.269035	0.733	0.86	1.42361e-12	0	POLR2E	Mature
MELK	8.13277e-17	-0.311019	0.205	0.379	1.66681e-12	0	MELK	Mature
CSNK1A1	8.18913e-17	0.278741	0.908	0.84	1.67836e-12	0	CSNK1A1	Mature
GAB1	8.46386e-17	0.299716	0.657	0.483	1.73467e-12	0	GAB1	Mature
KIF23	8.68646e-17	-0.350062	0.173	0.34	1.78029e-12	0	KIF23	Mature
H2AFV	8.73227e-17	-0.305381	0.77	0.854	1.78968e-12	0	H2AFV	Mature
MRTFA	9.34888e-17	0.271541	0.646	0.459	1.91605e-12	0	MRTFA	Mature
RBMS1	9.8829e-17	0.349278	0.826	0.745	2.0255e-12	0	RBMS1	Mature
RABGAP1	9.92664e-17	0.299492	0.666	0.521	2.03446e-12	0	RABGAP1	Mature
APBB2	1.15979e-16	0.350111	0.684	0.54	2.37699e-12	0	APBB2	Mature
SSNA1	1.22511e-16	-0.278469	0.642	0.767	2.51086e-12	0	SSNA1	Mature
FBXL20	1.25678e-16	0.299172	0.546	0.377	2.57577e-12	0	FBXL20	Mature
ITCH	1.29168e-16	0.291852	0.614	0.466	2.6473e-12	0	ITCH	Mature
UST	1.32243e-16	0.311925	0.684	0.531	2.71033e-12	0	UST	Mature
KDM2A	1.42023e-16	0.327528	0.666	0.529	2.91076e-12	0	KDM2A	Mature
KIDINS220	1.47688e-16	0.299068	0.687	0.538	3.02686e-12	0	KIDINS220	Mature
ETNK1	1.58605e-16	0.309745	0.65	0.51	3.25061e-12	0	ETNK1	Mature
PRDX5	1.6202e-16	-0.25435	0.969	0.984	3.32061e-12	0	PRDX5	Mature
KIAA2026	1.71839e-16	0.342439	0.747	0.647	3.52184e-12	0	KIAA2026	Mature
BANF1	1.8258e-16	-0.270314	0.724	0.853	3.74197e-12	0	BANF1	Mature
DDX39A	1.84807e-16	-0.320263	0.43	0.592	3.78761e-12	0	DDX39A	Mature
MRPL18	1.92145e-16	-0.299876	0.61	0.74	3.93802e-12	0	MRPL18	Mature
PLP2	2.06927e-16	-0.277023	0.45	0.631	4.24096e-12	0	PLP2	Mature
NASP	2.07685e-16	-0.361595	0.748	0.823	4.2565e-12	0	NASP	Mature
PUM1	2.11661e-16	0.290315	0.816	0.713	4.33799e-12	0	PUM1	Mature
CLEC11A	2.27883e-16	-0.296397	0.731	0.836	4.67045e-12	0	CLEC11A	Mature
FARP1	2.31543e-16	0.267396	0.925	0.876	4.74547e-12	0	FARP1	Mature
VAT1	2.39594e-16	-0.271764	0.957	0.972	4.91047e-12	0	VAT1	Mature
UBR3	2.40509e-16	0.314326	0.68	0.548	4.92924e-12	0	UBR3	Mature
SRSF2	2.44371e-16	-0.291672	0.6	0.745	5.00839e-12	0	SRSF2	Mature
USP48	2.52574e-16	0.287459	0.877	0.773	5.17649e-12	0	USP48	Mature
CCND1	2.62277e-16	-0.33235	0.95	0.971	5.37536e-12	0	CCND1	Mature
DCLK1	2.64272e-16	0.383392	0.638	0.503	5.41625e-12	0	DCLK1	Mature
HIPK2	2.68182e-16	0.312635	0.671	0.546	5.49639e-12	0	HIPK2	Mature
CCDC91	2.69387e-16	0.343058	0.765	0.657	5.52109e-12	0	CCDC91	Mature
AHCYL2	2.73286e-16	0.2972	0.574	0.419	5.60099e-12	0	AHCYL2	Mature
TOMM5	2.80492e-16	-0.279662	0.749	0.849	5.74869e-12	0	TOMM5	Mature
KIF1B	3.10428e-16	0.291564	0.73	0.6	6.36223e-12	0	KIF1B	Mature
RBMS3	3.11977e-16	0.334901	0.471	0.311	6.39398e-12	0	RBMS3	Mature
HERC4	3.29295e-16	0.328561	0.664	0.539	6.74891e-12	0	HERC4	Mature
MAF1	3.49085e-16	-0.273501	0.518	0.688	7.1545e-12	0	MAF1	Mature
PTPN14	3.62445e-16	0.354149	0.749	0.618	7.42831e-12	0	PTPN14	Mature
UQCRFS1	3.78878e-16	-0.262933	0.882	0.925	7.76511e-12	0	UQCRFS1	Mature
WDFY3	3.79169e-16	0.276724	0.653	0.509	7.77108e-12	0	WDFY3	Mature
SNRPC	3.8082e-16	-0.258195	0.673	0.812	7.8049e-12	0	SNRPC	Mature
TMEM160	4.13424e-16	-0.283962	0.72	0.826	8.47312e-12	0	TMEM160	Mature
LONP2	4.40537e-16	0.300895	0.827	0.739	9.02881e-12	0	LONP2	Mature
RAB5IF	4.45061e-16	-0.264363	0.744	0.85	9.12153e-12	0	RAB5IF	Mature
SLC25A11	4.55684e-16	-0.260122	0.681	0.796	9.33924e-12	0	SLC25A11	Mature
SASH1	5.1628e-16	0.322784	0.883	0.819	1.05812e-11	0	SASH1	Mature
DENND1A	5.28761e-16	0.324398	0.51	0.351	1.0837e-11	0	DENND1A	Mature
ARHGAP42	5.64622e-16	0.322134	0.712	0.598	1.15719e-11	0	ARHGAP42	Mature
TNRC6A	5.6614e-16	0.286998	0.731	0.576	1.1603e-11	0	TNRC6A	Mature
HERC1	5.84791e-16	0.294386	0.731	0.624	1.19853e-11	0	HERC1	Mature
ATXN7L1	5.86961e-16	0.284222	0.457	0.294	1.20298e-11	0	ATXN7L1	Mature
HMCN1	6.19519e-16	0.322689	0.533	0.37	1.2697e-11	0	HMCN1	Mature
FRMD4B	6.21119e-16	0.332101	0.909	0.845	1.27298e-11	0	FRMD4B	Mature
SLC25A39	6.37048e-16	-0.26836	0.667	0.792	1.30563e-11	0	SLC25A39	Mature
ACAT2	6.38475e-16	-0.263742	0.859	0.921	1.30855e-11	0	ACAT2	Mature
RHOBTB3	6.42059e-16	0.320676	0.794	0.676	1.3159e-11	0	RHOBTB3	Mature
USP9X	6.42065e-16	0.300666	0.714	0.599	1.31591e-11	0	USP9X	Mature
RB1CC1	7.37014e-16	0.309513	0.78	0.664	1.51051e-11	0	RB1CC1	Mature
SGCD	8.04251e-16	0.605631	0.737	0.701	1.64831e-11	0	SGCD	Mature
MID1	8.04892e-16	0.363963	0.756	0.653	1.64963e-11	0	MID1	Mature
COMMD4	8.10105e-16	-0.277076	0.638	0.778	1.66031e-11	0	COMMD4	Mature
LINC00589	8.13357e-16	0.312239	0.763	0.649	1.66697e-11	0	LINC00589	Mature
SUMF1	8.51564e-16	0.325688	0.696	0.579	1.74528e-11	0	SUMF1	Mature
CLASP2	8.60512e-16	0.313169	0.806	0.706	1.76362e-11	0	CLASP2	Mature
GPATCH2	9.03885e-16	0.285401	0.635	0.474	1.85251e-11	0	GPATCH2	Mature
SOS1	9.25354e-16	0.298261	0.669	0.544	1.89651e-11	0	SOS1	Mature
MRPS12	9.58621e-16	-0.273659	0.635	0.77	1.96469e-11	0	MRPS12	Mature
DYNC2H1	9.6043e-16	0.297487	0.631	0.494	1.9684e-11	0	DYNC2H1	Mature
AC118549.1	9.66388e-16	0.292081	0.727	0.603	1.98061e-11	0	AC118549.1	Mature
VPS8	1.08569e-15	0.289778	0.645	0.503	2.22511e-11	0	VPS8	Mature
LEF1	1.50096e-15	0.379519	0.591	0.46	3.07622e-11	0	LEF1	Mature
MAPRE2	1.57975e-15	0.37638	0.745	0.626	3.23769e-11	0	MAPRE2	Mature
ATP6V1A	1.62251e-15	0.325972	0.784	0.681	3.32534e-11	0	ATP6V1A	Mature
NSMCE2	1.67846e-15	0.277037	0.914	0.878	3.44001e-11	0	NSMCE2	Mature
SRI	1.74794e-15	-0.256036	0.827	0.89	3.5824e-11	0	SRI	Mature
SKA2	1.84058e-15	-0.293643	0.464	0.635	3.77227e-11	0	SKA2	Mature
USP32	1.87578e-15	0.313295	0.709	0.566	3.84442e-11	0	USP32	Mature
LMF2	2.0537e-15	-0.261874	0.345	0.532	4.20906e-11	0	LMF2	Mature
NBEAL1	2.06399e-15	0.31135	0.769	0.674	4.23014e-11	0	NBEAL1	Mature
AHRR	2.40558e-15	0.32253	0.682	0.532	4.93023e-11	0	AHRR	Mature
RDX	2.45466e-15	0.297283	0.968	0.953	5.03083e-11	0	RDX	Mature
VPS29	2.58119e-15	-0.258993	0.773	0.882	5.29014e-11	0	VPS29	Mature
NUDC	2.67557e-15	-0.259276	0.82	0.896	5.48358e-11	0	NUDC	Mature
NEK7	2.70899e-15	0.282439	0.636	0.495	5.55207e-11	0	NEK7	Mature
MAP4	2.79732e-15	0.256091	0.974	0.955	5.73311e-11	0	MAP4	Mature
LATS2	3.17539e-15	0.301905	0.632	0.484	6.50796e-11	0	LATS2	Mature
RAD23A	3.24369e-15	-0.251943	0.745	0.856	6.64795e-11	0	RAD23A	Mature
NHP2	3.45773e-15	-0.26272	0.774	0.864	7.08661e-11	0	NHP2	Mature
NUFIP2	3.57635e-15	0.300123	0.716	0.605	7.32974e-11	0	NUFIP2	Mature
LIMA1	3.62281e-15	0.291482	0.868	0.803	7.42496e-11	0	LIMA1	Mature
RUFY3	3.63519e-15	0.330906	0.741	0.634	7.45031e-11	0	RUFY3	Mature
UVRAG	3.73408e-15	0.282063	0.759	0.645	7.653e-11	0	UVRAG	Mature
MTSS1	3.85228e-15	0.353149	0.643	0.516	7.89525e-11	0	MTSS1	Mature
DMXL2	4.05149e-15	0.358886	0.701	0.592	8.30353e-11	0	DMXL2	Mature
IRS2	4.16142e-15	0.308165	0.759	0.644	8.52884e-11	0	IRS2	Mature
PDCD5	4.42884e-15	-0.272027	0.784	0.85	9.0769e-11	0	PDCD5	Mature
RASSF3	4.69487e-15	0.307984	0.747	0.64	9.62214e-11	0	RASSF3	Mature
PRDX4	4.72832e-15	-0.253272	0.85	0.914	9.69069e-11	0	PRDX4	Mature
CCT5	5.0144e-15	-0.266283	0.875	0.926	1.0277e-10	0	CCT5	Mature
RNH1	5.18937e-15	-0.260411	0.862	0.937	1.06356e-10	0	RNH1	Mature
GTF2I	5.36454e-15	0.263398	0.877	0.801	1.09946e-10	0	GTF2I	Mature
NUMB	5.40117e-15	0.257478	0.682	0.521	1.10697e-10	0	NUMB	Mature
ZNF704	5.85062e-15	0.319865	0.777	0.667	1.19908e-10	0	ZNF704	Mature
RNF187	6.48371e-15	-0.283055	0.632	0.764	1.32884e-10	0	RNF187	Mature
SYNE1	6.53928e-15	0.36783	0.695	0.566	1.34023e-10	0	SYNE1	Mature
MAP4K3	7.01835e-15	0.279245	0.802	0.7	1.43841e-10	0	MAP4K3	Mature
YTHDF3	7.07711e-15	0.298586	0.758	0.64	1.45045e-10	0	YTHDF3	Mature
FAM222B	7.38356e-15	0.277053	0.675	0.543	1.51326e-10	0	FAM222B	Mature
CPEB4	7.70743e-15	0.34204	0.66	0.549	1.57964e-10	0	CPEB4	Mature
HIST1H1A	8.75016e-15	-0.522813	0.131	0.273	1.79335e-10	0	HIST1H1A	Mature
LHFPL3-AS1	8.94055e-15	0.538654	0.823	0.811	1.83236e-10	0	LHFPL3-AS1	Mature
EPHA5	9.0961e-15	0.339094	0.682	0.562	1.86425e-10	0	EPHA5	Mature
C1orf43	9.55755e-15	-0.2626	0.774	0.865	1.95882e-10	0	C1orf43	Mature
GULP1	1.0918e-14	0.319698	0.721	0.589	2.23764e-10	0	GULP1	Mature
SNRPG	1.1695e-14	-0.265539	0.703	0.805	2.3969e-10	0	SNRPG	Mature
PHF21A	1.28457e-14	0.292874	0.554	0.403	2.63273e-10	0	PHF21A	Mature
CCSER2	1.42081e-14	0.287103	0.755	0.654	2.91194e-10	0	CCSER2	Mature
TESK2	1.50414e-14	0.263989	0.546	0.392	3.08274e-10	0	TESK2	Mature
PTCH1	1.50563e-14	0.343739	0.354	0.207	3.08579e-10	0	PTCH1	Mature
SEMA6A-AS1	1.57134e-14	0.292503	0.752	0.642	3.22047e-10	0	SEMA6A-AS1	Mature
ZFHX3	1.58766e-14	0.337006	0.655	0.529	3.2539e-10	0	ZFHX3	Mature
ZKSCAN1	1.59112e-14	0.28217	0.784	0.661	3.261e-10	0	ZKSCAN1	Mature
SH3D19	1.60375e-14	0.284496	0.712	0.606	3.28689e-10	0	SH3D19	Mature
ETS1	1.91626e-14	0.290866	0.897	0.826	3.92738e-10	0	ETS1	Mature
HNRNPAB	2.03554e-14	-0.292837	0.774	0.855	4.17184e-10	0	HNRNPAB	Mature
TTC3	2.07632e-14	0.264872	0.964	0.923	4.25542e-10	0	TTC3	Mature
MANF	2.08886e-14	-0.2843	0.744	0.82	4.28112e-10	0	MANF	Mature
FDPS	2.20598e-14	-0.254591	0.907	0.962	4.52115e-10	0	FDPS	Mature
FNIP2	2.22759e-14	0.299652	0.891	0.86	4.56544e-10	0	FNIP2	Mature
TRIP12	2.3607e-14	0.271164	0.788	0.679	4.83826e-10	0	TRIP12	Mature
TRPM7	2.3887e-14	0.288828	0.734	0.616	4.89565e-10	0	TRPM7	Mature
TENT2	2.56421e-14	0.255667	0.552	0.399	5.25535e-10	0	TENT2	Mature
PSMD2	2.78358e-14	-0.25719	0.78	0.886	5.70496e-10	0	PSMD2	Mature
FN1	2.90207e-14	0.620528	0.776	0.692	5.9478e-10	0	FN1	Mature
FSTL1	2.95814e-14	0.307017	0.698	0.582	6.06271e-10	0	FSTL1	Mature
MIR3681HG	3.02274e-14	0.390812	0.678	0.551	6.1951e-10	0	MIR3681HG	Mature
NDUFS7	3.28667e-14	-0.255417	0.811	0.895	6.73603e-10	0	NDUFS7	Mature
PNRC1	3.43738e-14	0.264678	0.667	0.524	7.04491e-10	0	PNRC1	Mature
GRK3	3.45485e-14	0.342424	0.684	0.561	7.08073e-10	0	GRK3	Mature
POLR2K	3.64641e-14	-0.256737	0.571	0.709	7.47332e-10	0	POLR2K	Mature
GALNT3	3.85007e-14	0.292529	0.567	0.42	7.89073e-10	0	GALNT3	Mature
RBPMS	3.92944e-14	0.304304	0.67	0.55	8.05339e-10	0	RBPMS	Mature
WDPCP	3.99096e-14	0.295226	0.706	0.585	8.17947e-10	0	WDPCP	Mature
TMCC1	4.17174e-14	0.285376	0.557	0.405	8.54998e-10	0	TMCC1	Mature
IFRD1	5.0043e-14	0.314419	0.684	0.562	1.02563e-09	0	IFRD1	Mature
IVNS1ABP	5.12158e-14	0.292117	0.714	0.591	1.04967e-09	0	IVNS1ABP	Mature
PVT1	5.14081e-14	0.265477	0.783	0.649	1.05361e-09	0	PVT1	Mature
TBCK	5.57896e-14	0.260926	0.575	0.415	1.14341e-09	0	TBCK	Mature
FKBP8	5.59328e-14	-0.253061	0.786	0.852	1.14634e-09	0	FKBP8	Mature
EPHX1	5.67993e-14	-0.310106	0.855	0.922	1.1641e-09	0	EPHX1	Mature
SUGCT	5.8913e-14	0.295684	0.454	0.319	1.20742e-09	0	SUGCT	Mature
PTPRG	6.15123e-14	0.323785	0.714	0.598	1.26069e-09	0	PTPRG	Mature
PRKCA	6.20648e-14	0.316895	0.689	0.564	1.27202e-09	0	PRKCA	Mature
NCOA1	6.60995e-14	0.289795	0.643	0.533	1.35471e-09	0	NCOA1	Mature
UBE2I	6.81165e-14	-0.251761	0.673	0.79	1.39605e-09	0	UBE2I	Mature
EZH2	6.81978e-14	-0.266076	0.214	0.372	1.39771e-09	0	EZH2	Mature
TAF4B	7.02017e-14	0.331008	0.691	0.562	1.43878e-09	0	TAF4B	Mature
NBAS	7.20157e-14	0.267727	0.747	0.64	1.47596e-09	0	NBAS	Mature
ZNF148	7.30373e-14	0.258501	0.747	0.632	1.4969e-09	0	ZNF148	Mature
WWTR1	7.63879e-14	0.327035	0.737	0.612	1.56557e-09	0	WWTR1	Mature
KIF13A	7.79787e-14	0.285457	0.617	0.483	1.59817e-09	0	KIF13A	Mature
SOCS6	7.96839e-14	0.339617	0.674	0.551	1.63312e-09	0	SOCS6	Mature
SPIDR	8.12397e-14	0.292285	0.766	0.644	1.66501e-09	0	SPIDR	Mature
CREBBP	8.24342e-14	0.270251	0.714	0.596	1.68949e-09	0	CREBBP	Mature
CRY1	8.65803e-14	0.318179	0.671	0.545	1.77446e-09	0	CRY1	Mature
TAOK1	9.6838e-14	0.288682	0.645	0.516	1.9847e-09	0	TAOK1	Mature
ATP9B	1.03062e-13	0.254139	0.565	0.423	2.11226e-09	0	ATP9B	Mature
IDH2	1.03661e-13	-0.262722	0.39	0.55	2.12454e-09	0	IDH2	Mature
MACROD2	1.06243e-13	0.347481	0.433	0.295	2.17745e-09	0	MACROD2	Mature
GALNTL6	1.09208e-13	0.377994	0.443	0.298	2.23821e-09	0	GALNTL6	Mature
LRP12	1.14121e-13	0.268661	0.558	0.412	2.3389e-09	0	LRP12	Mature
ARHGAP32	1.3838e-13	0.267523	0.727	0.59	2.83611e-09	0	ARHGAP32	Mature
RFX7	1.47329e-13	0.289079	0.582	0.436	3.0195e-09	0	RFX7	Mature
TASP1	1.51712e-13	0.292471	0.687	0.577	3.10934e-09	0	TASP1	Mature
LARGE1	1.60809e-13	0.273277	0.869	0.788	3.29579e-09	0	LARGE1	Mature
BCLAF1	1.63328e-13	0.259124	0.886	0.813	3.34741e-09	0	BCLAF1	Mature
USP9Y	1.63721e-13	0.260913	0.496	0.344	3.35546e-09	0	USP9Y	Mature
HSPB11	1.95024e-13	-0.255049	0.543	0.682	3.99702e-09	0	HSPB11	Mature
STAM	2.07116e-13	0.254921	0.845	0.759	4.24484e-09	0	STAM	Mature
PCNX1	2.18689e-13	0.256348	0.61	0.466	4.48204e-09	0	PCNX1	Mature
MLLT3	2.19276e-13	0.278176	0.613	0.488	4.49407e-09	0	MLLT3	Mature
GPRIN3	2.28223e-13	0.278178	0.481	0.344	4.67743e-09	0	GPRIN3	Mature
UBE2E2	2.35582e-13	0.297807	0.567	0.429	4.82824e-09	0	UBE2E2	Mature
CLIC4	2.68862e-13	0.316063	0.788	0.683	5.51033e-09	0	CLIC4	Mature
TRAPPC9	2.72152e-13	0.262277	0.769	0.646	5.57775e-09	0	TRAPPC9	Mature
SEC31A	2.81064e-13	0.264225	0.836	0.779	5.7604e-09	0	SEC31A	Mature
ZMYND8	3.28604e-13	0.260437	0.799	0.711	6.73474e-09	0	ZMYND8	Mature
PLTP	3.28825e-13	-0.254525	0.408	0.569	6.73926e-09	0	PLTP	Mature
GTF2A2	3.32959e-13	-0.25496	0.702	0.807	6.82399e-09	0	GTF2A2	Mature
CDK2AP2	3.44982e-13	-0.254924	0.567	0.712	7.07041e-09	0	CDK2AP2	Mature
MYO9B	3.70183e-13	0.265538	0.883	0.834	7.58691e-09	0	MYO9B	Mature
RSF1	5.12831e-13	0.277054	0.845	0.755	1.05105e-08	0	RSF1	Mature
USP6NL	5.15229e-13	0.27244	0.547	0.386	1.05596e-08	0	USP6NL	Mature
WDR7	5.34374e-13	0.268198	0.6	0.482	1.0952e-08	0	WDR7	Mature
NARS2	5.38819e-13	0.319883	0.838	0.783	1.10431e-08	0	NARS2	Mature
SPAG9	5.72841e-13	0.270642	0.857	0.789	1.17404e-08	0	SPAG9	Mature
PARVA	5.76536e-13	0.262957	0.957	0.933	1.18161e-08	0	PARVA	Mature
ZNF407	5.88274e-13	0.290784	0.682	0.549	1.20567e-08	0	ZNF407	Mature
OSBPL9	6.24124e-13	0.270292	0.866	0.818	1.27914e-08	0	OSBPL9	Mature
NINJ1	6.42287e-13	-0.253364	0.655	0.819	1.31637e-08	0	NINJ1	Mature
DAAM1	6.54336e-13	0.302601	0.805	0.713	1.34106e-08	0	DAAM1	Mature
CARMIL1	6.56883e-13	0.272012	0.526	0.401	1.34628e-08	0	CARMIL1	Mature
CTNNB1	6.5974e-13	0.256601	0.947	0.905	1.35214e-08	0	CTNNB1	Mature
MPPED2	6.77371e-13	0.26156	0.421	0.287	1.38827e-08	0	MPPED2	Mature
HDGF	6.81674e-13	-0.268237	0.61	0.725	1.39709e-08	0	HDGF	Mature
RANBP10	7.74644e-13	0.283338	0.586	0.452	1.58763e-08	0	RANBP10	Mature
ECT2	7.98574e-13	-0.258728	0.244	0.394	1.63668e-08	0	ECT2	Mature
HIST1H1D	8.22186e-13	-0.683965	0.325	0.468	1.68507e-08	0	HIST1H1D	Mature
BABAM2	9.1226e-13	0.301908	0.741	0.661	1.86968e-08	0	BABAM2	Mature
PIK3C2A	9.3585e-13	0.276085	0.616	0.5	1.91802e-08	0	PIK3C2A	Mature
CENPP	1.11624e-12	-0.339061	0.286	0.431	2.28773e-08	0	CENPP	Mature
ADD3	1.14119e-12	0.255291	0.811	0.717	2.33887e-08	0	ADD3	Mature
CDH1	1.30528e-12	0.299386	0.735	0.618	2.67517e-08	0	CDH1	Mature
CACNA1A	1.59322e-12	0.533548	0.883	0.875	3.26531e-08	0	CACNA1A	Mature
HNRNPF	1.60807e-12	-0.254321	0.838	0.883	3.29574e-08	0	HNRNPF	Mature
BTRC	1.72763e-12	0.257949	0.494	0.366	3.54078e-08	0	BTRC	Mature
HDAC4	1.74771e-12	0.27768	0.876	0.807	3.58193e-08	0	HDAC4	Mature
PRDM7	1.78856e-12	0.278979	0.575	0.456	3.66566e-08	0	PRDM7	Mature
C11orf49	1.82595e-12	0.251142	0.645	0.534	3.74228e-08	0	C11orf49	Mature
PRDM2	2.17159e-12	0.263716	0.674	0.569	4.45067e-08	0	PRDM2	Mature
FUT8	2.28818e-12	0.253008	0.553	0.413	4.68962e-08	0	FUT8	Mature
ARSG	2.30864e-12	0.260489	0.702	0.569	4.73155e-08	0	ARSG	Mature
ACACA	2.3948e-12	0.259587	0.717	0.593	4.90815e-08	0	ACACA	Mature
GLI3	2.45939e-12	0.26173	0.508	0.372	5.04052e-08	0	GLI3	Mature
MAGI1	2.60159e-12	0.289591	0.442	0.305	5.33196e-08	0	MAGI1	Mature
SRM	2.83578e-12	-0.256597	0.823	0.861	5.81194e-08	0	SRM	Mature
SUPT3H	3.07815e-12	0.262435	0.437	0.295	6.30866e-08	0	SUPT3H	Mature
ANO4	3.10037e-12	0.260775	0.618	0.478	6.3542e-08	0	ANO4	Mature
PIBF1	3.23007e-12	0.256149	0.648	0.521	6.62003e-08	0	PIBF1	Mature
DENND4A	3.26319e-12	0.254616	0.471	0.343	6.68791e-08	0	DENND4A	Mature
SLFN5	3.63022e-12	0.251672	0.499	0.359	7.44014e-08	0	SLFN5	Mature
MAP4K4	3.78989e-12	0.261339	0.837	0.754	7.76738e-08	0	MAP4K4	Mature
LINC01619	4.42787e-12	0.276346	0.642	0.516	9.07493e-08	0	LINC01619	Mature
KLHL29	4.50316e-12	0.313896	0.728	0.636	9.22922e-08	0	KLHL29	Mature
NEO1	4.51604e-12	0.257542	0.493	0.357	9.25563e-08	0	NEO1	Mature
NEK1	4.52072e-12	0.261404	0.522	0.388	9.26522e-08	0	NEK1	Mature
NCOA3	4.53215e-12	0.273163	0.543	0.412	9.28863e-08	0	NCOA3	Mature
TENM3	4.5496e-12	0.284036	0.618	0.488	9.32441e-08	0	TENM3	Mature
MYO9A	4.70577e-12	0.265871	0.593	0.472	9.64447e-08	0	MYO9A	Mature
MAN1A2	4.86323e-12	0.255505	0.596	0.476	9.96719e-08	0	MAN1A2	Mature
TXNRD1	4.92846e-12	0.282376	0.951	0.929	1.01009e-07	0	TXNRD1	Mature
ESCO1	5.09316e-12	0.266891	0.623	0.5	1.04384e-07	0	ESCO1	Mature
DOCK1	5.23982e-12	0.260698	0.719	0.612	1.0739e-07	0	DOCK1	Mature
SORCS1	5.74632e-12	0.289468	0.475	0.338	1.17771e-07	0	SORCS1	Mature
P2RX7	7.39382e-12	0.28162	0.593	0.484	1.51536e-07	0	P2RX7	Mature
MIB1	8.10435e-12	0.264239	0.565	0.441	1.66099e-07	0	MIB1	Mature
CAMSAP2	8.20701e-12	0.265542	0.642	0.529	1.68203e-07	0	CAMSAP2	Mature
CDK6	8.3543e-12	0.269397	0.517	0.388	1.71221e-07	0	CDK6	Mature
FRY	8.58587e-12	0.291021	0.525	0.408	1.75967e-07	0	FRY	Mature
GLS	9.24892e-12	0.263495	0.779	0.659	1.89557e-07	0	GLS	Mature
SLC23A2	1.00025e-11	0.268533	0.687	0.562	2.05e-07	0	SLC23A2	Mature
TRIM44	1.04836e-11	0.250558	0.675	0.544	2.14861e-07	0	TRIM44	Mature
ABR	1.08972e-11	0.328384	0.836	0.809	2.23338e-07	0	ABR	Mature
SPTAN1	1.16445e-11	0.252552	0.819	0.736	2.38655e-07	0	SPTAN1	Mature
SLC4A7	1.26438e-11	0.28426	0.701	0.608	2.59135e-07	0	SLC4A7	Mature
PPM1L	1.32853e-11	0.251561	0.377	0.245	2.72282e-07	0	PPM1L	Mature
MTHFD1L	1.57177e-11	0.295461	0.78	0.691	3.22134e-07	0	MTHFD1L	Mature
SORBS1	1.68391e-11	0.301952	0.734	0.652	3.45118e-07	0	SORBS1	Mature
JUN	1.7224e-11	0.369877	0.916	0.871	3.53005e-07	0	JUN	Mature
ZNF652	2.09413e-11	0.252918	0.533	0.412	4.29192e-07	0	ZNF652	Mature
USP47	2.3221e-11	0.258077	0.641	0.524	4.75914e-07	0	USP47	Mature
BUB3	2.51864e-11	-0.257782	0.475	0.594	5.16195e-07	0	BUB3	Mature
HDAC8	2.65387e-11	0.263225	0.653	0.56	5.43912e-07	0	HDAC8	Mature
CHD2	2.66112e-11	0.254291	0.765	0.674	5.45396e-07	0	CHD2	Mature
PRKCB	2.69275e-11	0.329268	0.714	0.652	5.51878e-07	0	PRKCB	Mature
LINGO2	2.83122e-11	0.287695	0.298	0.178	5.80258e-07	0	LINGO2	Mature
LONRF1	3.42745e-11	0.268748	0.695	0.628	7.02455e-07	0	LONRF1	Mature
COL11A1	3.73992e-11	0.292102	0.531	0.413	7.66497e-07	0	COL11A1	Mature
SMC1A	3.87836e-11	-0.263758	0.467	0.602	7.94869e-07	0	SMC1A	Mature
MEF2C	4.11149e-11	0.269407	0.738	0.632	8.4265e-07	0	MEF2C	Mature
RALGPS2	4.17957e-11	0.25026	0.635	0.503	8.56602e-07	0	RALGPS2	Mature
PPP1R12A	4.38749e-11	0.276038	0.83	0.777	8.99215e-07	0	PPP1R12A	Mature
FOS	5.1786e-11	0.282635	0.93	0.91	1.06136e-06	0	FOS	Mature
LINC01473	6.40423e-11	0.253383	0.426	0.293	1.31255e-06	0	LINC01473	Mature
FNDC3A	6.558e-11	0.260798	0.677	0.581	1.34406e-06	0	FNDC3A	Mature
PRKCH	6.89473e-11	0.279304	0.54	0.429	1.41307e-06	0	PRKCH	Mature
MYO16	7.25194e-11	0.328076	0.39	0.26	1.48629e-06	0	MYO16	Mature
KMT2E	7.85671e-11	0.254351	0.67	0.57	1.61023e-06	0	KMT2E	Mature
KCNQ5	1.18786e-10	0.454485	0.834	0.8	2.43452e-06	0	KCNQ5	Mature
COL5A2	1.39172e-10	0.253882	0.447	0.333	2.85233e-06	0	COL5A2	Mature
ARL6IP1	1.43452e-10	-0.367361	0.753	0.809	2.94004e-06	0	ARL6IP1	Mature
FRYL	1.44369e-10	0.287829	0.724	0.637	2.95885e-06	0	FRYL	Mature
TNIK	1.56292e-10	0.290166	0.596	0.493	3.2032e-06	0	TNIK	Mature
ABCA5	1.68232e-10	0.276659	0.584	0.467	3.44792e-06	0	ABCA5	Mature
SLC5A4-AS1	1.75957e-10	0.304836	0.372	0.248	3.60624e-06	0	SLC5A4-AS1	Mature
NRP2	2.26253e-10	0.260925	0.705	0.622	4.63705e-06	0	NRP2	Mature
KAT2B	2.89362e-10	0.257271	0.623	0.501	5.93048e-06	0	KAT2B	Mature
FTH1	2.95188e-10	-0.252418	1	1	6.04989e-06	0	FTH1	Mature
ROBO2	3.61213e-10	0.761722	0.65	0.639	7.40305e-06	0	ROBO2	Mature
ATE1	4.09964e-10	0.250468	0.666	0.578	8.40222e-06	0	ATE1	Mature
NSD2	4.16431e-10	-0.258949	0.316	0.439	8.53476e-06	0	NSD2	Mature
HIST1H1E	6.63567e-10	-0.330336	0.355	0.489	1.35998e-05	0	HIST1H1E	Mature
NFIA	8.28155e-10	0.252815	0.581	0.481	1.6973e-05	0	NFIA	Mature
TMTC1	9.06806e-10	0.294959	0.574	0.465	1.8585e-05	0	TMTC1	Mature
GPR158	1.38482e-09	0.363772	0.362	0.243	2.83819e-05	0	GPR158	Mature
SIK2	1.55931e-09	0.253084	0.556	0.445	3.19582e-05	0	SIK2	Mature
ZFYVE16	2.69262e-09	0.268228	0.939	0.91	5.51851e-05	0	ZFYVE16	Mature
VCL	3.54891e-09	0.253595	0.694	0.6	7.27349e-05	0	VCL	Mature
MORC3	3.6095e-09	0.255944	0.653	0.582	7.39766e-05	0	MORC3	Mature
CEMIP2	4.84242e-09	0.271585	0.6	0.5	9.92455e-05	0	CEMIP2	Mature
WWOX	5.51635e-09	0.296673	0.797	0.742	0.000113058	0	WWOX	Mature
AC068587.4	6.14814e-09	0.261893	0.834	0.74	0.000126006	0	AC068587.4	Mature
CRADD	7.7354e-09	0.260756	0.46	0.358	0.000158537	0	CRADD	Mature
SERINC5	1.53358e-08	0.257443	0.639	0.56	0.000314307	0	SERINC5	Mature
FHOD3	2.48932e-08	0.279214	0.49	0.394	0.000510186	0	FHOD3	Mature
RIOK3	3.23553e-08	0.258993	0.51	0.408	0.000663121	0	RIOK3	Mature
SRGAP1	3.42354e-08	0.263883	0.68	0.612	0.000701655	0	SRGAP1	Mature
FOSB	5.37036e-08	0.268663	0.774	0.712	0.00110066	0	FOSB	Mature
CA8	3.46141e-07	0.301104	0.708	0.67	0.00709416	0	CA8	Mature
CCSER1	4.72023e-07	0.263001	0.436	0.353	0.00967411	0	CCSER1	Mature
SDK1	7.43264e-07	0.252367	0.542	0.454	0.0152332	0	SDK1	Mature
LINC00632	8.46535e-07	0.274583	0.531	0.469	0.0173497	0	LINC00632	Mature
ALCAM	1.59768e-06	0.276918	0.593	0.516	0.0327445	0	ALCAM	Mature
KCNH1	2.60975e-06	0.250929	0.461	0.379	0.0534869	0	KCNH1	Mature
EMP1	1.04923e-05	0.289964	0.883	0.878	0.21504	0	EMP1	Mature
LRMDA.1	1.45592e-66	-0.734894	0.993	0.996	2.9839e-62	1	LRMDA	Immature
MALAT1.1	2.51413e-61	-0.818377	0.995	1	5.15271e-57	1	MALAT1	Immature
NLGN1.1	2.10235e-60	-0.814983	0.803	0.945	4.30876e-56	1	NLGN1	Immature
RPL19.1	1.11117e-56	0.312921	1	1	2.27735e-52	1	RPL19	Immature
PTPRM.1	3.09259e-56	-0.678031	0.969	0.991	6.33827e-52	1	PTPRM	Immature
RPL29.1	7.72988e-56	0.328109	1	1	1.58424e-51	1	RPL29	Immature
RPS12	8.16693e-56	0.279611	1	1	1.67381e-51	1	RPS12	Immature
CD63	8.16985e-55	0.289504	1	1	1.67441e-50	1	CD63	Immature
DLGAP1.1	8.55947e-54	-0.727929	0.903	0.976	1.75426e-49	1	DLGAP1	Immature
PMEL.1	4.38785e-53	0.41	1	0.998	8.9929e-49	1	PMEL	Immature
INPP4B.1	2.79761e-52	-0.600555	0.991	0.998	5.7337e-48	1	INPP4B	Immature
AUTS2.1	1.23457e-49	-0.667579	0.757	0.936	2.53025e-45	1	AUTS2	Immature
EXOC4.1	1.81478e-49	-0.592222	0.816	0.959	3.7194e-45	1	EXOC4	Immature
EEF1A1.1	2.80585e-49	0.261352	1	1	5.75059e-45	1	EEF1A1	Immature
FMN1.1	3.59369e-49	-0.594716	0.993	0.999	7.36527e-45	1	FMN1	Immature
RPL8.1	1.50395e-48	0.308358	1	1	3.08234e-44	1	RPL8	Immature
OCA2.1	1.79762e-47	-0.65832	0.998	0.996	3.68423e-43	1	OCA2	Immature
LGALS1	2.83326e-47	0.318123	1	1	5.80676e-43	1	LGALS1	Immature
LPP.1	5.83623e-47	-0.606989	0.914	0.973	1.19614e-42	1	LPP	Immature
SNHG29.1	1.63624e-46	0.352613	1	0.999	3.35348e-42	1	SNHG29	Immature
PDE4D.1	1.66982e-45	-0.746523	0.966	0.993	3.42229e-41	1	PDE4D	Immature
SMYD3.1	3.76536e-45	-0.608012	0.907	0.977	7.7171e-41	1	SMYD3	Immature
RPL32.1	6.89369e-45	0.289914	1	1	1.41286e-40	1	RPL32	Immature
RPL28	1.30041e-44	0.30826	1	0.999	2.6652e-40	1	RPL28	Immature
ACTG1.1	1.90258e-44	0.288716	1	0.999	3.89934e-40	1	ACTG1	Immature
STAG1	3.8154e-44	-0.611555	0.705	0.885	7.81966e-40	1	STAG1	Immature
CD81.1	4.99996e-44	0.339901	1	0.997	1.02474e-39	1	CD81	Immature
SOX5.1	1.19313e-43	-0.673499	0.917	0.976	2.44531e-39	1	SOX5	Immature
RPS15	2.26532e-43	0.277421	1	1	4.64277e-39	1	RPS15	Immature
MARCKSL1	3.28366e-43	0.453078	0.993	0.981	6.72986e-39	1	MARCKSL1	Immature
EXOC6B.1	3.32135e-43	-0.625222	0.778	0.922	6.80711e-39	1	EXOC6B	Immature
SSH2.1	3.5532e-43	-0.559776	0.893	0.973	7.28227e-39	1	SSH2	Immature
RPL18	5.24393e-43	0.265084	1	1	1.07474e-38	1	RPL18	Immature
RPS19	9.60983e-43	0.259403	1	1	1.96953e-38	1	RPS19	Immature
RPL12	2.64818e-42	0.291507	1	1	5.42745e-38	1	RPL12	Immature
CEP128.1	4.81823e-42	-0.810114	0.191	0.502	9.87496e-38	1	CEP128	Immature
DTL.1	6.83507e-42	-0.640523	0.041	0.331	1.40085e-37	1	DTL	Immature
PRKG1.1	3.00855e-41	-0.622185	0.843	0.955	6.16601e-37	1	PRKG1	Immature
RPL41	5.02344e-41	0.262303	1	1	1.02955e-36	1	RPL41	Immature
FER.1	1.98137e-40	-0.582737	0.784	0.934	4.06081e-36	1	FER	Immature
NACA	2.46725e-40	0.291827	1	0.999	5.05663e-36	1	NACA	Immature
RPS5.1	2.19421e-39	0.287645	1	0.997	4.49704e-35	1	RPS5	Immature
MDGA2.1	3.15729e-39	-0.636736	0.938	0.98	6.47087e-35	1	MDGA2	Immature
SOX6.1	4.24946e-39	-0.635446	0.807	0.925	8.70927e-35	1	SOX6	Immature
SERF2	1.45302e-38	0.337018	1	0.999	2.97796e-34	1	SERF2	Immature
ERC1.1	4.78978e-38	-0.520684	0.816	0.941	9.81665e-34	1	ERC1	Immature
MIF.1	1.27768e-37	0.292814	1	1	2.61861e-33	1	MIF	Immature
GAPDH.1	1.61018e-37	0.329592	1	1	3.30006e-33	1	GAPDH	Immature
CLSPN.1	4.46872e-37	-0.571053	0.091	0.374	9.15863e-33	1	CLSPN	Immature
EXT1.1	6.59598e-37	-0.565216	0.684	0.861	1.35185e-32	1	EXT1	Immature
ARID1B.1	1.60629e-36	-0.477416	0.952	0.991	3.29209e-32	1	ARID1B	Immature
TRIO.1	5.15445e-36	-0.500204	0.95	0.981	1.0564e-31	1	TRIO	Immature
JMJD1C.1	1.56099e-35	-0.500392	0.859	0.959	3.19925e-31	1	JMJD1C	Immature
PLEKHA5.1	1.86748e-35	-0.437753	0.998	0.999	3.8274e-31	1	PLEKHA5	Immature
GPHN.1	8.92044e-35	-0.516914	0.812	0.928	1.82824e-30	1	GPHN	Immature
AKT3.1	1.20002e-34	-0.533199	0.905	0.968	2.45944e-30	1	AKT3	Immature
NHSL1.1	1.25206e-34	-0.567567	0.96	0.99	2.56609e-30	1	NHSL1	Immature
FTL	1.50795e-34	0.26869	1	1	3.09055e-30	1	FTL	Immature
PDE10A.1	4.15053e-34	-0.519322	0.986	0.996	8.50651e-30	1	PDE10A	Immature
FAF1	6.05627e-34	-0.489786	0.75	0.912	1.24123e-29	1	FAF1	Immature
PRKCE.1	6.56522e-34	-0.504736	0.848	0.961	1.34554e-29	1	PRKCE	Immature
RERE.1	7.28612e-34	-0.529757	0.788	0.929	1.49329e-29	1	RERE	Immature
RAB32	1.00475e-33	0.294568	1	0.999	2.05924e-29	1	RAB32	Immature
BNC2.1	1.20375e-33	-0.498152	0.966	0.992	2.46709e-29	1	BNC2	Immature
SYNE2	1.8061e-33	-0.553673	0.55	0.792	3.70161e-29	1	SYNE2	Immature
SPATA5	2.27108e-33	-0.477871	0.321	0.609	4.65458e-29	1	SPATA5	Immature
NAV2.1	2.49799e-33	-0.561023	0.984	0.997	5.11964e-29	1	NAV2	Immature
CD59	2.61166e-33	0.377712	0.995	0.987	5.35261e-29	1	CD59	Immature
ST6GALNAC3.1	3.02118e-33	-0.611134	0.929	0.964	6.19191e-29	1	ST6GALNAC3	Immature
DLEU2	4.64303e-33	-0.50475	0.31	0.602	9.51588e-29	1	DLEU2	Immature
UTRN	4.66403e-33	-0.478958	0.616	0.841	9.55894e-29	1	UTRN	Immature
SPIDR.1	5.12991e-33	-0.522902	0.524	0.776	1.05137e-28	1	SPIDR	Immature
DIAPH3.1	1.99951e-32	-0.848997	0.152	0.414	4.09799e-28	1	DIAPH3	Immature
LARGE1.1	2.02536e-32	-0.509897	0.695	0.883	4.15098e-28	1	LARGE1	Immature
TOP2A.1	3.05198e-32	-0.909875	0.095	0.353	6.25502e-28	1	TOP2A	Immature
ANKRD17.1	7.07615e-32	-0.469019	0.824	0.938	1.45026e-27	1	ANKRD17	Immature
RPS28	7.70704e-32	0.305301	1	1	1.57956e-27	1	RPS28	Immature
RPS27L.1	1.03136e-31	0.334589	1	0.997	2.11377e-27	1	RPS27L	Immature
RPS15A	1.58085e-31	0.260699	1	1	3.23996e-27	1	RPS15A	Immature
RPS13	2.90251e-31	0.258745	1	1	5.94869e-27	1	RPS13	Immature
RPL36	6.66627e-31	0.291417	1	0.998	1.36625e-26	1	RPL36	Immature
FBXL7.1	7.38596e-31	-0.545748	0.864	0.954	1.51375e-26	1	FBXL7	Immature
PHLPP1.1	1.66292e-30	-0.522956	0.714	0.877	3.40815e-26	1	PHLPP1	Immature
PRKD1.1	1.81951e-30	-0.493588	0.607	0.818	3.72908e-26	1	PRKD1	Immature
SLC25A6.1	1.99244e-30	0.294137	1	0.998	4.08351e-26	1	SLC25A6	Immature
CDK1.1	2.63262e-30	-0.621463	0.088	0.333	5.39555e-26	1	CDK1	Immature
GSTP1.1	2.96961e-30	0.371313	1	1	6.08622e-26	1	GSTP1	Immature
SEMA5A.1	4.2936e-30	-0.524286	0.902	0.962	8.79974e-26	1	SEMA5A	Immature
STXBP5.1	8.68918e-30	-0.539215	0.831	0.928	1.78085e-25	1	STXBP5	Immature
EEF1G.1	9.58099e-30	0.280169	1	0.999	1.96362e-25	1	EEF1G	Immature
DIAPH2.1	1.3212e-29	-0.464341	0.622	0.835	2.70781e-25	1	DIAPH2	Immature
FTH1.1	1.33024e-29	0.446632	1	1	2.72632e-25	1	FTH1	Immature
CTSD.1	1.90783e-29	0.377018	0.995	0.99	3.91009e-25	1	CTSD	Immature
FAU	2.05429e-29	0.254051	1	0.998	4.21027e-25	1	FAU	Immature
RAD51B.1	2.09183e-29	-0.55066	0.809	0.922	4.28721e-25	1	RAD51B	Immature
VPS13B.1	2.17814e-29	-0.488541	0.612	0.808	4.46411e-25	1	VPS13B	Immature
BRI3	2.47295e-29	0.283492	0.998	0.997	5.0683e-25	1	BRI3	Immature
PRIM2	2.61807e-29	-0.428422	0.274	0.551	5.36574e-25	1	PRIM2	Immature
TMEM117.1	3.04563e-29	-0.572463	0.912	0.967	6.24201e-25	1	TMEM117	Immature
SNX25.1	3.32029e-29	-0.513064	0.812	0.916	6.80494e-25	1	SNX25	Immature
EIF4A1.1	1.14328e-28	0.306992	0.998	1	2.34315e-24	1	EIF4A1	Immature
SAT1	1.37823e-28	0.382045	0.997	0.995	2.82467e-24	1	SAT1	Immature
UBE2C.1	1.41881e-28	-0.793363	0.066	0.295	2.90785e-24	1	UBE2C	Immature
PTK2.1	1.56398e-28	-0.432883	0.769	0.909	3.20538e-24	1	PTK2	Immature
ANK2.1	1.8256e-28	-0.53743	0.676	0.839	3.74156e-24	1	ANK2	Immature
JAZF1.1	3.6853e-28	-0.486072	0.797	0.908	7.55302e-24	1	JAZF1	Immature
RPL5	4.47797e-28	0.25297	1	1	9.1776e-24	1	RPL5	Immature
LRBA.1	6.13141e-28	-0.44948	0.628	0.837	1.25663e-23	1	LRBA	Immature
NSMCE2.1	6.23684e-28	-0.430438	0.836	0.92	1.27824e-23	1	NSMCE2	Immature
OAZ1	6.36656e-28	0.255585	1	0.998	1.30483e-23	1	OAZ1	Immature
PRDX1.1	8.65976e-28	0.292097	1	0.997	1.77482e-23	1	PRDX1	Immature
TBL1XR1.1	9.566e-28	-0.430197	0.622	0.824	1.96055e-23	1	TBL1XR1	Immature
FBXO5.1	9.88053e-28	-0.336116	0.045	0.258	2.02501e-23	1	FBXO5	Immature
DIP2C.1	1.03603e-27	-0.450563	0.962	0.984	2.12335e-23	1	DIP2C	Immature
FNIP1.1	1.0916e-27	-0.437232	0.712	0.878	2.23724e-23	1	FNIP1	Immature
CENPP.1	1.18195e-27	-0.496285	0.202	0.455	2.4224e-23	1	CENPP	Immature
AGAP1.1	1.3099e-27	-0.418759	0.776	0.913	2.68463e-23	1	AGAP1	Immature
MSI2.1	1.52479e-27	-0.458564	0.853	0.935	3.12505e-23	1	MSI2	Immature
NCAPG.1	2.96322e-27	-0.446832	0.072	0.296	6.07312e-23	1	NCAPG	Immature
POLA1	3.81608e-27	-0.364526	0.14	0.39	7.82105e-23	1	POLA1	Immature
RPS27	4.76098e-27	0.278673	1	0.999	9.75763e-23	1	RPS27	Immature
NCAM2.1	4.77042e-27	-0.50758	0.743	0.884	9.77697e-23	1	NCAM2	Immature
BRIP1.1	7.07307e-27	-0.424066	0.076	0.3	1.44963e-22	1	BRIP1	Immature
NUSAP1.1	9.41684e-27	-0.794908	0.212	0.441	1.92998e-22	1	NUSAP1	Immature
SBF2.1	1.54043e-26	-0.440483	0.702	0.862	3.15711e-22	1	SBF2	Immature
TMTC2.1	1.62177e-26	-0.499425	0.56	0.783	3.32382e-22	1	TMTC2	Immature
CIT.1	2.39563e-26	-0.607374	0.228	0.462	4.90984e-22	1	CIT	Immature
SCLT1	2.43238e-26	-0.468154	0.381	0.641	4.98516e-22	1	SCLT1	Immature
CUX1.1	2.61258e-26	-0.421197	0.691	0.864	5.35448e-22	1	CUX1	Immature
EPS8.1	3.10312e-26	-0.435785	0.891	0.963	6.35983e-22	1	EPS8	Immature
DYRK1A	4.73715e-26	-0.456269	0.557	0.772	9.7088e-22	1	DYRK1A	Immature
WDR70.1	6.27695e-26	-0.396891	0.483	0.737	1.28646e-21	1	WDR70	Immature
ATP5F1E	9.81971e-26	0.290291	0.998	0.998	2.01255e-21	1	ATP5F1E	Immature
SRP14	1.19278e-25	0.254931	1	0.999	2.44459e-21	1	SRP14	Immature
ASAP1.1	1.49825e-25	-0.380333	0.907	0.965	3.07066e-21	1	ASAP1	Immature
ELF1.1	1.78904e-25	-0.472972	0.921	0.954	3.66665e-21	1	ELF1	Immature
UBB.1	2.1864e-25	0.259203	1	0.997	4.48103e-21	1	UBB	Immature
NASP.1	2.42969e-25	-0.450648	0.705	0.835	4.97965e-21	1	NASP	Immature
VTI1A.1	2.4991e-25	-0.422193	0.559	0.764	5.1219e-21	1	VTI1A	Immature
ATAD2.1	2.63469e-25	-0.523243	0.179	0.411	5.39981e-21	1	ATAD2	Immature
APOE	2.72906e-25	0.539339	0.988	0.973	5.59322e-21	1	APOE	Immature
CHKA.1	3.70721e-25	-0.405127	0.598	0.826	7.59792e-21	1	CHKA	Immature
HJURP.1	3.84986e-25	-0.29447	0.024	0.212	7.89029e-21	1	HJURP	Immature
RRM2.1	4.77904e-25	-0.497227	0.064	0.27	9.79465e-21	1	RRM2	Immature
EIF4G3.1	5.37953e-25	-0.400928	0.821	0.922	1.10253e-20	1	EIF4G3	Immature
USP1.1	5.79759e-25	-0.365976	0.169	0.409	1.18822e-20	1	USP1	Immature
RNASEK.1	6.04819e-25	0.297688	0.995	0.998	1.23958e-20	1	RNASEK	Immature
CCDC171.1	7.31961e-25	-0.640881	0.995	0.995	1.50015e-20	1	CCDC171	Immature
COX6A1	8.01538e-25	0.29797	0.997	0.984	1.64275e-20	1	COX6A1	Immature
LYST.1	9.46602e-25	-0.423604	0.969	0.987	1.94006e-20	1	LYST	Immature
RPL39	1.12698e-24	0.252649	0.997	1	2.30974e-20	1	RPL39	Immature
ZFAND3.1	1.23948e-24	-0.409059	0.816	0.926	2.54032e-20	1	ZFAND3	Immature
ORC6.1	1.31803e-24	-0.344392	0.129	0.364	2.7013e-20	1	ORC6	Immature
DYNLL1.1	2.30716e-24	0.27808	1	0.997	4.72851e-20	1	DYNLL1	Immature
DIP2B.1	4.26378e-24	-0.432947	0.634	0.829	8.73862e-20	1	DIP2B	Immature
TCF12.1	4.29805e-24	-0.385421	0.757	0.904	8.80885e-20	1	TCF12	Immature
KIFC1	4.83989e-24	-0.259201	0.022	0.203	9.91936e-20	1	KIFC1	Immature
SMC4.1	4.90277e-24	-0.688183	0.253	0.475	1.00482e-19	1	SMC4	Immature
PTPRK.1	5.92578e-24	-0.367589	0.347	0.606	1.21449e-19	1	PTPRK	Immature
WWOX.1	7.72232e-24	-0.485355	0.64	0.825	1.58269e-19	1	WWOX	Immature
SIK3.1	8.19014e-24	-0.442704	0.616	0.816	1.67857e-19	1	SIK3	Immature
QPCT.1	8.66916e-24	0.28584	1	0.993	1.77674e-19	1	QPCT	Immature
BTF3.1	8.67785e-24	0.282318	0.998	0.992	1.77852e-19	1	BTF3	Immature
KNL1.1	9.29111e-24	-0.35108	0.074	0.282	1.90421e-19	1	KNL1	Immature
CDKAL1	9.40576e-24	-0.431406	0.533	0.74	1.92771e-19	1	CDKAL1	Immature
RPL23.1	1.3641e-23	-0.345847	0.997	0.994	2.79571e-19	1	RPL23	Immature
KIF23.1	1.51018e-23	-0.409476	0.124	0.344	3.09511e-19	1	KIF23	Immature
NEDD4L.1	1.74037e-23	-0.450157	0.945	0.982	3.56689e-19	1	NEDD4L	Immature
COX6C	1.77257e-23	0.292143	0.99	0.964	3.63289e-19	1	COX6C	Immature
FBXW7.1	1.84151e-23	-0.424548	0.538	0.765	3.77418e-19	1	FBXW7	Immature
NCAPG2.1	2.50525e-23	-0.333078	0.088	0.298	5.13451e-19	1	NCAPG2	Immature
IL1RAPL1.1	2.73275e-23	-0.58021	0.567	0.762	5.60077e-19	1	IL1RAPL1	Immature
SEMA6A.1	2.96521e-23	-0.42149	0.988	0.987	6.07719e-19	1	SEMA6A	Immature
CLASP1.1	3.9775e-23	-0.391672	0.612	0.791	8.15189e-19	1	CLASP1	Immature
QKI.1	4.10341e-23	-0.390243	0.859	0.935	8.40993e-19	1	QKI	Immature
RABGAP1L.1	4.27348e-23	-0.437452	0.683	0.843	8.75849e-19	1	RABGAP1L	Immature
PFDN5	4.41175e-23	0.279634	0.995	0.992	9.04187e-19	1	PFDN5	Immature
B2M	4.45587e-23	0.254673	1	0.999	9.13231e-19	1	B2M	Immature
SLC2A13.1	4.95967e-23	-0.422099	0.59	0.778	1.01648e-18	1	SLC2A13	Immature
MBNL1.1	5.61071e-23	-0.396469	0.717	0.877	1.14992e-18	1	MBNL1	Immature
NSD2.1	6.3529e-23	-0.3968	0.231	0.467	1.30203e-18	1	NSD2	Immature
MYO1E.1	6.36683e-23	-0.41674	0.748	0.891	1.30488e-18	1	MYO1E	Immature
LCORL	6.48852e-23	-0.417757	0.498	0.718	1.32982e-18	1	LCORL	Immature
NF1.1	7.03335e-23	-0.402329	0.705	0.874	1.44148e-18	1	NF1	Immature
EMP3	9.99081e-23	0.292047	0.986	0.994	2.04762e-18	1	EMP3	Immature
CTSA.1	1.41395e-22	0.322357	0.953	0.91	2.89789e-18	1	CTSA	Immature
LINC01572	1.46551e-22	-0.293806	0.038	0.219	3.00356e-18	1	LINC01572	Immature
BARD1	1.47971e-22	-0.358918	0.148	0.372	3.03267e-18	1	BARD1	Immature
INVS.1	1.68269e-22	-0.408968	0.553	0.746	3.44868e-18	1	INVS	Immature
DYM	1.93828e-22	-0.396566	0.533	0.73	3.97251e-18	1	DYM	Immature
FHIT.1	2.1035e-22	-0.493243	0.764	0.891	4.31113e-18	1	FHIT	Immature
SLC3A2.1	2.59837e-22	0.275552	0.998	0.995	5.32536e-18	1	SLC3A2	Immature
BRCA2.1	2.83167e-22	-0.30362	0.098	0.309	5.80351e-18	1	BRCA2	Immature
WDPCP.1	3.89745e-22	-0.401312	0.481	0.71	7.98783e-18	1	WDPCP	Immature
CUTA.1	4.13796e-22	0.292465	0.983	0.966	8.48075e-18	1	CUTA	Immature
SND1.1	4.64451e-22	-0.353204	0.797	0.9	9.51893e-18	1	SND1	Immature
AP005436.1.1	4.76843e-22	-0.542106	0.534	0.724	9.7729e-18	1	AP005436.1	Immature
HMGB2.1	4.80183e-22	-0.522073	0.171	0.381	9.84135e-18	1	HMGB2	Immature
SGO1.1	4.9876e-22	-0.264568	0.055	0.244	1.02221e-17	1	SGO1	Immature
MYO5A.1	5.01743e-22	-0.344354	0.997	0.994	1.02832e-17	1	MYO5A	Immature
HELLS.1	5.67658e-22	-0.364617	0.183	0.405	1.16341e-17	1	HELLS	Immature
ABCB5.1	6.04071e-22	-0.354535	0.95	0.986	1.23804e-17	1	ABCB5	Immature
HLA-A	6.15485e-22	0.318115	0.995	0.994	1.26144e-17	1	HLA-A	Immature
MYO1D.1	8.11969e-22	-0.416027	0.917	0.948	1.66413e-17	1	MYO1D	Immature
ANLN.1	9.25112e-22	-0.51357	0.117	0.316	1.89602e-17	1	ANLN	Immature
RSRC1	9.74128e-22	-0.359313	0.419	0.65	1.99648e-17	1	RSRC1	Immature
SLCO4A1-AS1	1.17066e-21	0.394206	0.895	0.815	2.39927e-17	1	SLCO4A1-AS1	Immature
NRG3.1	1.20493e-21	-0.686902	0.871	0.879	2.4695e-17	1	NRG3	Immature
GNAQ.1	1.23349e-21	-0.365347	0.857	0.926	2.52804e-17	1	GNAQ	Immature
ARL15.1	1.27389e-21	-0.43978	0.603	0.782	2.61083e-17	1	ARL15	Immature
ATP6V0C	1.40572e-21	0.285514	1	0.997	2.88103e-17	1	ATP6V0C	Immature
KIF11.1	1.53531e-21	-0.365335	0.078	0.268	3.14661e-17	1	KIF11	Immature
ZNF704.1	2.11596e-21	-0.412754	0.586	0.773	4.33666e-17	1	ZNF704	Immature
RPS6KA5	2.3715e-21	-0.451566	0.471	0.689	4.86038e-17	1	RPS6KA5	Immature
DISC1.1	3.4116e-21	-0.402932	0.526	0.732	6.99207e-17	1	DISC1	Immature
PRDX5.1	3.4952e-21	0.296836	0.988	0.973	7.16342e-17	1	PRDX5	Immature
STK3	4.47767e-21	-0.355996	0.512	0.73	9.17699e-17	1	STK3	Immature
MELK.1	6.107e-21	-0.34304	0.16	0.381	1.25163e-16	1	MELK	Immature
PTPRJ.1	6.15203e-21	-0.394232	0.767	0.895	1.26086e-16	1	PTPRJ	Immature
RPL36A	7.44104e-21	0.259782	0.998	0.996	1.52504e-16	1	RPL36A	Immature
IGF1R.1	8.19972e-21	-0.378956	0.574	0.779	1.68053e-16	1	IGF1R	Immature
NDUFB2	8.31798e-21	0.279613	0.988	0.985	1.70477e-16	1	NDUFB2	Immature
MED13L.1	9.1739e-21	-0.381747	0.679	0.844	1.88019e-16	1	MED13L	Immature
CNTLN	9.19448e-21	-0.351525	0.386	0.619	1.88441e-16	1	CNTLN	Immature
FAM111B.1	9.44024e-21	-0.274396	0.014	0.165	1.93478e-16	1	FAM111B	Immature
KLF12	9.91206e-21	-0.38346	0.478	0.688	2.03148e-16	1	KLF12	Immature
PELI2.1	1.04319e-20	-0.460718	0.567	0.76	2.13803e-16	1	PELI2	Immature
MLF2.1	1.06432e-20	0.317634	0.855	0.761	2.18133e-16	1	MLF2	Immature
EGLN3.1	1.1354e-20	-0.557211	0.841	0.92	2.32701e-16	1	EGLN3	Immature
CHAF1A.1	1.2437e-20	-0.310431	0.102	0.3	2.54895e-16	1	CHAF1A	Immature
UBL3.1	1.45918e-20	-0.412353	0.971	0.988	2.99058e-16	1	UBL3	Immature
CDC6.1	1.69513e-20	-0.276443	0.057	0.234	3.47416e-16	1	CDC6	Immature
ESCO2.1	2.02487e-20	-0.260009	0.045	0.218	4.14997e-16	1	ESCO2	Immature
VEGFB.1	2.10885e-20	0.312054	0.976	0.937	4.32209e-16	1	VEGFB	Immature
RBL1	2.59115e-20	-0.286641	0.103	0.3	5.31057e-16	1	RBL1	Immature
MLLT10.1	2.90926e-20	-0.354756	0.572	0.786	5.96254e-16	1	MLLT10	Immature
COP1.1	3.13537e-20	-0.347164	0.602	0.792	6.42594e-16	1	COP1	Immature
HSPB1	3.14452e-20	0.351913	0.917	0.862	6.44469e-16	1	HSPB1	Immature
ATM.1	3.21509e-20	-0.36536	0.852	0.947	6.58933e-16	1	ATM	Immature
MYO10.1	3.30683e-20	-0.323982	0.995	0.999	6.77734e-16	1	MYO10	Immature
ECT2.1	3.75988e-20	-0.352411	0.19	0.403	7.70588e-16	1	ECT2	Immature
CYBA.1	3.76405e-20	0.289362	0.991	0.987	7.71442e-16	1	CYBA	Immature
TSPAN10	3.88068e-20	0.371804	0.947	0.907	7.95345e-16	1	TSPAN10	Immature
COX6B1	4.14882e-20	0.28291	0.983	0.97	8.50301e-16	1	COX6B1	Immature
FANCI.1	4.48344e-20	-0.334475	0.147	0.354	9.18881e-16	1	FANCI	Immature
TTLL5	4.61267e-20	-0.33369	0.4	0.634	9.45368e-16	1	TTLL5	Immature
KDM6A.1	4.61511e-20	-0.31214	0.345	0.591	9.45867e-16	1	KDM6A	Immature
PDE3B.1	5.26991e-20	-0.428917	0.524	0.732	1.08007e-15	1	PDE3B	Immature
MMS22L	5.57292e-20	-0.268505	0.079	0.271	1.14217e-15	1	MMS22L	Immature
SAMD4A.1	5.62643e-20	-0.44472	0.791	0.901	1.15314e-15	1	SAMD4A	Immature
MACF1.1	5.75211e-20	-0.372075	0.722	0.87	1.17889e-15	1	MACF1	Immature
ANKRD12.1	8.2391e-20	-0.345238	0.722	0.875	1.6886e-15	1	ANKRD12	Immature
TANC2.1	8.35647e-20	-0.383875	0.484	0.689	1.71266e-15	1	TANC2	Immature
PDE8A	8.79018e-20	-0.347528	0.54	0.727	1.80155e-15	1	PDE8A	Immature
TTC28.1	1.0261e-19	-0.381462	0.422	0.632	2.103e-15	1	TTC28	Immature
RDX.1	1.02965e-19	-0.314843	0.938	0.97	2.11026e-15	1	RDX	Immature
PPP1R12B	1.06538e-19	-0.347443	0.353	0.589	2.1835e-15	1	PPP1R12B	Immature
UACA	1.33691e-19	-0.392801	0.71	0.829	2.74e-15	1	UACA	Immature
PARD3.1	1.36008e-19	-0.355951	0.497	0.684	2.78749e-15	1	PARD3	Immature
FRMD4B.1	1.41344e-19	-0.412484	0.791	0.911	2.89684e-15	1	FRMD4B	Immature
ROBO1.1	1.57966e-19	-0.360306	0.469	0.684	3.23752e-15	1	ROBO1	Immature
ZEB2.1	1.62787e-19	-0.476078	0.964	0.981	3.33631e-15	1	ZEB2	Immature
VAT1.1	1.64553e-19	0.313491	0.979	0.959	3.37251e-15	1	VAT1	Immature
TOMM7	1.70298e-19	0.274477	0.993	0.991	3.49025e-15	1	TOMM7	Immature
KIF2C.1	1.79745e-19	-0.268769	0.05	0.22	3.68386e-15	1	KIF2C	Immature
PAX3.1	2.02946e-19	-0.342905	0.907	0.956	4.15937e-15	1	PAX3	Immature
RTTN	2.46179e-19	-0.3954	0.414	0.625	5.04543e-15	1	RTTN	Immature
KANSL1.1	2.60012e-19	-0.367731	0.61	0.794	5.32895e-15	1	KANSL1	Immature
SNX29.1	2.82212e-19	-0.350108	0.498	0.698	5.78392e-15	1	SNX29	Immature
RABAC1	2.83639e-19	0.296741	0.979	0.979	5.81318e-15	1	RABAC1	Immature
ELOB	2.9056e-19	0.272312	0.993	0.978	5.95502e-15	1	ELOB	Immature
COG5.1	3.11503e-19	-0.348372	0.557	0.747	6.38426e-15	1	COG5	Immature
CHST11.1	3.26641e-19	-0.467915	0.762	0.86	6.69451e-15	1	CHST11	Immature
SCAPER	3.64783e-19	-0.358359	0.409	0.614	7.47624e-15	1	SCAPER	Immature
SGO2.1	3.84293e-19	-0.355529	0.145	0.341	7.87608e-15	1	SGO2	Immature
CENPU.1	3.97559e-19	-0.362111	0.145	0.345	8.14796e-15	1	CENPU	Immature
GSK3B.1	3.98468e-19	-0.366689	0.676	0.836	8.16661e-15	1	GSK3B	Immature
ADI1	4.39707e-19	0.309863	0.981	0.971	9.0118e-15	1	ADI1	Immature
MKI67.1	4.56335e-19	-0.755647	0.141	0.321	9.35258e-15	1	MKI67	Immature
SMCHD1	5.20484e-19	-0.316184	0.471	0.697	1.06673e-14	1	SMCHD1	Immature
MT-ND6.1	5.3873e-19	-0.394813	0.707	0.824	1.10413e-14	1	MT-ND6	Immature
UVRAG.1	5.69376e-19	-0.338068	0.562	0.754	1.16694e-14	1	UVRAG	Immature
KIF20B.1	5.93348e-19	-0.459062	0.209	0.407	1.21607e-14	1	KIF20B	Immature
CDC42BPA.1	6.37682e-19	-0.38997	0.691	0.83	1.30693e-14	1	CDC42BPA	Immature
NDC80.1	6.70676e-19	-0.329427	0.076	0.25	1.37455e-14	1	NDC80	Immature
SPC25.1	6.71526e-19	-0.255549	0.038	0.196	1.37629e-14	1	SPC25	Immature
CST3	7.08966e-19	0.322181	0.984	0.959	1.45303e-14	1	CST3	Immature
CENPK.1	7.44589e-19	-0.298219	0.134	0.332	1.52604e-14	1	CENPK	Immature
EZH2.1	7.61998e-19	-0.311444	0.169	0.376	1.56172e-14	1	EZH2	Immature
ANKRD44.1	8.24069e-19	-0.362678	0.662	0.82	1.68893e-14	1	ANKRD44	Immature
CENPF.1	9.70485e-19	-0.916069	0.448	0.643	1.98901e-14	1	CENPF	Immature
CDK5RAP2	9.8469e-19	-0.32593	0.495	0.707	2.01812e-14	1	CDK5RAP2	Immature
DGKH	1.05098e-18	-0.346843	0.41	0.634	2.15399e-14	1	DGKH	Immature
SRPK2.1	1.29211e-18	-0.341102	0.903	0.963	2.64817e-14	1	SRPK2	Immature
TYMS.1	1.78092e-18	-0.509351	0.241	0.43	3.64999e-14	1	TYMS	Immature
TBC1D5.1	1.80404e-18	-0.394509	0.709	0.818	3.69737e-14	1	TBC1D5	Immature
ASH1L.1	1.85052e-18	-0.316175	0.622	0.799	3.79265e-14	1	ASH1L	Immature
TMEM131.1	1.92485e-18	-0.312319	0.438	0.643	3.94499e-14	1	TMEM131	Immature
AURKB.1	2.1413e-18	-0.396348	0.114	0.292	4.3886e-14	1	AURKB	Immature
UBL5	2.27056e-18	0.285135	0.978	0.95	4.65352e-14	1	UBL5	Immature
CCDC138	2.55254e-18	-0.250767	0.183	0.397	5.23143e-14	1	CCDC138	Immature
NSG1	2.83267e-18	0.274544	0.962	0.949	5.80557e-14	1	NSG1	Immature
CABLES1.1	2.87961e-18	-0.348584	0.981	0.986	5.90177e-14	1	CABLES1	Immature
ASPM.1	3.02055e-18	-0.573267	0.133	0.321	6.19061e-14	1	ASPM	Immature
C4orf48	3.09826e-18	0.320472	0.959	0.919	6.34988e-14	1	C4orf48	Immature
BTBD9.1	3.39035e-18	-0.391475	0.536	0.719	6.94853e-14	1	BTBD9	Immature
CREBBP.1	3.58616e-18	-0.334546	0.514	0.708	7.34983e-14	1	CREBBP	Immature
SSR4	4.87645e-18	0.274099	0.976	0.969	9.99428e-14	1	SSR4	Immature
LHFPL6	4.97189e-18	-0.296297	0.271	0.481	1.01899e-13	1	LHFPL6	Immature
MRTFA.1	5.06264e-18	-0.312373	0.381	0.611	1.03759e-13	1	MRTFA	Immature
MCC.1	5.19874e-18	-0.342667	0.647	0.809	1.06548e-13	1	MCC	Immature
TRAPPC9.1	5.49374e-18	-0.33565	0.557	0.764	1.12594e-13	1	TRAPPC9	Immature
KIF14.1	5.56729e-18	-0.302111	0.071	0.238	1.14102e-13	1	KIF14	Immature
TBC1D22A.1	5.80677e-18	-0.317442	0.607	0.791	1.1901e-13	1	TBC1D22A	Immature
NINJ1.1	5.90338e-18	0.329404	0.828	0.715	1.2099e-13	1	NINJ1	Immature
ARHGAP10	6.05199e-18	-0.314466	0.359	0.571	1.24036e-13	1	ARHGAP10	Immature
ARHGAP24.1	6.12513e-18	-0.432462	0.641	0.787	1.25535e-13	1	ARHGAP24	Immature
GABARAP.1	6.12813e-18	0.282069	0.993	0.982	1.25596e-13	1	GABARAP	Immature
SDK1.1	6.57941e-18	-0.406333	0.341	0.562	1.34845e-13	1	SDK1	Immature
HDAC4.1	7.16387e-18	-0.348386	0.743	0.88	1.46824e-13	1	HDAC4	Immature
ARHGAP32.1	7.4294e-18	-0.31404	0.497	0.719	1.52266e-13	1	ARHGAP32	Immature
PCCA.1	7.68787e-18	-0.358793	0.517	0.706	1.57563e-13	1	PCCA	Immature
PDS5A	8.52959e-18	-0.323907	0.607	0.786	1.74814e-13	1	PDS5A	Immature
PHPT1	9.34512e-18	0.298578	0.94	0.927	1.91528e-13	1	PHPT1	Immature
FARS2	1.2374e-17	-0.286777	0.493	0.711	2.53605e-13	1	FARS2	Immature
POLR2L	1.32602e-17	0.269736	0.99	0.978	2.71768e-13	1	POLR2L	Immature
TEX41.1	1.69513e-17	-0.541921	0.95	0.967	3.47416e-13	1	TEX41	Immature
FUBP1	1.75607e-17	-0.283758	0.445	0.662	3.59906e-13	1	FUBP1	Immature
PSD3	1.79081e-17	-0.342042	0.345	0.555	3.67026e-13	1	PSD3	Immature
ZNF407.1	1.84955e-17	-0.356622	0.46	0.673	3.79065e-13	1	ZNF407	Immature
KMT2C.1	1.89661e-17	-0.347279	0.638	0.804	3.88711e-13	1	KMT2C	Immature
ANO4.1	2.11447e-17	-0.32273	0.388	0.607	4.33361e-13	1	ANO4	Immature
RPS21	2.13516e-17	0.252963	0.998	0.995	4.37601e-13	1	RPS21	Immature
FTO	2.28853e-17	-0.304769	0.491	0.694	4.69034e-13	1	FTO	Immature
GLI3.1	2.31163e-17	-0.285333	0.278	0.501	4.73768e-13	1	GLI3	Immature
SCMH1	2.89122e-17	-0.325062	0.428	0.634	5.92556e-13	1	SCMH1	Immature
DST.1	2.95014e-17	-0.369079	0.616	0.778	6.04631e-13	1	DST	Immature
CLEC11A.1	3.33525e-17	0.298286	0.855	0.763	6.8356e-13	1	CLEC11A	Immature
ATXN1.1	3.42988e-17	-0.354142	0.569	0.749	7.02954e-13	1	ATXN1	Immature
FBXL17.1	3.6791e-17	-0.366837	0.462	0.667	7.54032e-13	1	FBXL17	Immature
DOCK1.1	3.78437e-17	-0.324196	0.524	0.72	7.75606e-13	1	DOCK1	Immature
FOXN3.1	4.1745e-17	-0.331905	0.716	0.857	8.55564e-13	1	FOXN3	Immature
FAM172A.1	4.19877e-17	-0.355228	0.583	0.77	8.60537e-13	1	FAM172A	Immature
MAPK8.1	4.22259e-17	-0.365826	0.51	0.698	8.6542e-13	1	MAPK8	Immature
BSG.1	4.40577e-17	0.275428	0.988	0.965	9.02963e-13	1	BSG	Immature
HIST1H1B.1	4.6562e-17	-0.751583	0.091	0.253	9.54288e-13	1	HIST1H1B	Immature
ULK4	4.6712e-17	-0.306755	0.293	0.511	9.57362e-13	1	ULK4	Immature
PPM1H.1	5.36308e-17	-0.349322	0.51	0.695	1.09916e-12	1	PPM1H	Immature
FARP1.1	5.42747e-17	-0.285371	0.843	0.922	1.11236e-12	1	FARP1	Immature
PTBP2.1	6.05845e-17	-0.323115	0.436	0.649	1.24168e-12	1	PTBP2	Immature
GAS2L3	6.57034e-17	-0.353211	0.562	0.743	1.34659e-12	1	GAS2L3	Immature
MCM4.1	6.89453e-17	-0.305405	0.138	0.316	1.41303e-12	1	MCM4	Immature
ZNF644.1	8.42964e-17	-0.329172	0.64	0.799	1.72765e-12	1	ZNF644	Immature
ANKRD28.1	9.06123e-17	-0.409327	0.838	0.919	1.8571e-12	1	ANKRD28	Immature
GPX4.1	9.12091e-17	0.258135	0.984	0.977	1.86933e-12	1	GPX4	Immature
VPS28	9.69432e-17	0.257053	0.922	0.835	1.98685e-12	1	VPS28	Immature
NDUFB7	9.80814e-17	0.279221	0.955	0.927	2.01018e-12	1	NDUFB7	Immature
TANC1.1	1.0118e-16	-0.336785	0.702	0.85	2.07368e-12	1	TANC1	Immature
PLTP.1	1.13974e-16	0.314271	0.602	0.456	2.33589e-12	1	PLTP	Immature
ADK	1.18818e-16	-0.325118	0.536	0.733	2.43518e-12	1	ADK	Immature
DLG1.1	1.30671e-16	-0.327197	0.712	0.849	2.6781e-12	1	DLG1	Immature
ERBIN.1	1.4138e-16	-0.353796	0.826	0.909	2.89759e-12	1	ERBIN	Immature
TNKS.1	1.45183e-16	-0.355155	0.617	0.768	2.97552e-12	1	TNKS	Immature
DYNLRB1	1.58272e-16	0.297045	0.936	0.908	3.24378e-12	1	DYNLRB1	Immature
PEAK1.1	1.97258e-16	-0.302968	0.524	0.737	4.0428e-12	1	PEAK1	Immature
CENPE.1	2.31249e-16	-0.431094	0.136	0.311	4.73946e-12	1	CENPE	Immature
APBB2.1	2.3382e-16	-0.341991	0.462	0.665	4.79215e-12	1	APBB2	Immature
BRAF.1	2.87863e-16	-0.329141	0.564	0.738	5.89976e-12	1	BRAF	Immature
CTDSPL2	2.92238e-16	-0.279418	0.207	0.405	5.98942e-12	1	CTDSPL2	Immature
SMC1A.1	3.09154e-16	-0.353258	0.428	0.605	6.33612e-12	1	SMC1A	Immature
PPP3CA.1	3.5702e-16	-0.3258	0.488	0.688	7.31713e-12	1	PPP3CA	Immature
MTHFD1L.1	3.77347e-16	-0.361189	0.622	0.779	7.73373e-12	1	MTHFD1L	Immature
PRUNE2.1	3.89298e-16	-0.425614	0.84	0.911	7.97867e-12	1	PRUNE2	Immature
ATRNL1	4.08175e-16	-0.302454	0.219	0.411	8.36554e-12	1	ATRNL1	Immature
SESTD1	4.19555e-16	-0.31456	0.371	0.58	8.59877e-12	1	SESTD1	Immature
TMPO.1	4.68212e-16	-0.395438	0.333	0.503	9.59601e-12	1	TMPO	Immature
EHBP1.1	4.72916e-16	-0.33166	0.576	0.761	9.69242e-12	1	EHBP1	Immature
CDH19.1	4.85199e-16	-0.425128	0.759	0.852	9.94415e-12	1	CDH19	Immature
IFI27L2	5.18125e-16	0.295228	0.931	0.911	1.0619e-11	1	IFI27L2	Immature
CEP112	5.41545e-16	-0.339472	0.403	0.605	1.1099e-11	1	CEP112	Immature
RB1	5.8232e-16	-0.336524	0.597	0.766	1.19346e-11	1	RB1	Immature
AP000676.5.1	5.87446e-16	-0.460229	0.766	0.85	1.20397e-11	1	AP000676.5	Immature
MRPL44	6.10474e-16	0.337525	0.933	0.884	1.25117e-11	1	MRPL44	Immature
TRMT112.1	6.30384e-16	0.274836	0.934	0.868	1.29197e-11	1	TRMT112	Immature
PRKDC	6.44127e-16	-0.311	0.822	0.904	1.32014e-11	1	PRKDC	Immature
RNGTT	6.64461e-16	-0.272896	0.386	0.602	1.36181e-11	1	RNGTT	Immature
KCNQ5.1	6.9436e-16	-0.489475	0.722	0.859	1.42309e-11	1	KCNQ5	Immature
FUS	7.55813e-16	-0.290179	0.828	0.932	1.54904e-11	1	FUS	Immature
ATP10A.1	8.85333e-16	-0.39703	0.778	0.864	1.81449e-11	1	ATP10A	Immature
ZSWIM6.1	8.87799e-16	-0.353127	0.714	0.838	1.81954e-11	1	ZSWIM6	Immature
BTRC.1	8.92447e-16	-0.260751	0.279	0.486	1.82907e-11	1	BTRC	Immature
FBXO11.1	8.96623e-16	-0.35958	0.681	0.823	1.83763e-11	1	FBXO11	Immature
PRKCB.1	9.63972e-16	-0.370877	0.574	0.728	1.97566e-11	1	PRKCB	Immature
ATP5MD	9.94641e-16	0.256785	0.952	0.932	2.03852e-11	1	ATP5MD	Immature
CENPA.1	1.10546e-15	-0.254785	0.076	0.235	2.26565e-11	1	CENPA	Immature
ZC3H13	1.34797e-15	-0.351362	0.888	0.941	2.76267e-11	1	ZC3H13	Immature
NCOA2.1	1.35416e-15	-0.320543	0.545	0.73	2.77536e-11	1	NCOA2	Immature
KIF18A.1	1.47701e-15	-0.308588	0.09	0.246	3.02714e-11	1	KIF18A	Immature
OSBPL8.1	1.49865e-15	-0.309412	0.852	0.919	3.07149e-11	1	OSBPL8	Immature
BRCA1	1.5061e-15	-0.284515	0.266	0.464	3.08675e-11	1	BRCA1	Immature
ARIH1.1	1.7219e-15	-0.356099	0.771	0.878	3.52903e-11	1	ARIH1	Immature
LDLRAD3.1	1.74135e-15	-0.336792	0.759	0.88	3.5689e-11	1	LDLRAD3	Immature
PARD3B.1	1.81082e-15	-0.376374	0.412	0.603	3.71127e-11	1	PARD3B	Immature
RFX3.1	1.92025e-15	-0.346443	0.397	0.589	3.93556e-11	1	RFX3	Immature
PRR11.1	1.97938e-15	-0.266036	0.102	0.265	4.05674e-11	1	PRR11	Immature
E2F1.1	2.01297e-15	-0.280865	0.102	0.26	4.12559e-11	1	E2F1	Immature
FARP2.1	2.61339e-15	-0.316182	0.798	0.908	5.35614e-11	1	FARP2	Immature
CAMKMT.1	2.85034e-15	-0.316573	0.609	0.773	5.84177e-11	1	CAMKMT	Immature
ZNF609.1	2.92855e-15	-0.330718	0.552	0.725	6.00207e-11	1	ZNF609	Immature
RBFOX2.1	2.96674e-15	-0.32377	0.693	0.827	6.08033e-11	1	RBFOX2	Immature
MCM3.1	3.08815e-15	-0.36707	0.312	0.485	6.32917e-11	1	MCM3	Immature
TAOK3.1	3.09753e-15	-0.318392	0.872	0.923	6.3484e-11	1	TAOK3	Immature
PCLAF.1	3.2842e-15	-0.421173	0.228	0.394	6.73097e-11	1	PCLAF	Immature
RFX7.1	3.369e-15	-0.302103	0.364	0.56	6.90478e-11	1	RFX7	Immature
CHCHD10	3.56686e-15	0.262506	0.967	0.956	7.31029e-11	1	CHCHD10	Immature
DIS3L2.1	3.58681e-15	-0.299427	0.486	0.679	7.35117e-11	1	DIS3L2	Immature
PRKCA.1	3.90445e-15	-0.339655	0.49	0.677	8.00217e-11	1	PRKCA	Immature
HIST1H1A.1	4.05317e-15	-0.516286	0.11	0.267	8.30697e-11	1	HIST1H1A	Immature
EPHX1.1	4.20835e-15	0.357777	0.917	0.884	8.62502e-11	1	EPHX1	Immature
PDS5B	4.21734e-15	-0.294235	0.345	0.544	8.64344e-11	1	PDS5B	Immature
EHMT1	4.43191e-15	-0.295889	0.512	0.717	9.0832e-11	1	EHMT1	Immature
ETV6.1	4.6174e-15	-0.320489	0.659	0.801	9.46335e-11	1	ETV6	Immature
BCAS3.1	5.62903e-15	-0.439189	0.797	0.892	1.15367e-10	1	BCAS3	Immature
NDUFA1	5.71239e-15	0.289679	0.916	0.876	1.17075e-10	1	NDUFA1	Immature
CEP55.1	6.0418e-15	-0.261119	0.103	0.263	1.23827e-10	1	CEP55	Immature
PHACTR4	6.16776e-15	-0.256751	0.462	0.675	1.26408e-10	1	PHACTR4	Immature
AHI1	6.28489e-15	-0.289664	0.429	0.635	1.28809e-10	1	AHI1	Immature
GRN	6.64582e-15	0.28809	0.94	0.907	1.36206e-10	1	GRN	Immature
NAP1L1	6.81874e-15	-0.272065	0.895	0.947	1.3975e-10	1	NAP1L1	Immature
GAB2.1	6.96189e-15	-0.358491	0.691	0.83	1.42684e-10	1	GAB2	Immature
HMMR.1	7.09102e-15	-0.369122	0.116	0.277	1.45331e-10	1	HMMR	Immature
GTSE1.1	7.14697e-15	-0.275818	0.083	0.235	1.46477e-10	1	GTSE1	Immature
KDM2A.1	7.76884e-15	-0.299359	0.455	0.648	1.59222e-10	1	KDM2A	Immature
MBD5.1	8.16883e-15	-0.393754	0.555	0.711	1.6742e-10	1	MBD5	Immature
TEAD1.1	8.28606e-15	-0.415886	0.852	0.916	1.69823e-10	1	TEAD1	Immature
SPRED1.1	8.45765e-15	-0.360348	0.664	0.801	1.7334e-10	1	SPRED1	Immature
MCM7.1	8.5844e-15	-0.258251	0.145	0.318	1.75937e-10	1	MCM7	Immature
PRC1.1	9.14844e-15	-0.428711	0.19	0.362	1.87497e-10	1	PRC1	Immature
FRYL.1	1.15839e-14	-0.323957	0.545	0.735	2.37411e-10	1	FRYL	Immature
RAPH1	1.17535e-14	-0.253481	0.221	0.408	2.40887e-10	1	RAPH1	Immature
AP3B1	1.19738e-14	-0.277249	0.579	0.765	2.45403e-10	1	AP3B1	Immature
HELZ.1	1.23459e-14	-0.288083	0.541	0.722	2.5303e-10	1	HELZ	Immature
KRTCAP2	1.3435e-14	0.258902	0.926	0.9	2.75349e-10	1	KRTCAP2	Immature
TPX2.1	1.54337e-14	-0.413217	0.24	0.409	3.16313e-10	1	TPX2	Immature
IGF2BP3	1.82482e-14	-0.315402	0.509	0.685	3.73997e-10	1	IGF2BP3	Immature
NFATC2.1	1.93585e-14	-0.545956	0.783	0.871	3.96752e-10	1	NFATC2	Immature
RASSF3.1	1.94415e-14	-0.301164	0.567	0.74	3.98453e-10	1	RASSF3	Immature
ROCK2	1.99532e-14	-0.2922	0.516	0.692	4.08942e-10	1	ROCK2	Immature
PDSS2	2.15627e-14	-0.265647	0.371	0.579	4.41927e-10	1	PDSS2	Immature
PKNOX2.1	2.36912e-14	-0.363953	0.695	0.811	4.85551e-10	1	PKNOX2	Immature
CHSY3.1	2.37633e-14	-0.406457	0.66	0.791	4.87028e-10	1	CHSY3	Immature
STK39	2.46012e-14	-0.278832	0.393	0.585	5.04202e-10	1	STK39	Immature
MACROD2.1	2.6315e-14	-0.330999	0.228	0.412	5.39327e-10	1	MACROD2	Immature
AKAP13.1	2.70198e-14	-0.29121	0.697	0.833	5.53771e-10	1	AKAP13	Immature
KIAA1211.1	2.71724e-14	-0.344498	0.643	0.772	5.56897e-10	1	KIAA1211	Immature
ST3GAL3	3.03135e-14	-0.266719	0.286	0.473	6.21276e-10	1	ST3GAL3	Immature
SMC5	3.08736e-14	-0.275462	0.44	0.631	6.32755e-10	1	SMC5	Immature
PCNA.1	3.25873e-14	-0.445514	0.336	0.495	6.67877e-10	1	PCNA	Immature
CHD9.1	3.45333e-14	-0.309955	0.669	0.807	7.07761e-10	1	CHD9	Immature
ITFG1.1	3.47629e-14	-0.284835	0.624	0.786	7.12465e-10	1	ITFG1	Immature
MIS18BP1	3.51123e-14	-0.291384	0.295	0.475	7.19626e-10	1	MIS18BP1	Immature
IMMP2L.1	3.56448e-14	-0.394151	0.536	0.706	7.30541e-10	1	IMMP2L	Immature
ATP9B.1	3.79251e-14	-0.268163	0.35	0.545	7.77275e-10	1	ATP9B	Immature
ELF2	3.90853e-14	-0.256074	0.319	0.518	8.01054e-10	1	ELF2	Immature
USP34.1	4.18125e-14	-0.286482	0.805	0.898	8.56948e-10	1	USP34	Immature
FGD4.1	4.80574e-14	-0.349573	0.555	0.714	9.84937e-10	1	FGD4	Immature
ANO6	5.20643e-14	-0.266866	0.372	0.567	1.06706e-09	1	ANO6	Immature
WDFY3.1	5.5016e-14	-0.258911	0.441	0.63	1.12755e-09	1	WDFY3	Immature
C10orf90.1	6.0013e-14	-0.336052	0.945	0.975	1.22997e-09	1	C10orf90	Immature
SPIRE1.1	6.04347e-14	-0.287335	0.698	0.835	1.23861e-09	1	SPIRE1	Immature
ATF7IP	6.07641e-14	-0.295995	0.478	0.641	1.24536e-09	1	ATF7IP	Immature
RBM6.1	6.26747e-14	-0.293491	0.631	0.78	1.28452e-09	1	RBM6	Immature
CKAP5	6.54347e-14	-0.271372	0.338	0.523	1.34108e-09	1	CKAP5	Immature
MDH2.1	7.0281e-14	0.255504	0.948	0.917	1.44041e-09	1	MDH2	Immature
AOPEP.1	7.14198e-14	-0.318982	0.422	0.608	1.46375e-09	1	AOPEP	Immature
BCL2	7.28236e-14	-0.298526	0.366	0.555	1.49252e-09	1	BCL2	Immature
ANKRD11	7.78903e-14	-0.290525	0.874	0.927	1.59636e-09	1	ANKRD11	Immature
PHIP	8.02282e-14	-0.275118	0.39	0.573	1.64428e-09	1	PHIP	Immature
CHCHD3	8.59614e-14	-0.258028	0.86	0.916	1.76178e-09	1	CHCHD3	Immature
ZBTB20.1	9.22056e-14	-0.342966	0.472	0.645	1.88975e-09	1	ZBTB20	Immature
NDUFS7.1	9.7941e-14	0.266552	0.898	0.842	2.0073e-09	1	NDUFS7	Immature
WAC	9.97575e-14	-0.283453	0.705	0.83	2.04453e-09	1	WAC	Immature
FAM193A	1.02834e-13	-0.260321	0.403	0.596	2.10759e-09	1	FAM193A	Immature
PIP4K2A.1	1.09611e-13	-0.340899	0.895	0.941	2.24648e-09	1	PIP4K2A	Immature
CAMK2D.1	1.13005e-13	-0.294215	0.5	0.673	2.31603e-09	1	CAMK2D	Immature
RIF1	1.16794e-13	-0.278094	0.417	0.605	2.39369e-09	1	RIF1	Immature
NAV1	1.19135e-13	-0.328173	0.526	0.706	2.44168e-09	1	NAV1	Immature
EIF3F	1.19187e-13	0.265355	0.941	0.897	2.44274e-09	1	EIF3F	Immature
REV3L.1	1.27177e-13	-0.329726	0.824	0.895	2.60649e-09	1	REV3L	Immature
CERS6	1.48452e-13	-0.257856	0.343	0.544	3.04253e-09	1	CERS6	Immature
SMG6	1.49464e-13	-0.278012	0.455	0.629	3.06326e-09	1	SMG6	Immature
CACNA2D1.1	1.52042e-13	-0.276822	0.329	0.517	3.11611e-09	1	CACNA2D1	Immature
AURKA.1	1.55894e-13	-0.288919	0.172	0.338	3.19505e-09	1	AURKA	Immature
FEN1.1	1.5665e-13	-0.437572	0.309	0.461	3.21055e-09	1	FEN1	Immature
RPTOR	1.61401e-13	-0.268894	0.455	0.651	3.30791e-09	1	RPTOR	Immature
DHFR.1	1.65622e-13	-0.252082	0.179	0.347	3.39443e-09	1	DHFR	Immature
EIF3G	1.68766e-13	0.25164	0.881	0.847	3.45886e-09	1	EIF3G	Immature
ABL2.1	1.72385e-13	-0.349526	0.895	0.957	3.53302e-09	1	ABL2	Immature
FXYD5.1	1.82323e-13	0.318713	0.866	0.772	3.7367e-09	1	FXYD5	Immature
PRELID2	1.86788e-13	-0.28801	0.409	0.608	3.82823e-09	1	PRELID2	Immature
CYTH3.1	2.00198e-13	-0.320561	0.816	0.9	4.10306e-09	1	CYTH3	Immature
CPEB2.1	2.00517e-13	-0.327869	0.56	0.715	4.10959e-09	1	CPEB2	Immature
RAPGEF2.1	2.05583e-13	-0.328303	0.498	0.671	4.21343e-09	1	RAPGEF2	Immature
PRKACB.1	2.09345e-13	-0.29857	0.49	0.668	4.29053e-09	1	PRKACB	Immature
RASSF8.1	2.22518e-13	-0.321132	0.71	0.819	4.56051e-09	1	RASSF8	Immature
ZWINT.1	2.30946e-13	-0.275766	0.214	0.376	4.73323e-09	1	ZWINT	Immature
ATP2A2	2.31989e-13	-0.286237	0.669	0.804	4.75462e-09	1	ATP2A2	Immature
MGAT5.1	2.36917e-13	-0.274653	0.538	0.707	4.85562e-09	1	MGAT5	Immature
BICC1	2.52839e-13	-0.253515	0.238	0.427	5.18193e-09	1	BICC1	Immature
AC068587.4.1	2.75117e-13	-0.315029	0.667	0.833	5.63853e-09	1	AC068587.4	Immature
CKS1B.1	2.82334e-13	-0.387435	0.303	0.463	5.78643e-09	1	CKS1B	Immature
ATP5MF	2.84028e-13	0.26215	0.916	0.911	5.82116e-09	1	ATP5MF	Immature
MBNL2.1	2.86588e-13	-0.328605	0.653	0.795	5.87363e-09	1	MBNL2	Immature
PACSIN2	3.01505e-13	-0.265195	0.652	0.808	6.17934e-09	1	PACSIN2	Immature
CLIC4.1	3.15262e-13	-0.319144	0.626	0.775	6.46129e-09	1	CLIC4	Immature
ZNF148.1	3.45831e-13	-0.281892	0.583	0.726	7.08781e-09	1	ZNF148	Immature
PKP4	3.47587e-13	-0.271196	0.412	0.608	7.12379e-09	1	PKP4	Immature
NBAS.1	3.51431e-13	-0.280065	0.581	0.733	7.20257e-09	1	NBAS	Immature
DNAJC9.1	3.5865e-13	-0.280175	0.3	0.474	7.35054e-09	1	DNAJC9	Immature
RASAL2.1	3.75734e-13	-0.286118	0.54	0.71	7.70067e-09	1	RASAL2	Immature
CD9	3.80038e-13	0.254272	0.974	0.949	7.78888e-09	1	CD9	Immature
TMEM258	3.9374e-13	0.269774	0.917	0.878	8.0697e-09	1	TMEM258	Immature
PKD2.1	4.18634e-13	-0.274959	0.721	0.846	8.5799e-09	1	PKD2	Immature
UBE4B	4.32239e-13	-0.262848	0.453	0.624	8.85873e-09	1	UBE4B	Immature
ZFP91	4.35515e-13	-0.252489	0.619	0.766	8.92588e-09	1	ZFP91	Immature
FRMD5	4.63457e-13	-0.344	0.457	0.632	9.49855e-09	1	FRMD5	Immature
COL11A1.1	4.6496e-13	-0.320533	0.341	0.519	9.52935e-09	1	COL11A1	Immature
TRAF3	5.19146e-13	-0.26647	0.353	0.543	1.06399e-08	1	TRAF3	Immature
TXNRD1.1	5.32403e-13	-0.29522	0.898	0.958	1.09116e-08	1	TXNRD1	Immature
LINC00511.1	5.57701e-13	-0.322227	0.934	0.964	1.14301e-08	1	LINC00511	Immature
WWC2.1	5.62659e-13	-0.260018	0.436	0.633	1.15317e-08	1	WWC2	Immature
PUM1.1	5.75901e-13	-0.259142	0.653	0.804	1.18031e-08	1	PUM1	Immature
FTX.1	6.00953e-13	-0.328236	0.503	0.67	1.23165e-08	1	FTX	Immature
ARID2	6.09066e-13	-0.283076	0.452	0.636	1.24828e-08	1	ARID2	Immature
NBEA.1	6.1271e-13	-0.288478	0.307	0.476	1.25575e-08	1	NBEA	Immature
SH3BGRL3	6.43029e-13	0.258724	0.934	0.924	1.31789e-08	1	SH3BGRL3	Immature
YAP1.1	6.86076e-13	-0.262886	0.5	0.68	1.40611e-08	1	YAP1	Immature
R3HDM2.1	7.02138e-13	-0.290787	0.576	0.716	1.43903e-08	1	R3HDM2	Immature
DOCK10	7.27449e-13	-0.255338	0.352	0.533	1.49091e-08	1	DOCK10	Immature
PPP3R1	7.33668e-13	-0.286553	0.455	0.643	1.50365e-08	1	PPP3R1	Immature
SENP6.1	8.53874e-13	-0.277748	0.514	0.697	1.75002e-08	1	SENP6	Immature
BICD1.1	8.82709e-13	-0.268336	0.388	0.572	1.80911e-08	1	BICD1	Immature
NEK7.1	9.08799e-13	-0.26271	0.428	0.614	1.86258e-08	1	NEK7	Immature
DHX9	9.54025e-13	-0.263331	0.669	0.818	1.95527e-08	1	DHX9	Immature
R3HDM1	1.07078e-12	-0.256056	0.46	0.66	2.19457e-08	1	R3HDM1	Immature
GPATCH2.1	1.0795e-12	-0.255673	0.409	0.603	2.21244e-08	1	GPATCH2	Immature
MYCBP2.1	1.09387e-12	-0.258445	0.814	0.916	2.2419e-08	1	MYCBP2	Immature
UBE2T.1	1.13923e-12	-0.361551	0.279	0.431	2.33486e-08	1	UBE2T	Immature
ZFYVE16.1	1.18385e-12	-0.31677	0.891	0.937	2.4263e-08	1	ZFYVE16	Immature
HIPK2.1	1.197e-12	-0.275441	0.479	0.655	2.45326e-08	1	HIPK2	Immature
PTPRG.1	1.20794e-12	-0.310729	0.54	0.697	2.47567e-08	1	PTPRG	Immature
MAGED2	1.22873e-12	0.254993	0.79	0.716	2.51828e-08	1	MAGED2	Immature
C20orf194.1	1.24376e-12	-0.281503	0.447	0.631	2.54908e-08	1	C20orf194	Immature
HDAC9	1.34982e-12	-0.364905	0.429	0.599	2.76646e-08	1	HDAC9	Immature
SYNGR1	1.39649e-12	0.265583	0.952	0.928	2.86211e-08	1	SYNGR1	Immature
EPHA5.1	1.43963e-12	-0.315231	0.498	0.666	2.95053e-08	1	EPHA5	Immature
TMEM135.1	1.45527e-12	-0.276603	0.566	0.733	2.98258e-08	1	TMEM135	Immature
PYCARD	1.51402e-12	0.304643	0.903	0.855	3.10298e-08	1	PYCARD	Immature
GTDC1	1.63514e-12	-0.26836	0.278	0.447	3.35123e-08	1	GTDC1	Immature
ATRX.1	1.86369e-12	-0.271172	0.843	0.911	3.81963e-08	1	ATRX	Immature
GMNN.1	1.8785e-12	-0.286756	0.312	0.478	3.84999e-08	1	GMNN	Immature
DOCK7.1	1.90191e-12	-0.269636	0.753	0.851	3.89796e-08	1	DOCK7	Immature
ACACA.1	1.90422e-12	-0.275042	0.531	0.699	3.9027e-08	1	ACACA	Immature
ACP5	2.0056e-12	0.260762	0.748	0.688	4.11047e-08	1	ACP5	Immature
CRY1.1	2.02121e-12	-0.292787	0.483	0.652	4.14248e-08	1	CRY1	Immature
ARHGAP42.1	2.03917e-12	-0.284762	0.538	0.696	4.17928e-08	1	ARHGAP42	Immature
FRY.1	2.14507e-12	-0.270036	0.336	0.514	4.39633e-08	1	FRY	Immature
STRN3.1	2.3705e-12	-0.252547	0.516	0.687	4.85833e-08	1	STRN3	Immature
MAGI2.1	2.79547e-12	-0.384472	0.655	0.781	5.72932e-08	1	MAGI2	Immature
LRCH1.1	2.87678e-12	-0.289112	0.579	0.733	5.89596e-08	1	LRCH1	Immature
DLGAP5.1	3.06793e-12	-0.308534	0.088	0.222	6.28773e-08	1	DLGAP5	Immature
TMEM204	3.1133e-12	0.254343	0.581	0.457	6.3807e-08	1	TMEM204	Immature
FAM222B.1	3.21829e-12	-0.255713	0.474	0.657	6.59589e-08	1	FAM222B	Immature
LSAMP.1	3.45942e-12	-0.372033	0.528	0.68	7.09009e-08	1	LSAMP	Immature
RAPGEF6	3.48542e-12	-0.261656	0.429	0.609	7.14336e-08	1	RAPGEF6	Immature
SOS1.1	3.5152e-12	-0.262182	0.479	0.651	7.2044e-08	1	SOS1	Immature
NFIB	3.72739e-12	-0.27048	0.397	0.571	7.6393e-08	1	NFIB	Immature
PAN3.1	3.94767e-12	-0.292686	0.579	0.723	8.09076e-08	1	PAN3	Immature
FNDC3B.1	3.97301e-12	-0.306676	0.598	0.735	8.14269e-08	1	FNDC3B	Immature
UTY.1	4.12208e-12	-0.287546	0.493	0.645	8.44821e-08	1	UTY	Immature
KIF4A	4.14687e-12	-0.276477	0.302	0.477	8.49902e-08	1	KIF4A	Immature
SLC25A13.1	4.23672e-12	-0.259003	0.724	0.819	8.68316e-08	1	SLC25A13	Immature
PPP1R12A.1	4.36534e-12	-0.281511	0.726	0.835	8.94677e-08	1	PPP1R12A	Immature
AHRR.1	4.57448e-12	-0.284581	0.479	0.649	9.3754e-08	1	AHRR	Immature
E2F7	4.83673e-12	-0.258423	0.286	0.461	9.91288e-08	1	E2F7	Immature
ASCC3	4.84863e-12	-0.254122	0.54	0.7	9.93727e-08	1	ASCC3	Immature
SPECC1L	4.87305e-12	-0.254943	0.416	0.597	9.98731e-08	1	SPECC1L	Immature
LDLR	5.49607e-12	-0.298417	0.416	0.594	1.12642e-07	1	LDLR	Immature
BPTF.1	7.06934e-12	-0.257097	0.852	0.94	1.44886e-07	1	BPTF	Immature
DENND5B	7.17957e-12	-0.257289	0.407	0.588	1.47145e-07	1	DENND5B	Immature
SMC2.1	7.48664e-12	-0.290129	0.319	0.47	1.53439e-07	1	SMC2	Immature
SNX9	8.30605e-12	-0.313535	0.89	0.936	1.70232e-07	1	SNX9	Immature
BAZ2B.1	8.50704e-12	-0.298858	0.6	0.743	1.74352e-07	1	BAZ2B	Immature
RBMS3.1	8.735e-12	-0.255431	0.264	0.431	1.79024e-07	1	RBMS3	Immature
USP32.1	9.11519e-12	-0.273709	0.502	0.684	1.86816e-07	1	USP32	Immature
SYNE1.1	9.80241e-12	-0.345286	0.522	0.666	2.009e-07	1	SYNE1	Immature
PLXNC1.1	1.08351e-11	-0.274907	0.883	0.943	2.22065e-07	1	PLXNC1	Immature
CA8.1	1.24207e-11	-0.363829	0.593	0.73	2.54563e-07	1	CA8	Immature
PUM2	1.2693e-11	-0.25804	0.569	0.717	2.60144e-07	1	PUM2	Immature
ANO10	1.27944e-11	-0.265398	0.466	0.641	2.62221e-07	1	ANO10	Immature
UBR3.1	1.50373e-11	-0.256712	0.481	0.661	3.0819e-07	1	UBR3	Immature
SUGCT.1	1.66748e-11	-0.250321	0.26	0.43	3.41749e-07	1	SUGCT	Immature
ZFHX3.1	1.68006e-11	-0.280691	0.471	0.634	3.44327e-07	1	ZFHX3	Immature
H2AFJ	1.76675e-11	0.293987	0.926	0.923	3.62095e-07	1	H2AFJ	Immature
TRIM2.1	1.83694e-11	-0.356779	0.843	0.91	3.76481e-07	1	TRIM2	Immature
DOCK4.1	1.91051e-11	-0.274373	0.384	0.56	3.91558e-07	1	DOCK4	Immature
MAGI1.1	2.06564e-11	-0.256403	0.248	0.415	4.23353e-07	1	MAGI1	Immature
PDZRN3.1	2.15386e-11	-0.325537	0.683	0.818	4.41434e-07	1	PDZRN3	Immature
SCFD2.1	2.37039e-11	-0.31466	0.61	0.732	4.85812e-07	1	SCFD2	Immature
SREBF2	2.53117e-11	-0.276171	0.678	0.793	5.18763e-07	1	SREBF2	Immature
NAV3.1	2.55794e-11	-0.321177	0.367	0.531	5.2425e-07	1	NAV3	Immature
RALGPS2.1	2.62257e-11	-0.255225	0.445	0.612	5.37496e-07	1	RALGPS2	Immature
FRS2.1	2.64602e-11	-0.272596	0.474	0.631	5.42302e-07	1	FRS2	Immature
CHCHD6	2.72422e-11	0.267845	0.972	0.954	5.5833e-07	1	CHCHD6	Immature
EVI5.1	2.86502e-11	-0.252541	0.648	0.786	5.87186e-07	1	EVI5	Immature
MIR3681HG.1	2.88446e-11	-0.376346	0.507	0.65	5.9117e-07	1	MIR3681HG	Immature
SORCS1.1	2.89768e-11	-0.268345	0.281	0.449	5.9388e-07	1	SORCS1	Immature
NEAT1.1	2.89845e-11	-0.353376	0.997	1	5.94037e-07	1	NEAT1	Immature
SASH1.1	3.03543e-11	-0.283398	0.79	0.872	6.22111e-07	1	SASH1	Immature
MMP24OS	3.11531e-11	0.262424	0.691	0.625	6.38482e-07	1	MMP24OS	Immature
ASAP2	3.24062e-11	-0.274704	0.503	0.657	6.64164e-07	1	ASAP2	Immature
DCTN3	3.31372e-11	0.251688	0.829	0.795	6.79147e-07	1	DCTN3	Immature
DEK.1	3.3257e-11	-0.34382	0.669	0.754	6.81602e-07	1	DEK	Immature
KAT6B.1	3.32621e-11	-0.258432	0.412	0.581	6.81706e-07	1	KAT6B	Immature
SPTBN1.1	3.42733e-11	-0.260976	0.947	0.973	7.02431e-07	1	SPTBN1	Immature
CHD6.1	3.63811e-11	-0.255758	0.552	0.714	7.45631e-07	1	CHD6	Immature
COMMD10	3.78705e-11	-0.254865	0.641	0.786	7.76157e-07	1	COMMD10	Immature
VWA8.1	4.43619e-11	-0.274135	0.407	0.554	9.09197e-07	1	VWA8	Immature
DENND1A.1	4.62903e-11	-0.256074	0.307	0.469	9.48719e-07	1	DENND1A	Immature
SYT14.1	4.80645e-11	-0.31429	0.59	0.727	9.85081e-07	1	SYT14	Immature
H2AFX.1	5.10476e-11	-0.299849	0.219	0.364	1.04622e-06	1	H2AFX	Immature
NUFIP2.1	6.19796e-11	-0.256871	0.55	0.699	1.27027e-06	1	NUFIP2	Immature
NAA50	6.57414e-11	-0.270936	0.571	0.708	1.34737e-06	1	NAA50	Immature
UBE2E2.1	6.5978e-11	-0.259075	0.374	0.539	1.35222e-06	1	UBE2E2	Immature
NLK.1	6.85199e-11	-0.299708	0.491	0.646	1.40432e-06	1	NLK	Immature
MKLN1.1	7.50462e-11	-0.251274	0.616	0.765	1.53807e-06	1	MKLN1	Immature
RRM1.1	8.63461e-11	-0.272959	0.257	0.413	1.76966e-06	1	RRM1	Immature
SRGAP1.1	9.72273e-11	-0.279853	0.54	0.689	1.99267e-06	1	SRGAP1	Immature
ANKHD1	1.03944e-10	-0.259143	0.631	0.753	2.13032e-06	1	ANKHD1	Immature
MID1.1	1.13491e-10	-0.310237	0.602	0.741	2.32599e-06	1	MID1	Immature
TENM3.1	1.18317e-10	-0.256981	0.426	0.597	2.42491e-06	1	TENM3	Immature
JARID2.1	1.19387e-10	-0.290555	0.807	0.88	2.44685e-06	1	JARID2	Immature
CACNA1A.1	1.25363e-10	-0.47821	0.841	0.896	2.56932e-06	1	CACNA1A	Immature
FHOD3.1	1.30156e-10	-0.278228	0.322	0.487	2.66756e-06	1	FHOD3	Immature
BBS9.1	1.36712e-10	-0.305815	0.579	0.684	2.80191e-06	1	BBS9	Immature
SMC3	1.56255e-10	-0.268484	0.633	0.74	3.20245e-06	1	SMC3	Immature
EPS15.1	1.56791e-10	-0.302287	0.864	0.922	3.21344e-06	1	EPS15	Immature
RBMS1.1	1.75949e-10	-0.283162	0.702	0.815	3.60607e-06	1	RBMS1	Immature
CLASP2.1	1.96846e-10	-0.265373	0.66	0.789	4.03436e-06	1	CLASP2	Immature
TECPR2.1	2.01869e-10	-0.267458	0.509	0.656	4.1373e-06	1	TECPR2	Immature
PBK.1	2.13968e-10	-0.27712	0.181	0.32	4.38527e-06	1	PBK	Immature
SLC23A2.1	2.20614e-10	-0.257455	0.5	0.668	4.52148e-06	1	SLC23A2	Immature
PAG1.1	2.76324e-10	-0.304516	0.907	0.947	5.66327e-06	1	PAG1	Immature
PTEN.1	3.00848e-10	-0.296652	0.852	0.903	6.16588e-06	1	PTEN	Immature
SIK2.1	3.9342e-10	-0.263813	0.386	0.541	8.06315e-06	1	SIK2	Immature
SUMF1.1	3.97736e-10	-0.253607	0.529	0.674	8.1516e-06	1	SUMF1	Immature
ACAP2	3.99097e-10	-0.264051	0.666	0.789	8.1795e-06	1	ACAP2	Immature
ADIPOR2.1	4.32739e-10	-0.256046	0.759	0.858	8.86898e-06	1	ADIPOR2	Immature
OSBPL10	4.61169e-10	-0.270813	0.348	0.503	9.45167e-06	1	OSBPL10	Immature
LRCH3.1	5.28329e-10	-0.251435	0.54	0.687	1.08281e-05	1	LRCH3	Immature
ADAM10.1	5.56874e-10	-0.292267	0.89	0.941	1.14131e-05	1	ADAM10	Immature
MYH10.1	6.5958e-10	-0.292775	0.845	0.933	1.35181e-05	1	MYH10	Immature
RORA.1	6.95414e-10	-0.298033	0.25	0.394	1.42525e-05	1	RORA	Immature
WWTR1.1	7.73119e-10	-0.258236	0.56	0.713	1.58451e-05	1	WWTR1	Immature
GULP1.1	8.11512e-10	-0.263774	0.547	0.69	1.66319e-05	1	GULP1	Immature
TMTC1.1	8.52464e-10	-0.272713	0.403	0.561	1.74712e-05	1	TMTC1	Immature
DAAM1.1	8.58176e-10	-0.25804	0.662	0.794	1.75883e-05	1	DAAM1	Immature
DAPK1.1	9.45071e-10	-0.280444	0.553	0.702	1.93692e-05	1	DAPK1	Immature
PAM	1.07541e-09	-0.263246	0.678	0.819	2.20404e-05	1	PAM	Immature
CCDC88A	2.79101e-09	-0.255873	0.593	0.707	5.72017e-05	1	CCDC88A	Immature
FRMD4A.1	3.33068e-09	-0.31669	0.757	0.849	6.82624e-05	1	FRMD4A	Immature
RPS6KC1.1	4.0674e-09	-0.254014	0.495	0.636	8.33613e-05	1	RPS6KC1	Immature
FN1.1	6.07024e-09	-0.43168	0.647	0.765	0.00012441	1	FN1	Immature
CADM1	7.60402e-09	-0.251489	0.514	0.658	0.000155844	1	CADM1	Immature
GRIK2.1	8.67842e-09	-0.304989	0.366	0.495	0.000177864	1	GRIK2	Immature
ARHGAP5.1	8.86898e-09	-0.257067	0.648	0.755	0.00018177	1	ARHGAP5	Immature
ARMC9.1	9.98897e-09	-0.29135	0.945	0.977	0.000204724	1	ARMC9	Immature
CBLB.1	1.15177e-08	-0.255367	0.54	0.683	0.000236055	1	CBLB	Immature
ALCAM.1	1.7001e-08	-0.284809	0.452	0.594	0.000348437	1	ALCAM	Immature
TMEM132D	1.71795e-08	-0.316672	0.35	0.481	0.000352094	1	TMEM132D	Immature
FOSB.1	1.97641e-08	-0.267911	0.672	0.769	0.000405066	1	FOSB	Immature
DUT.1	2.92807e-08	-0.330457	0.766	0.812	0.000600107	1	DUT	Immature
GCNT2.1	3.40328e-08	-0.271008	0.879	0.929	0.000697501	1	GCNT2	Immature
FAM126A.1	3.97286e-08	-0.25999	0.757	0.814	0.000814238	1	FAM126A	Immature
PRKN.1	1.083e-07	-0.268578	0.367	0.5	0.00221962	1	PRKN	Immature
ZC3H12C.1	4.23012e-07	-0.256534	0.731	0.83	0.00866964	1	ZC3H12C	Immature
BMPR2.1	8.86096e-07	-0.253363	0.893	0.921	0.0181605	1	BMPR2	Immature
SEMA3C.1	1.36507e-06	-0.282614	0.691	0.765	0.027977	1	SEMA3C	Immature
ROBO2.1	1.50226e-06	-0.584499	0.614	0.658	0.0307888	1	ROBO2	Immature
S100A1	8.60005e-06	0.300293	0.669	0.615	0.176258	1	S100A1	Immature
DLL3	1.17667e-05	0.286	0.59	0.527	0.241158	1	DLL3	Immature
TUBB.1	1.28133e-05	-0.511774	0.919	0.905	0.262609	1	TUBB	Immature
HIST1H4C.1	1.69361e-05	-0.657496	0.555	0.616	0.347104	1	HIST1H4C	Immature
GDF15.1	2.61654e-05	0.271131	0.703	0.631	0.53626	1	GDF15	Immature
HIST1H1D.1	0.000113187	-0.595779	0.364	0.432	1	1	HIST1H1D	Immature
TUBB4B.1	0.000129147	-0.474023	0.741	0.763	1	1	TUBB4B	Immature
CKS2.1	0.000134057	-0.365043	0.755	0.786	1	1	CKS2	Immature
SERPINF1	0.000135067	0.429827	0.571	0.532	1	1	SERPINF1	Immature
KPNA2.1	0.000896111	-0.417911	0.626	0.665	1	1	KPNA2	Immature
TUBA1C.1	0.000975275	-0.276865	0.666	0.726	1	1	TUBA1C	Immature
CFAP61.1	0.00115053	-0.379098	0.572	0.597	1	1	CFAP61	Immature
LHFPL3-AS1.1	0.00232371	-0.271361	0.8	0.824	1	1	LHFPL3-AS1	Immature
TUBA1B.1	0.00320048	-0.452782	0.91	0.886	1	1	TUBA1B	Immature
DTL.2	2.59455e-201	1.21276	0.741	0.054	5.31753e-197	2	DTL	Proliferative
CLSPN.2	2.7051e-191	1.15681	0.786	0.099	5.5441e-187	2	CLSPN	Proliferative
TOP2A.2	8.76586e-177	1.63979	0.756	0.092	1.79656e-172	2	TOP2A	Proliferative
RRM2.2	4.63088e-166	1.10576	0.634	0.047	9.49098e-162	2	RRM2	Proliferative
CDK1.2	8.3963e-159	1.22981	0.702	0.091	1.72082e-154	2	CDK1	Proliferative
UBE2C.2	5.19237e-156	1.5023	0.653	0.063	1.06418e-151	2	UBE2C	Proliferative
DIAPH3.2	3.60453e-153	1.49289	0.784	0.164	7.38748e-149	2	DIAPH3	Proliferative
TYMS.2	1.988e-152	1.21032	0.824	0.203	4.07441e-148	2	TYMS	Proliferative
CEP128.2	1.51194e-151	1.28786	0.863	0.233	3.09873e-147	2	CEP128	Proliferative
MKI67.2	1.89058e-151	1.49386	0.702	0.103	3.87475e-147	2	MKI67	Proliferative
SMC4.2	9.50202e-147	1.36655	0.85	0.241	1.94744e-142	2	SMC4	Proliferative
PCLAF.2	3.13709e-145	1.08715	0.786	0.179	6.42947e-141	2	PCLAF	Proliferative
NCAPG.2	2.02923e-143	0.937236	0.636	0.074	4.15891e-139	2	NCAPG	Proliferative
CENPU.2	1.71355e-141	0.90635	0.717	0.122	3.51191e-137	2	CENPU	Proliferative
TUBA1B.2	1.86464e-141	1.6729	0.996	0.857	3.82158e-137	2	TUBA1B	Proliferative
NUSAP1.2	1.55382e-140	1.47922	0.792	0.212	3.18456e-136	2	NUSAP1	Proliferative
ANLN.2	2.53859e-140	1.08424	0.67	0.1	5.20285e-136	2	ANLN	Proliferative
TUBB.2	2.90257e-140	1.48103	1	0.877	5.94882e-136	2	TUBB	Proliferative
FEN1.2	7.66742e-134	1.14004	0.829	0.26	1.57144e-129	2	FEN1	Proliferative
ORC6.2	1.5372e-126	0.770198	0.704	0.136	3.1505e-122	2	ORC6	Proliferative
ASPM.2	2.27095e-126	1.20018	0.67	0.111	4.65431e-122	2	ASPM	Proliferative
ATAD2.2	3.96358e-126	1.04073	0.752	0.185	8.12336e-122	2	ATAD2	Proliferative
PRC1.2	3.05248e-125	1.02466	0.734	0.151	6.25607e-121	2	PRC1	Proliferative
CDCA5.1	2.27159e-124	0.552665	0.484	0.029	4.65563e-120	2	CDCA5	Proliferative
CENPF.2	2.727e-124	1.79334	0.929	0.453	5.58899e-120	2	CENPF	Proliferative
KIF20B.2	1.37992e-123	1.03073	0.758	0.192	2.82815e-119	2	KIF20B	Proliferative
AURKB.2	1.46802e-123	0.908552	0.617	0.096	3.00871e-119	2	AURKB	Proliferative
KIF11.2	3.89109e-122	0.792165	0.576	0.072	7.97478e-118	2	KIF11	Proliferative
CIT.2	1.37797e-120	1.05349	0.801	0.236	2.82414e-116	2	CIT	Proliferative
CDC6.2	1.82653e-120	0.639662	0.525	0.05	3.74347e-116	2	CDC6	Proliferative
HMGB2.2	1.56007e-119	1.06714	0.709	0.169	3.19736e-115	2	HMGB2	Proliferative
ESCO2.2	1.52823e-118	0.615653	0.499	0.039	3.13211e-114	2	ESCO2	Proliferative
HJURP.2	2.11573e-118	0.620595	0.478	0.032	4.33619e-114	2	HJURP	Proliferative
FAM111B.2	3.74531e-116	0.627075	0.405	0.011	7.67601e-112	2	FAM111B	Proliferative
NCAPG2.2	6.67616e-116	0.724253	0.604	0.094	1.36828e-111	2	NCAPG2	Proliferative
BRIP1.2	8.14165e-116	0.820836	0.597	0.092	1.66863e-111	2	BRIP1	Proliferative
E2F1.2	5.17223e-114	0.706586	0.567	0.079	1.06005e-109	2	E2F1	Proliferative
PCNA.2	2.20674e-113	1.06342	0.822	0.307	4.52272e-109	2	PCNA	Proliferative
CHAF1A.2	7.58482e-113	0.684989	0.612	0.099	1.55451e-108	2	CHAF1A	Proliferative
CEP55.2	9.71424e-113	0.667091	0.578	0.079	1.99093e-108	2	CEP55	Proliferative
ASF1B.1	2.83864e-112	0.54681	0.469	0.036	5.81779e-108	2	ASF1B	Proliferative
KIF2C.2	3.65982e-112	0.609226	0.499	0.044	7.5008e-108	2	KIF2C	Proliferative
UBE2T.2	5.11756e-112	0.94573	0.769	0.242	1.04884e-107	2	UBE2T	Proliferative
PBK.2	1.00289e-111	0.846009	0.664	0.134	2.05542e-107	2	PBK	Proliferative
FBXO5.2	1.21159e-111	0.665533	0.531	0.065	2.48316e-107	2	FBXO5	Proliferative
SPC25.2	1.41802e-111	0.606982	0.456	0.032	2.90624e-107	2	SPC25	Proliferative
NDC80.2	1.98766e-110	0.748849	0.535	0.069	4.07372e-106	2	NDC80	Proliferative
TTK.1	5.77062e-109	0.547952	0.471	0.039	1.18269e-104	2	TTK	Proliferative
SGO1.2	3.3074e-108	0.566416	0.52	0.06	6.77852e-104	2	SGO1	Proliferative
FANCI.2	3.73658e-108	0.745251	0.675	0.146	7.65813e-104	2	FANCI	Proliferative
SHCBP1.1	3.76239e-108	0.616341	0.518	0.059	7.71102e-104	2	SHCBP1	Proliferative
GINS2.1	2.13834e-107	0.674638	0.6	0.106	4.38253e-103	2	GINS2	Proliferative
SGO2.2	4.10128e-107	0.779632	0.653	0.141	8.40557e-103	2	SGO2	Proliferative
CDT1.1	6.37355e-107	0.490701	0.422	0.025	1.30626e-102	2	CDT1	Proliferative
KIFC1.1	3.34218e-106	0.523459	0.45	0.033	6.84979e-102	2	KIFC1	Proliferative
CDCA8.1	3.6781e-106	0.532095	0.448	0.033	7.53826e-102	2	CDCA8	Proliferative
HMMR.2	4.16458e-106	0.858041	0.582	0.095	8.5353e-102	2	HMMR	Proliferative
USP1.2	5.34346e-106	0.730224	0.724	0.189	1.09514e-101	2	USP1	Proliferative
POLQ.1	1.65392e-105	0.525703	0.478	0.046	3.3897e-101	2	POLQ	Proliferative
ZWINT.2	1.90282e-104	0.746614	0.702	0.186	3.89983e-100	2	ZWINT	Proliferative
MCM7.2	5.48143e-104	0.67286	0.636	0.126	1.12342e-99	2	MCM7	Proliferative
CKS1B.2	1.09513e-103	0.969997	0.779	0.278	2.24447e-99	2	CKS1B	Proliferative
KIF14.2	2.40026e-103	0.656558	0.514	0.064	4.91934e-99	2	KIF14	Proliferative
ZNF367.1	3.13165e-103	0.551638	0.411	0.024	6.41833e-99	2	ZNF367	Proliferative
DEK.2	5.63429e-102	0.956643	0.951	0.645	1.15475e-97	2	DEK	Proliferative
CENPK.2	8.84617e-102	0.675046	0.636	0.135	1.81302e-97	2	CENPK	Proliferative
KIF18B	1.2584e-101	0.455398	0.373	0.013	2.5791e-97	2	KIF18B	Proliferative
RAD51AP1.1	1.42829e-100	0.508904	0.448	0.039	2.92727e-96	2	RAD51AP1	Proliferative
HELLS.2	2.44564e-100	0.749056	0.717	0.193	5.01233e-96	2	HELLS	Proliferative
TPX2.2	2.8213e-100	0.978094	0.728	0.219	5.78226e-96	2	TPX2	Proliferative
KNL1.2	3.71823e-100	0.678189	0.559	0.089	7.62052e-96	2	KNL1	Proliferative
MCM4.2	2.18431e-99	0.685897	0.617	0.129	4.47675e-95	2	MCM4	Proliferative
CENPE.2	7.5541e-98	0.891434	0.606	0.126	1.54821e-93	2	CENPE	Proliferative
NCAPH	1.11699e-96	0.478139	0.463	0.048	2.28926e-92	2	NCAPH	Proliferative
CDC45	4.35686e-96	0.452366	0.413	0.032	8.92939e-92	2	CDC45	Proliferative
BUB1B.1	8.83222e-96	0.538966	0.437	0.04	1.81016e-91	2	BUB1B	Proliferative
TUBB4B.2	1.14824e-95	1.37159	0.944	0.688	2.35331e-91	2	TUBB4B	Proliferative
MCM3.2	3.63744e-95	0.842992	0.786	0.3	7.45494e-91	2	MCM3	Proliferative
PKMYT1	3.65186e-95	0.433499	0.413	0.033	7.48449e-91	2	PKMYT1	Proliferative
GTSE1.2	1.2623e-94	0.671673	0.503	0.071	2.58709e-90	2	GTSE1	Proliferative
BLM.1	1.29843e-94	0.519127	0.488	0.063	2.66114e-90	2	BLM	Proliferative
UHRF1	1.83253e-94	0.492654	0.368	0.018	3.75578e-90	2	UHRF1	Proliferative
CCNA2.1	3.35509e-94	0.477583	0.441	0.044	6.87626e-90	2	CCNA2	Proliferative
BRCA2.2	4.30988e-94	0.599882	0.589	0.114	8.83311e-90	2	BRCA2	Proliferative
DUT.2	4.42294e-94	0.947774	0.964	0.737	9.06482e-90	2	DUT	Proliferative
HIST1H1B.2	2.03825e-93	1.43321	0.51	0.089	4.1774e-89	2	HIST1H1B	Proliferative
DLGAP5.2	3.21643e-92	0.748455	0.486	0.067	6.59207e-88	2	DLGAP5	Proliferative
CKAP2L	8.16573e-92	0.452347	0.398	0.031	1.67357e-87	2	CKAP2L	Proliferative
DEPDC1.1	3.40228e-91	0.543515	0.471	0.058	6.97298e-87	2	DEPDC1	Proliferative
NASP.2	5.60056e-91	0.81917	0.97	0.729	1.14783e-86	2	NASP	Proliferative
LINC01572.1	6.62796e-91	0.563128	0.454	0.053	1.3584e-86	2	LINC01572	Proliferative
EXO1	1.66211e-89	0.455397	0.4	0.035	3.4065e-85	2	EXO1	Proliferative
TACC3.1	3.58683e-89	0.550217	0.482	0.068	7.35121e-85	2	TACC3	Proliferative
CCNB2.1	5.17733e-89	0.703181	0.557	0.106	1.06109e-84	2	CCNB2	Proliferative
TMPO.2	8.53933e-89	0.868124	0.777	0.328	1.75014e-84	2	TMPO	Proliferative
NUF2.1	1.08953e-88	0.571705	0.458	0.058	2.233e-84	2	NUF2	Proliferative
KIF23.2	2.93975e-88	0.774098	0.608	0.151	6.02501e-84	2	KIF23	Proliferative
BUB1.1	7.20867e-88	0.554875	0.501	0.077	1.47742e-83	2	BUB1	Proliferative
ATAD5	1.14585e-87	0.498656	0.507	0.082	2.34842e-83	2	ATAD5	Proliferative
RFC3	1.74783e-87	0.502062	0.507	0.082	3.58218e-83	2	RFC3	Proliferative
RRM1.2	2.28157e-87	0.744658	0.715	0.234	4.67608e-83	2	RRM1	Proliferative
MASTL	5.78098e-87	0.516719	0.522	0.092	1.18481e-82	2	MASTL	Proliferative
CENPA.2	1.30698e-85	0.615799	0.484	0.075	2.67866e-81	2	CENPA	Proliferative
RFC2.1	4.36951e-85	0.641832	0.657	0.186	8.95531e-81	2	RFC2	Proliferative
CENPP.2	6.34202e-85	0.834601	0.715	0.248	1.2998e-80	2	CENPP	Proliferative
MELK.2	9.14227e-83	0.679504	0.651	0.185	1.87371e-78	2	MELK	Proliferative
RANBP1.1	1.54529e-82	0.819756	0.974	0.73	3.16708e-78	2	RANBP1	Proliferative
GMNN.2	3.21888e-82	0.718864	0.769	0.299	6.5971e-78	2	GMNN	Proliferative
MYBL2	5.32766e-82	0.396107	0.396	0.042	1.0919e-77	2	MYBL2	Proliferative
MCM5.1	9.57546e-82	0.539756	0.501	0.092	1.96249e-77	2	MCM5	Proliferative
CDCA2.1	4.83761e-81	0.530467	0.46	0.072	9.91468e-77	2	CDCA2	Proliferative
KIF15	1.47486e-80	0.392185	0.358	0.029	3.02273e-76	2	KIF15	Proliferative
TK1.1	1.36423e-79	0.675366	0.662	0.197	2.79599e-75	2	TK1	Proliferative
H2AFZ.1	3.07471e-79	0.766643	1	0.998	6.30162e-75	2	H2AFZ	Proliferative
HMGB1.1	3.07848e-79	0.875431	0.998	0.971	6.30934e-75	2	HMGB1	Proliferative
KIF18A.2	1.14827e-78	0.619646	0.488	0.089	2.35337e-74	2	KIF18A	Proliferative
PRR11.2	1.2389e-78	0.594542	0.512	0.103	2.53912e-74	2	PRR11	Proliferative
H2AFX.2	4.62813e-78	0.741541	0.64	0.2	9.48535e-74	2	H2AFX	Proliferative
NCAPD3.1	4.6782e-78	0.546652	0.612	0.156	9.58797e-74	2	NCAPD3	Proliferative
DNAJC9.2	1.36416e-77	0.676184	0.758	0.294	2.79584e-73	2	DNAJC9	Proliferative
DHFR.2	1.00336e-75	0.587086	0.617	0.175	2.05638e-71	2	DHFR	Proliferative
RBL1.1	1.12658e-75	0.550668	0.544	0.125	2.30893e-71	2	RBL1	Proliferative
CKS2.2	2.25718e-75	1.10058	0.94	0.717	4.6261e-71	2	CKS2	Proliferative
KIF22.1	2.25957e-75	0.475532	0.503	0.1	4.63099e-71	2	KIF22	Proliferative
RACGAP1.1	4.06467e-75	0.525937	0.514	0.108	8.33053e-71	2	RACGAP1	Proliferative
WDR76	7.35853e-75	0.397476	0.388	0.046	1.50813e-70	2	WDR76	Proliferative
MCM10	6.90629e-74	0.355999	0.319	0.022	1.41544e-69	2	MCM10	Proliferative
MAD2L1.1	9.90606e-74	0.597831	0.619	0.183	2.03025e-69	2	MAD2L1	Proliferative
CENPM.1	1.25213e-73	0.516291	0.597	0.152	2.56624e-69	2	CENPM	Proliferative
SMC2.2	1.77053e-73	0.690216	0.741	0.305	3.6287e-69	2	SMC2	Proliferative
KPNA2.2	2.35121e-73	1.15704	0.874	0.572	4.8188e-69	2	KPNA2	Proliferative
DNMT1.1	1.88699e-72	0.732388	0.859	0.492	3.86739e-68	2	DNMT1	Proliferative
DEPDC1B	3.72253e-72	0.456046	0.448	0.076	7.62932e-68	2	DEPDC1B	Proliferative
CDC20.1	6.97416e-72	0.55491	0.443	0.073	1.42935e-67	2	CDC20	Proliferative
SKA3	9.24653e-72	0.372623	0.36	0.04	1.89508e-67	2	SKA3	Proliferative
FAM83D	6.51208e-71	0.404124	0.36	0.041	1.33465e-66	2	FAM83D	Proliferative
EZH2.2	9.62315e-71	0.606875	0.625	0.194	1.97226e-66	2	EZH2	Proliferative
CDCA3	1.20579e-70	0.445095	0.366	0.044	2.47127e-66	2	CDCA3	Proliferative
ECT2.2	1.29759e-70	0.635471	0.647	0.22	2.65941e-66	2	ECT2	Proliferative
CDKN3.1	1.81122e-70	0.885227	0.719	0.298	3.7121e-66	2	CDKN3	Proliferative
PTMA.1	3.39953e-70	0.441963	1	1	6.96734e-66	2	PTMA	Proliferative
POLE	5.83452e-70	0.444422	0.405	0.061	1.19579e-65	2	POLE	Proliferative
LMNB1	8.71744e-70	0.409415	0.398	0.058	1.78664e-65	2	LMNB1	Proliferative
RFC4.1	3.67121e-69	0.472308	0.54	0.133	7.52415e-65	2	RFC4	Proliferative
AURKA.2	2.71296e-68	0.72297	0.582	0.176	5.56021e-64	2	AURKA	Proliferative
NSD2.2	3.19e-68	0.67395	0.698	0.278	6.5379e-64	2	NSD2	Proliferative
BARD1.1	7.10354e-68	0.631188	0.604	0.189	1.45587e-63	2	BARD1	Proliferative
WDR62	3.00378e-67	0.323446	0.31	0.027	6.15626e-63	2	WDR62	Proliferative
NEIL3	1.24142e-66	0.297843	0.278	0.017	2.54428e-62	2	NEIL3	Proliferative
UBE2S.1	2.30066e-65	1.17356	0.949	0.77	4.71521e-61	2	UBE2S	Proliferative
HIST1H1A.2	8.21901e-65	1.02067	0.475	0.122	1.68449e-60	2	HIST1H1A	Proliferative
TCF19	2.63382e-64	0.367277	0.385	0.06	5.39802e-60	2	TCF19	Proliferative
ARHGAP11A	1.21141e-63	0.37571	0.381	0.059	2.48278e-59	2	ARHGAP11A	Proliferative
RAD51	1.45722e-63	0.337594	0.33	0.039	2.98658e-59	2	RAD51	Proliferative
STIL	1.70674e-63	0.43523	0.424	0.08	3.49797e-59	2	STIL	Proliferative
BIRC5.1	2.50382e-63	0.681378	0.57	0.171	5.13158e-59	2	BIRC5	Proliferative
TMEM106C.1	3.52859e-63	0.683405	0.839	0.502	7.23185e-59	2	TMEM106C	Proliferative
PSMC3IP	8.22246e-63	0.355653	0.379	0.06	1.68519e-58	2	PSMC3IP	Proliferative
WEE1	9.09779e-63	0.410959	0.458	0.099	1.86459e-58	2	WEE1	Proliferative
CIP2A	1.03307e-62	0.404082	0.405	0.072	2.11727e-58	2	CIP2A	Proliferative
PRIM1	1.29511e-62	0.409074	0.478	0.106	2.65432e-58	2	PRIM1	Proliferative
TUBG1.1	1.51201e-62	0.554123	0.634	0.228	3.09887e-58	2	TUBG1	Proliferative
CSE1L.1	1.76584e-62	0.572496	0.715	0.285	3.61909e-58	2	CSE1L	Proliferative
PLK1.1	2.07096e-62	0.540038	0.383	0.065	4.24443e-58	2	PLK1	Proliferative
MMS22L.1	2.73571e-62	0.493253	0.478	0.111	5.60684e-58	2	MMS22L	Proliferative
CDCA4.1	3.75115e-62	0.581036	0.585	0.186	7.68799e-58	2	CDCA4	Proliferative
HIST1H4C.2	1.2365e-61	1.41988	0.812	0.518	2.53421e-57	2	HIST1H4C	Proliferative
LIG1	1.39584e-61	0.472283	0.527	0.144	2.86076e-57	2	LIG1	Proliferative
ARHGAP11B	2.3894e-61	0.375241	0.351	0.05	4.89709e-57	2	ARHGAP11B	Proliferative
HAUS8	2.63662e-61	0.356902	0.381	0.063	5.40375e-57	2	HAUS8	Proliferative
NUCKS1.1	2.82735e-61	0.641935	0.985	0.918	5.79465e-57	2	NUCKS1	Proliferative
STMN1.1	4.11047e-61	0.750539	0.994	0.949	8.4244e-57	2	STMN1	Proliferative
CENPW.1	4.62805e-61	0.646853	0.7	0.288	9.48518e-57	2	CENPW	Proliferative
SYNE2.1	6.65582e-61	0.744558	0.919	0.639	1.36411e-56	2	SYNE2	Proliferative
HMGN2.1	2.91176e-60	0.708207	0.803	0.403	5.96766e-56	2	HMGN2	Proliferative
NEK2	1.29747e-59	0.351149	0.306	0.034	2.65917e-55	2	NEK2	Proliferative
RPL39L.1	2.20658e-59	0.563086	0.737	0.328	4.52238e-55	2	RPL39L	Proliferative
SAT1.1	6.3668e-59	-0.685733	0.996	0.995	1.30488e-54	2	SAT1	Proliferative
TUBA1C.2	7.45487e-59	0.929626	0.904	0.635	1.52788e-54	2	TUBA1C	Proliferative
FANCA	4.0657e-58	0.353139	0.364	0.06	8.33266e-54	2	FANCA	Proliferative
SMC1A.2	4.95144e-58	0.641268	0.818	0.449	1.0148e-53	2	SMC1A	Proliferative
ZGRF1	6.55403e-58	0.318435	0.325	0.044	1.34325e-53	2	ZGRF1	Proliferative
CCDC18	6.87691e-58	0.361505	0.405	0.079	1.40942e-53	2	CCDC18	Proliferative
POLE2	8.3073e-58	0.295742	0.334	0.047	1.70258e-53	2	POLE2	Proliferative
BRCA1.1	1.37388e-57	0.533922	0.704	0.289	2.81576e-53	2	BRCA1	Proliferative
RAN.1	3.34685e-57	0.561974	0.996	0.963	6.85938e-53	2	RAN	Proliferative
POC1A	2.84729e-55	0.332935	0.403	0.081	5.83551e-51	2	POC1A	Proliferative
POLA2	1.20018e-54	0.341369	0.364	0.068	2.45977e-50	2	POLA2	Proliferative
GINS1	4.35163e-54	0.272298	0.287	0.034	8.91867e-50	2	GINS1	Proliferative
WDHD1	9.13378e-54	0.379706	0.437	0.106	1.87197e-49	2	WDHD1	Proliferative
SNRPB.1	1.45071e-53	0.567324	0.981	0.858	2.97323e-49	2	SNRPB	Proliferative
POLD3	1.96922e-53	0.417361	0.454	0.119	4.03592e-49	2	POLD3	Proliferative
CCNB1.1	2.44303e-53	0.897156	0.64	0.27	5.00698e-49	2	CCNB1	Proliferative
CCDC171.2	1.07392e-52	-0.851928	0.994	0.995	2.201e-48	2	CCDC171	Proliferative
DTYMK.1	1.94111e-52	0.619253	0.831	0.507	3.9783e-48	2	DTYMK	Proliferative
CHEK1	5.29167e-52	0.431154	0.533	0.166	1.08453e-47	2	CHEK1	Proliferative
NEAT1.2	5.57122e-52	-0.748316	1	0.998	1.14182e-47	2	NEAT1	Proliferative
PIMREG	2.89245e-51	0.299551	0.31	0.046	5.92807e-47	2	PIMREG	Proliferative
CDC25C	4.85178e-51	0.271097	0.268	0.031	9.94372e-47	2	CDC25C	Proliferative
PSIP1.1	7.32492e-51	0.595953	0.848	0.545	1.50124e-46	2	PSIP1	Proliferative
DCT.1	1.04926e-50	-0.567282	0.998	0.996	2.15046e-46	2	DCT	Proliferative
CALM2.1	1.20621e-50	0.592658	0.998	0.968	2.47212e-46	2	CALM2	Proliferative
POLA1.1	1.41695e-50	0.546424	0.57	0.213	2.90405e-46	2	POLA1	Proliferative
MIS18BP1.1	1.50353e-50	0.564945	0.683	0.32	3.08149e-46	2	MIS18BP1	Proliferative
PHF19.1	2.90064e-50	0.533852	0.683	0.3	5.94487e-46	2	PHF19	Proliferative
VRK1	4.07324e-50	0.509486	0.672	0.29	8.34811e-46	2	VRK1	Proliferative
CENPN.1	4.28204e-50	0.450121	0.507	0.163	8.77605e-46	2	CENPN	Proliferative
TRPM1.1	1.80443e-49	-0.494385	0.998	0.995	3.69819e-45	2	TRPM1	Proliferative
HSPA8.1	3.29532e-49	0.507895	0.998	0.994	6.75375e-45	2	HSPA8	Proliferative
CENPQ	1.46889e-48	0.277226	0.349	0.069	3.01049e-44	2	CENPQ	Proliferative
TOPBP1	4.91825e-48	0.495083	0.63	0.272	1.00799e-43	2	TOPBP1	Proliferative
MCM6	6.48353e-48	0.404629	0.424	0.113	1.3288e-43	2	MCM6	Proliferative
SLC43A3.1	6.81286e-48	0.479797	0.662	0.277	1.3963e-43	2	SLC43A3	Proliferative
DSN1	2.51961e-47	0.325816	0.385	0.09	5.16395e-43	2	DSN1	Proliferative
KNTC1	5.23386e-47	0.282739	0.336	0.065	1.07268e-42	2	KNTC1	Proliferative
RTKN2	7.4332e-47	0.26383	0.266	0.035	1.52344e-42	2	RTKN2	Proliferative
TEDC1	2.96555e-46	0.267345	0.293	0.049	6.07789e-42	2	TEDC1	Proliferative
MT-ND3.1	4.15109e-46	-0.406988	1	1	8.50766e-42	2	MT-ND3	Proliferative
EXOSC8.1	5.40306e-46	0.443194	0.662	0.281	1.10736e-41	2	EXOSC8	Proliferative
PRIM2.1	2.88882e-45	0.547949	0.728	0.364	5.92063e-41	2	PRIM2	Proliferative
SPDL1	3.86506e-45	0.31828	0.373	0.086	7.92144e-41	2	SPDL1	Proliferative
RFWD3	4.33453e-45	0.387778	0.435	0.124	8.88362e-41	2	RFWD3	Proliferative
KPNB1	8.89102e-45	0.506776	0.951	0.796	1.82222e-40	2	KPNB1	Proliferative
PGP.1	1.36243e-44	0.550944	0.899	0.631	2.79231e-40	2	PGP	Proliferative
RFC5	1.74418e-44	0.313523	0.347	0.079	3.5747e-40	2	RFC5	Proliferative
MT-CO1	1.87775e-44	-0.323352	1	1	3.84846e-40	2	MT-CO1	Proliferative
FANCD2	1.6493e-43	0.27064	0.334	0.07	3.38024e-39	2	FANCD2	Proliferative
HSP90AA1.1	3.30971e-43	0.389216	1	0.999	6.78324e-39	2	HSP90AA1	Proliferative
NCAPD2	7.65543e-43	0.385063	0.439	0.133	1.56898e-38	2	NCAPD2	Proliferative
MSH2	1.24137e-42	0.43205	0.548	0.208	2.5442e-38	2	MSH2	Proliferative
PTTG1.1	2.22424e-42	0.735252	0.91	0.715	4.55858e-38	2	PTTG1	Proliferative
MIS18A	2.71332e-42	0.296342	0.409	0.111	5.56094e-38	2	MIS18A	Proliferative
RMI2	5.2444e-42	0.270628	0.338	0.076	1.07484e-37	2	RMI2	Proliferative
HAT1.1	9.37154e-42	0.478643	0.747	0.416	1.9207e-37	2	HAT1	Proliferative
CKAP2	1.36173e-41	0.523416	0.679	0.352	2.79087e-37	2	CKAP2	Proliferative
FAM111A	1.53543e-41	0.433707	0.486	0.172	3.14687e-37	2	FAM111A	Proliferative
MT-ATP6	2.18684e-41	-0.316928	1	1	4.48193e-37	2	MT-ATP6	Proliferative
KNSTRN	4.2077e-41	0.350432	0.433	0.133	8.62369e-37	2	KNSTRN	Proliferative
CENPJ	4.82775e-41	0.372394	0.437	0.139	9.89447e-37	2	CENPJ	Proliferative
CCNF	7.46313e-41	0.260747	0.313	0.065	1.52957e-36	2	CCNF	Proliferative
SMC3.1	8.85614e-41	0.529517	0.874	0.644	1.81507e-36	2	SMC3	Proliferative
TUBB6.1	1.21516e-40	0.527741	0.816	0.51	2.49048e-36	2	TUBB6	Proliferative
MT-CO2	1.2951e-40	-0.266533	1	1	2.65431e-36	2	MT-CO2	Proliferative
ANP32B.1	6.1042e-40	0.493132	0.964	0.889	1.25105e-35	2	ANP32B	Proliferative
[truncated: 472 more rows]

## Sheet: 1I
Treatment	State	#Cells
Forskolin_Alternate	Mature	603
Forskolin_Daily	Mature	115
Forskolin_Alternate	Immature	468
Forskolin_Daily	Immature	112
Forskolin_Alternate	Proliferative	194
Forskolin_Daily	Proliferative	273

## Sheet: 2B
rowname	p_val	avg_log2FC	pct.1	pct.2	p_val_adj	cluster	gene	state
Jun	0	-1.98856	0.605	0.923	0	0	Jun	Immature
Tob2	2.73406e-278	-1.23958	0.482	0.852	4.80348e-274	0	Tob2	Immature
Dusp1	2.82214e-256	-1.01595	0.183	0.704	4.95822e-252	0	Dusp1	Immature
Nr4a2	4.13625e-252	-1.2825	0.352	0.802	7.26697e-248	0	Nr4a2	Immature
Nr4a1	1.86005e-250	-1.04023	0.298	0.773	3.26792e-246	0	Nr4a1	Immature
Sik1	1.24865e-204	-0.815477	0.184	0.656	2.19376e-200	0	Sik1	Immature
Rpl3	3.29057e-191	-0.474171	1	1	5.7812e-187	0	Rpl3	Immature
Fos	2.45293e-180	-0.918244	0.161	0.598	4.30955e-176	0	Fos	Immature
Fosb	1.39546e-174	-0.761613	0.132	0.575	2.45168e-170	0	Fosb	Immature
Hes1	2.92514e-174	-0.914746	0.262	0.667	5.13917e-170	0	Hes1	Immature
Gadd45b	3.20851e-173	-0.837926	0.308	0.705	5.63703e-169	0	Gadd45b	Immature
Pim3	1.64904e-169	-0.714573	0.315	0.698	2.8972e-165	0	Pim3	Immature
Hmgcs1	9.9712e-165	-0.819648	0.284	0.677	1.75184e-160	0	Hmgcs1	Immature
Hspa8	4.09514e-163	-0.657558	0.999	1	7.19475e-159	0	Hspa8	Immature
Hspa5	1.30454e-162	-0.666629	0.992	0.998	2.29195e-158	0	Hspa5	Immature
Pnrc1	2.69972e-157	-0.69594	0.576	0.845	4.74314e-153	0	Pnrc1	Immature
Btg2	2.86215e-157	-0.882786	0.247	0.654	5.02851e-153	0	Btg2	Immature
Jund	1.11867e-156	-0.756595	0.766	0.908	1.96539e-152	0	Jund	Immature
Klf4	1.3308e-151	-0.965758	0.649	0.883	2.33808e-147	0	Klf4	Immature
Slc5a3	7.25222e-147	-0.755269	0.344	0.692	1.27414e-142	0	Slc5a3	Immature
Nucks1	2.28828e-145	0.477802	0.999	0.991	4.02028e-141	0	Nucks1	Immature
Hmgcr	1.75154e-143	-0.739307	0.468	0.753	3.07728e-139	0	Hmgcr	Immature
Ube2c	2.71452e-143	0.902267	0.812	0.51	4.76914e-139	0	Ube2c	Immature
Hsp90ab1	6.81598e-142	-0.338334	1	1	1.1975e-137	0	Hsp90ab1	Immature
Uqcr10	8.81567e-142	0.50068	1	0.999	1.54882e-137	0	Uqcr10	Immature
Gclm	3.58618e-141	0.67182	0.975	0.91	6.30055e-137	0	Gclm	Immature
Rpl41	3.88701e-138	0.346389	1	1	6.82909e-134	0	Rpl41	Immature
Lsm3	8.38997e-138	0.555737	0.935	0.767	1.47403e-133	0	Lsm3	Immature
Rpl5	1.01205e-137	-0.399899	1	1	1.77808e-133	0	Rpl5	Immature
Atp5md	3.89841e-135	0.466832	0.999	0.995	6.84911e-131	0	Atp5md	Immature
Rps27l	1.33177e-128	0.445329	1	1	2.33979e-124	0	Rps27l	Immature
Arid5a	1.69864e-128	-0.585086	0.206	0.573	2.98435e-124	0	Arid5a	Immature
Cbx4	2.03852e-128	-0.605882	0.355	0.686	3.58148e-124	0	Cbx4	Immature
Cct5	3.09701e-127	-0.49177	0.957	0.986	5.44114e-123	0	Cct5	Immature
Birc5	3.37371e-127	0.574446	0.972	0.741	5.92727e-123	0	Birc5	Immature
Prc1	5.44897e-127	0.62164	0.843	0.474	9.5733e-123	0	Prc1	Immature
Atp5b	6.31972e-127	-0.418372	0.997	0.999	1.11031e-122	0	Atp5b	Immature
Rack1	1.4454e-126	-0.379291	1	1	2.53943e-122	0	Rack1	Immature
Dbi	2.31083e-126	0.386099	1	1	4.05989e-122	0	Dbi	Immature
Eef1g	3.3511e-125	-0.433211	0.998	0.999	5.88754e-121	0	Eef1g	Immature
Cox7a2	2.53848e-124	0.431313	1	1	4.45986e-120	0	Cox7a2	Immature
Smad7	7.15757e-124	-0.673805	0.817	0.94	1.25751e-119	0	Smad7	Immature
Gls	1.87748e-123	-0.622117	0.715	0.879	3.29855e-119	0	Gls	Immature
Sgo1	4.7991e-121	0.529546	0.672	0.35	8.43154e-117	0	Sgo1	Immature
Ier5	2.95318e-120	-0.569739	0.262	0.613	5.18845e-116	0	Ier5	Immature
Lgals3	4.39595e-120	0.646748	0.969	0.769	7.72325e-116	0	Lgals3	Immature
Arpp19	1.82708e-117	0.484868	0.988	0.963	3.21e-113	0	Arpp19	Immature
Pdia6	7.55305e-117	-0.57392	0.874	0.965	1.32699e-112	0	Pdia6	Immature
Egr1	8.6623e-115	-0.625455	0.139	0.488	1.52188e-110	0	Egr1	Immature
Calr	1.80362e-114	-0.533081	0.984	0.997	3.16878e-110	0	Calr	Immature
Sox11	4.17197e-114	-0.656061	0.762	0.875	7.32974e-110	0	Sox11	Immature
Top2a	2.15328e-112	0.588508	0.924	0.573	3.7831e-108	0	Top2a	Immature
Rps29	1.01352e-111	0.317902	1	1	1.78066e-107	0	Rps29	Immature
Nfkbia	3.39153e-111	-0.554047	0.289	0.619	5.95858e-107	0	Nfkbia	Immature
Nr4a3	7.20421e-110	-0.599244	0.762	0.881	1.26571e-105	0	Nr4a3	Immature
Rpl38	7.59422e-110	0.358743	1	1	1.33423e-105	0	Rpl38	Immature
Ccn1	2.72387e-109	-0.391973	0.069	0.39	4.78557e-105	0	Ccn1	Immature
Txnip	2.23715e-107	-0.432313	0.085	0.403	3.93045e-103	0	Txnip	Immature
Nusap1	3.92861e-105	0.452987	0.665	0.306	6.90217e-101	0	Nusap1	Immature
Lsmem1	8.18546e-104	-0.344897	0.037	0.326	1.4381e-99	0	Lsmem1	Immature
Tra2a	4.36189e-103	-0.525014	0.889	0.94	7.6634e-99	0	Tra2a	Immature
AY036118	1.329e-102	-0.502761	0.215	0.555	2.33491e-98	0	AY036118	Immature
H2afz	3.00266e-101	0.352072	1	0.999	5.27537e-97	0	H2afz	Immature
Cenpf	6.66768e-100	0.596484	0.793	0.492	1.17144e-95	0	Cenpf	Immature
Gapdh	3.3133e-99	-0.29418	1	1	5.82113e-95	0	Gapdh	Immature
Sertad1	1.04512e-98	-0.455634	0.264	0.587	1.83617e-94	0	Sertad1	Immature
Arl6ip1	1.33852e-98	0.641809	0.961	0.925	2.35164e-94	0	Arl6ip1	Immature
Gm10076	2.64328e-98	0.356947	1	1	4.64398e-94	0	Gm10076	Immature
Apoe	7.10881e-98	-0.459625	0.997	1	1.24895e-93	0	Apoe	Immature
Cdkn1a	9.52192e-98	0.724995	0.913	0.796	1.67291e-93	0	Cdkn1a	Immature
Rpl37	1.9606e-97	0.316905	1	1	3.44458e-93	0	Rpl37	Immature
Rbbp6	1.31165e-96	0.450911	0.969	0.899	2.30443e-92	0	Rbbp6	Immature
Gng5	1.82314e-94	0.393372	0.996	0.991	3.20308e-90	0	Gng5	Immature
Fosl2	2.44305e-94	-0.6003	0.438	0.702	4.2922e-90	0	Fosl2	Immature
Adamts1	1.35395e-93	-0.472758	0.272	0.584	2.37876e-89	0	Adamts1	Immature
Sox10	1.01029e-92	0.477296	0.899	0.786	1.77498e-88	0	Sox10	Immature
Ppp1r15a	2.11083e-92	-0.47161	0.404	0.69	3.70851e-88	0	Ppp1r15a	Immature
Cnih4	1.2784e-91	0.449993	0.952	0.885	2.24601e-87	0	Cnih4	Immature
Rps28	1.76063e-91	0.27964	1	1	3.09325e-87	0	Rps28	Immature
Uqcrq	2.35437e-90	0.347017	1	1	4.13639e-86	0	Uqcrq	Immature
Cct8	1.12448e-89	-0.416392	0.941	0.983	1.97561e-85	0	Cct8	Immature
Msmo1	5.04502e-89	-0.647438	0.677	0.814	8.8636e-85	0	Msmo1	Immature
Tent5c	1.342e-88	-0.324477	0.048	0.31	2.35776e-84	0	Tent5c	Immature
Serpinh1	1.65604e-87	-0.428973	0.951	0.982	2.9095e-83	0	Serpinh1	Immature
Atp5mpl	3.38633e-87	0.334255	0.999	0.999	5.94944e-83	0	Atp5mpl	Immature
Wbp11	7.05494e-87	0.393578	0.974	0.912	1.23948e-82	0	Wbp11	Immature
Ddx5	3.79327e-85	-0.37238	0.998	1	6.66439e-81	0	Ddx5	Immature
Tnrc6a	3.4668e-84	0.418512	0.816	0.616	6.09083e-80	0	Tnrc6a	Immature
Eif4a1	2.92279e-83	-0.380249	0.956	0.984	5.13506e-79	0	Eif4a1	Immature
Gas2l3	5.74576e-83	0.461421	0.796	0.576	1.00947e-78	0	Gas2l3	Immature
Ifrd1	3.44804e-82	-0.505501	0.837	0.916	6.05787e-78	0	Ifrd1	Immature
Nop56	4.65032e-82	-0.463256	0.911	0.95	8.17016e-78	0	Nop56	Immature
Snrpe	4.84462e-82	0.292529	1	1	8.51151e-78	0	Snrpe	Immature
Eef1a1	5.59573e-82	-0.285924	1	1	9.83113e-78	0	Eef1a1	Immature
Hmgn1	1.01198e-81	0.341039	0.999	0.996	1.77795e-77	0	Hmgn1	Immature
Pmepa1	1.59171e-81	0.492721	0.814	0.608	2.79647e-77	0	Pmepa1	Immature
Idi1	1.66894e-81	-0.518107	0.47	0.716	2.93217e-77	0	Idi1	Immature
Snrpg	1.88723e-81	0.348828	1	0.997	3.31568e-77	0	Snrpg	Immature
Atf3	2.91722e-81	-0.446495	0.168	0.453	5.12526e-77	0	Atf3	Immature
Insig1	4.2816e-81	-0.452468	0.38	0.654	7.52235e-77	0	Insig1	Immature
Atp5l	6.56186e-81	0.316451	1	1	1.15285e-76	0	Atp5l	Immature
Eif3j1	7.45778e-81	0.394252	0.984	0.956	1.31026e-76	0	Eif3j1	Immature
Rgs2	8.25348e-81	-0.437592	0.156	0.438	1.45005e-76	0	Rgs2	Immature
Zfand5	8.53776e-80	-0.437835	0.922	0.974	1.5e-75	0	Zfand5	Immature
mt-Co3	1.31077e-79	-0.285111	0.999	1	2.30289e-75	0	mt-Co3	Immature
Tm4sf1	2.48827e-79	0.478748	0.893	0.768	4.37163e-75	0	Tm4sf1	Immature
Gtse1	3.34585e-79	0.368533	0.495	0.225	5.87832e-75	0	Gtse1	Immature
Ldlr	3.68638e-79	-0.361943	0.144	0.421	6.47661e-75	0	Ldlr	Immature
Ddias	3.74686e-78	0.353225	0.461	0.206	6.58286e-74	0	Ddias	Immature
mt-Atp8	1.15062e-77	-0.438678	0.825	0.918	2.02153e-73	0	mt-Atp8	Immature
Tomm7	1.7239e-77	0.347474	0.999	0.996	3.02872e-73	0	Tomm7	Immature
Tsn	1.78292e-77	0.343748	0.989	0.971	3.13241e-73	0	Tsn	Immature
Krtcap2	2.07509e-77	0.398701	0.996	0.985	3.64573e-73	0	Krtcap2	Immature
Cct2	2.41709e-77	-0.345542	0.973	0.99	4.24658e-73	0	Cct2	Immature
Cox5b	3.08496e-77	0.300899	1	1	5.41997e-73	0	Cox5b	Immature
Eps8	1.75968e-76	0.447683	0.927	0.811	3.09159e-72	0	Eps8	Immature
Mki67	3.50757e-76	0.479775	0.861	0.56	6.16244e-72	0	Mki67	Immature
Gm42418	5.65479e-76	-0.506998	0.961	0.993	9.9349e-72	0	Gm42418	Immature
mt-Nd5	8.5797e-76	-0.39409	0.991	0.998	1.50737e-71	0	mt-Nd5	Immature
Smc2	9.63773e-76	0.405585	0.935	0.676	1.69325e-71	0	Smc2	Immature
Ube2h	1.87992e-75	-0.43927	0.542	0.755	3.30283e-71	0	Ube2h	Immature
Nup62	2.23203e-75	0.389864	0.616	0.368	3.92146e-71	0	Nup62	Immature
Foxo3	3.55827e-75	-0.360096	0.26	0.537	6.25152e-71	0	Foxo3	Immature
mt-Nd1	4.46453e-75	-0.280995	0.999	1	7.84373e-71	0	mt-Nd1	Immature
Plin3	5.12069e-75	-0.426229	0.57	0.775	8.99654e-71	0	Plin3	Immature
Prdx1	3.09917e-74	0.273943	1	1	5.44494e-70	0	Prdx1	Immature
Ddit3	4.2387e-74	-0.446701	0.519	0.748	7.44697e-70	0	Ddit3	Immature
Gm16062	7.92373e-74	0.335356	0.533	0.262	1.39212e-69	0	Gm16062	Immature
Mitf	1.30187e-73	0.440858	0.956	0.892	2.28726e-69	0	Mitf	Immature
Cstb	1.78231e-73	0.38038	0.961	0.925	3.13134e-69	0	Cstb	Immature
Gm26917	6.4212e-72	-0.615247	0.585	0.785	1.12814e-67	0	Gm26917	Immature
Scd2	3.85838e-71	-0.404075	0.969	0.983	6.77879e-67	0	Scd2	Immature
Rpl4	5.19296e-71	-0.275458	0.999	1	9.12351e-67	0	Rpl4	Immature
Ctsz	5.27174e-71	-0.359136	0.983	0.99	9.26192e-67	0	Ctsz	Immature
Sumo2	5.79306e-71	0.307834	0.999	0.996	1.01778e-66	0	Sumo2	Immature
Atp6v1g1	1.24799e-70	0.29515	1	0.999	2.19259e-66	0	Atp6v1g1	Immature
Zfp36	1.31079e-70	-0.250428	0.062	0.294	2.30294e-66	0	Zfp36	Immature
Ccnf	1.99893e-70	0.279648	0.34	0.116	3.51192e-66	0	Ccnf	Immature
Hsp90b1	2.58343e-70	-0.439089	0.992	0.997	4.53883e-66	0	Hsp90b1	Immature
Ets1	5.63134e-70	-0.405261	0.803	0.91	9.8937e-66	0	Ets1	Immature
Rps21	8.39217e-70	0.313117	1	1	1.47442e-65	0	Rps21	Immature
Wsb1	1.30895e-69	-0.363951	0.282	0.555	2.2997e-65	0	Wsb1	Immature
Grasp	8.85414e-69	-0.256183	0.077	0.313	1.55558e-64	0	Grasp	Immature
mt-Nd2	9.65907e-69	-0.328345	0.998	1	1.697e-64	0	mt-Nd2	Immature
Mxd1	1.36436e-68	-0.35704	0.232	0.501	2.39704e-64	0	Mxd1	Immature
Eef2	4.05443e-68	-0.28637	0.997	0.999	7.12323e-64	0	Eef2	Immature
Dbf4	4.1486e-68	0.407505	0.903	0.748	7.28868e-64	0	Dbf4	Immature
Hspd1	6.46964e-68	-0.319751	0.999	1	1.13665e-63	0	Hspd1	Immature
Son	1.07954e-67	0.325988	0.978	0.956	1.89664e-63	0	Son	Immature
Rhob	1.41489e-67	-0.413563	0.326	0.577	2.48582e-63	0	Rhob	Immature
Ier2	2.25619e-67	-0.350218	0.247	0.508	3.96389e-63	0	Ier2	Immature
Bcl2l11	6.65054e-67	-0.415349	0.469	0.695	1.16843e-62	0	Bcl2l11	Immature
Romo1	2.55106e-66	0.365013	0.982	0.96	4.48196e-62	0	Romo1	Immature
Irak2	2.9316e-66	0.334545	0.577	0.314	5.15053e-62	0	Irak2	Immature
Cyp51	5.98299e-66	-0.510102	0.786	0.879	1.05115e-61	0	Cyp51	Immature
Sparc	1.70074e-65	0.342323	1	0.997	2.98803e-61	0	Sparc	Immature
Bola2	3.08253e-65	0.383906	0.976	0.95	5.4157e-61	0	Bola2	Immature
Mylip	7.16481e-65	-0.349466	0.234	0.489	1.25879e-60	0	Mylip	Immature
Chka	1.23975e-64	-0.377461	0.314	0.573	2.17811e-60	0	Chka	Immature
Rps11	1.58033e-64	0.252541	1	1	2.77647e-60	0	Rps11	Immature
Hmox1	1.60126e-64	0.48016	0.892	0.773	2.81326e-60	0	Hmox1	Immature
Atf4	2.99961e-64	-0.348335	0.969	0.98	5.27001e-60	0	Atf4	Immature
Atp5g1	3.1957e-64	0.332984	0.999	0.998	5.61452e-60	0	Atp5g1	Immature
Mlana	1.0056e-63	0.303809	0.999	1	1.76673e-59	0	Mlana	Immature
Lgals1	2.69507e-63	0.313431	0.999	1	4.73498e-59	0	Lgals1	Immature
Spcs1	5.10547e-63	0.347871	0.929	0.881	8.9698e-59	0	Spcs1	Immature
BC005537	5.30071e-63	-0.381161	0.575	0.764	9.31282e-59	0	BC005537	Immature
Mpp7	5.54796e-63	-0.393614	0.328	0.57	9.74721e-59	0	Mpp7	Immature
Spc25	5.78727e-63	0.349861	0.679	0.411	1.01677e-58	0	Spc25	Immature
Fkbp4	1.34764e-62	-0.350949	0.952	0.977	2.36766e-58	0	Fkbp4	Immature
Dct	6.34332e-62	0.328033	0.999	0.999	1.11446e-57	0	Dct	Immature
Gadd45a	7.92339e-62	-0.303725	0.157	0.403	1.39206e-57	0	Gadd45a	Immature
Ube2s	1.70344e-61	0.329568	0.999	0.994	2.99277e-57	0	Ube2s	Immature
Eif3d	2.63515e-61	-0.336918	0.861	0.925	4.6297e-57	0	Eif3d	Immature
Fam104a	5.64232e-61	0.315884	0.983	0.956	9.91299e-57	0	Fam104a	Immature
Midn	6.23869e-61	-0.352715	0.445	0.667	1.09608e-56	0	Midn	Immature
Rpl7a	1.0526e-60	-0.261381	1	1	1.84931e-56	0	Rpl7a	Immature
Cox8a	1.05888e-60	0.253991	1	1	1.86035e-56	0	Cox8a	Immature
Atp5k	2.01214e-59	0.317585	0.991	0.981	3.53512e-55	0	Atp5k	Immature
Hmga2	2.80472e-59	0.388296	0.758	0.556	4.92762e-55	0	Hmga2	Immature
Atp5e	9.19027e-59	0.283979	1	1	1.61464e-54	0	Atp5e	Immature
Map7d2	1.03798e-58	0.4511	0.76	0.593	1.82363e-54	0	Map7d2	Immature
Aurka	1.09536e-58	0.347594	0.532	0.296	1.92444e-54	0	Aurka	Immature
Sorbs1	1.31165e-58	0.342285	0.797	0.614	2.30444e-54	0	Sorbs1	Immature
Cks1b	1.40303e-58	0.33958	0.951	0.813	2.46499e-54	0	Cks1b	Immature
Cct3	2.36132e-58	-0.332908	0.904	0.962	4.1486e-54	0	Cct3	Immature
H2afv	5.37646e-58	0.379	0.897	0.766	9.44591e-54	0	H2afv	Immature
Homer1	1.43614e-57	-0.318126	0.286	0.528	2.52315e-53	0	Homer1	Immature
Atp1b3	1.51453e-57	0.324043	0.981	0.95	2.66089e-53	0	Atp1b3	Immature
H2afj	1.54549e-57	0.383496	0.972	0.95	2.71526e-53	0	H2afj	Immature
Aurkb	1.63889e-57	0.30349	0.526	0.284	2.87936e-53	0	Aurkb	Immature
Pclaf	2.19192e-57	0.448489	0.92	0.704	3.85099e-53	0	Pclaf	Immature
Nxt1	6.15934e-57	0.360148	0.628	0.425	1.08213e-52	0	Nxt1	Immature
Ccnl1	1.26694e-56	-0.433237	0.506	0.698	2.22589e-52	0	Ccnl1	Immature
Pdia4	1.35147e-56	-0.385237	0.761	0.877	2.3744e-52	0	Pdia4	Immature
Phlda3	1.90543e-56	0.505409	0.914	0.845	3.34766e-52	0	Phlda3	Immature
Hist1h3d	2.2777e-56	-0.257832	0.055	0.246	4.0017e-52	0	Hist1h3d	Immature
1810058I24Rik	6.12947e-56	0.321723	0.978	0.968	1.07689e-51	0	1810058I24Rik	Immature
Bub3	1.26659e-55	0.39917	0.877	0.744	2.22528e-51	0	Bub3	Immature
Eif4ebp1	1.47059e-55	0.306112	0.995	0.987	2.58369e-51	0	Eif4ebp1	Immature
Wee1	3.90146e-55	0.266558	0.415	0.203	6.85447e-51	0	Wee1	Immature
Srsf5	1.14063e-54	-0.340456	0.887	0.945	2.00397e-50	0	Srsf5	Immature
Ccnb1	2.97408e-54	0.397058	0.659	0.438	5.22517e-50	0	Ccnb1	Immature
Mafk	3.83446e-54	-0.262844	0.192	0.427	6.73677e-50	0	Mafk	Immature
Phgdh	6.0096e-54	-0.343564	0.905	0.947	1.05583e-49	0	Phgdh	Immature
Eif3e	6.54934e-54	-0.27928	0.984	0.991	1.15065e-49	0	Eif3e	Immature
Zswim6	6.91868e-54	-0.316205	0.271	0.498	1.21554e-49	0	Zswim6	Immature
Dusp16	7.72796e-54	-0.309324	0.278	0.522	1.35772e-49	0	Dusp16	Immature
Anapc11	7.73341e-54	0.337246	0.874	0.781	1.35868e-49	0	Anapc11	Immature
Ppargc1a	9.75203e-54	0.44279	0.814	0.649	1.71333e-49	0	Ppargc1a	Immature
Ndufa2	2.01087e-53	0.316938	0.997	0.989	3.5329e-49	0	Ndufa2	Immature
Tmco1	2.58005e-53	0.302835	0.97	0.933	4.53289e-49	0	Tmco1	Immature
Cdk1	4.10555e-53	0.339224	0.767	0.527	7.21303e-49	0	Cdk1	Immature
Pakap.1	4.95238e-53	0.318277	0.88	0.764	8.70083e-49	0	Pakap.1	Immature
Junb	5.41488e-53	-0.375716	0.42	0.637	9.51341e-49	0	Junb	Immature
Baiap2	6.69794e-53	-0.30673	0.22	0.45	1.17676e-48	0	Baiap2	Immature
Elob	8.36002e-53	0.277376	0.997	0.998	1.46877e-48	0	Elob	Immature
Id2	9.40094e-53	0.367387	0.984	0.984	1.65165e-48	0	Id2	Immature
Kif11	9.99476e-53	0.324275	0.621	0.373	1.75598e-48	0	Kif11	Immature
Dnajc9	1.1577e-52	0.358141	0.795	0.582	2.03396e-48	0	Dnajc9	Immature
Dnaja1	1.32956e-52	-0.281203	0.997	0.997	2.33591e-48	0	Dnaja1	Immature
Tomm6	1.56859e-52	0.297369	0.977	0.963	2.75586e-48	0	Tomm6	Immature
Cct6a	1.99003e-52	-0.300852	0.968	0.985	3.49628e-48	0	Cct6a	Immature
Nhp2	1.99315e-51	0.280059	0.99	0.979	3.50176e-47	0	Nhp2	Immature
Rassf1	2.89282e-51	-0.293779	0.272	0.504	5.0824e-47	0	Rassf1	Immature
Hist1h2ac	4.33345e-51	-0.252823	0.088	0.283	7.61345e-47	0	Hist1h2ac	Immature
Cox6b1	1.4808e-50	0.264567	0.999	0.999	2.60162e-46	0	Cox6b1	Immature
Psmb4	1.53685e-50	-0.30319	0.869	0.939	2.70008e-46	0	Psmb4	Immature
Pdia3	4.61747e-50	-0.338622	0.943	0.976	8.11244e-46	0	Pdia3	Immature
Chd4	4.98783e-50	-0.324503	0.956	0.978	8.76311e-46	0	Chd4	Immature
Dek	1.48493e-49	0.339142	0.976	0.882	2.60888e-45	0	Dek	Immature
Tpx2	1.61333e-49	0.323153	0.817	0.574	2.83446e-45	0	Tpx2	Immature
Snrpd2	1.93527e-49	0.276182	0.986	0.981	3.40008e-45	0	Snrpd2	Immature
Atox1	2.33048e-49	0.302311	0.987	0.978	4.09442e-45	0	Atox1	Immature
Micos10	3.36047e-49	0.263659	0.996	0.989	5.904e-45	0	Micos10	Immature
Calm2	5.00534e-49	0.285401	0.998	0.992	8.79388e-45	0	Calm2	Immature
5031425E22Rik	5.10366e-49	-0.330358	0.418	0.625	8.96662e-45	0	5031425E22Rik	Immature
Hmgb2	9.8803e-49	0.3426	0.987	0.912	1.73587e-44	0	Hmgb2	Immature
Siva1	1.06924e-48	0.366617	0.952	0.882	1.87854e-44	0	Siva1	Immature
Rpp25l	1.30356e-48	0.262466	0.486	0.277	2.29022e-44	0	Rpp25l	Immature
Cenpa	1.6923e-48	0.395311	0.76	0.565	2.9732e-44	0	Cenpa	Immature
Ctsl	1.8252e-48	-0.327689	0.913	0.956	3.20669e-44	0	Ctsl	Immature
Syngr1	2.61924e-48	0.251919	0.999	0.994	4.60174e-44	0	Syngr1	Immature
Smc4	3.81781e-48	0.320893	0.895	0.677	6.70752e-44	0	Smc4	Immature
Dad1	4.74285e-48	0.285546	0.97	0.954	8.33272e-44	0	Dad1	Immature
Zfp131	5.84018e-48	-0.33959	0.576	0.747	1.02606e-43	0	Zfp131	Immature
Ier3	6.0248e-48	-0.340645	0.589	0.765	1.0585e-43	0	Ier3	Immature
Snrpd1	1.20339e-47	0.285215	0.98	0.948	2.11423e-43	0	Snrpd1	Immature
Cycs	2.15137e-47	0.258588	0.996	0.996	3.77973e-43	0	Cycs	Immature
Slc25a4	2.82848e-47	-0.251409	0.999	0.999	4.96935e-43	0	Slc25a4	Immature
Nsrp1	3.29245e-47	0.289673	0.645	0.462	5.7845e-43	0	Nsrp1	Immature
Higd1a	5.07907e-47	0.377079	0.944	0.899	8.92341e-43	0	Higd1a	Immature
Kif4	6.17195e-47	0.265278	0.589	0.366	1.08435e-42	0	Kif4	Immature
Ndufa11	8.46253e-47	0.314139	0.94	0.906	1.48678e-42	0	Ndufa11	Immature
Polr2f	1.98341e-46	0.268914	0.994	0.976	3.48465e-42	0	Polr2f	Immature
Irs2	2.76175e-46	-0.275497	0.197	0.409	4.85212e-42	0	Irs2	Immature
Rhod	3.34265e-46	0.302788	0.719	0.541	5.8727e-42	0	Rhod	Immature
Slc25a5	3.78294e-46	-0.255074	0.997	0.998	6.64624e-42	0	Slc25a5	Immature
Sinhcaf	4.58252e-46	-0.286581	0.328	0.539	8.05103e-42	0	Sinhcaf	Immature
Eny2	4.74093e-46	0.274826	0.977	0.957	8.32933e-42	0	Eny2	Immature
Mknk2	6.57454e-46	-0.298724	0.478	0.677	1.15508e-41	0	Mknk2	Immature
Eif3f	7.10621e-46	-0.259827	0.965	0.979	1.24849e-41	0	Eif3f	Immature
Slc7a1	7.79957e-46	0.343734	0.92	0.851	1.37031e-41	0	Slc7a1	Immature
Maff	8.90433e-46	-0.296902	0.351	0.567	1.5644e-41	0	Maff	Immature
Ptbp1	8.92544e-46	-0.313718	0.812	0.861	1.56811e-41	0	Ptbp1	Immature
Sec61g	1.01527e-45	0.253254	0.998	0.996	1.78373e-41	0	Sec61g	Immature
Limch1	1.14865e-45	0.321948	0.849	0.71	2.01806e-41	0	Limch1	Immature
Ckb	1.67239e-45	-0.35533	0.846	0.925	2.93823e-41	0	Ckb	Immature
Ndufb1-ps	3.0488e-45	0.276076	0.996	0.988	5.35644e-41	0	Ndufb1-ps	Immature
Lrrfip1	3.32865e-45	-0.308115	0.612	0.776	5.8481e-41	0	Lrrfip1	Immature
Lsm2	5.45672e-45	0.300316	0.888	0.745	9.58692e-41	0	Lsm2	Immature
Incenp	1.26263e-44	0.283712	0.622	0.385	2.21832e-40	0	Incenp	Immature
Coq10b	1.67643e-44	-0.325493	0.681	0.812	2.94531e-40	0	Coq10b	Immature
Hnrnpk	3.37975e-44	-0.250007	0.97	0.985	5.93789e-40	0	Hnrnpk	Immature
Mlph	4.33876e-44	0.29594	0.855	0.718	7.62276e-40	0	Mlph	Immature
Atp6v0e	7.41495e-44	0.258569	0.979	0.96	1.30273e-39	0	Atp6v0e	Immature
Fam162a	8.78832e-44	0.389637	0.85	0.763	1.54402e-39	0	Fam162a	Immature
Nedd4	1.31602e-43	-0.269299	0.977	0.993	2.31212e-39	0	Nedd4	Immature
Tmsb10	3.5915e-43	0.358896	0.997	0.995	6.30991e-39	0	Tmsb10	Immature
Rtf1	4.31276e-43	0.287043	0.866	0.779	7.57709e-39	0	Rtf1	Immature
Rdx	4.53716e-43	0.275546	0.982	0.95	7.97134e-39	0	Rdx	Immature
Ndufs2	5.22461e-43	-0.275567	0.894	0.944	9.17912e-39	0	Ndufs2	Immature
Jpt1	8.76576e-43	0.293363	0.939	0.896	1.54006e-38	0	Jpt1	Immature
Cct7	1.42282e-42	-0.250991	0.988	0.998	2.49975e-38	0	Cct7	Immature
Tob1	1.50895e-42	-0.296355	0.424	0.615	2.65107e-38	0	Tob1	Immature
Aldh2	1.65873e-42	-0.302446	0.647	0.799	2.91422e-38	0	Aldh2	Immature
Hist1h2bc	2.82192e-42	-0.526845	0.574	0.724	4.95783e-38	0	Hist1h2bc	Immature
Emp3	3.08446e-42	0.310423	0.958	0.923	5.41909e-38	0	Emp3	Immature
Cenpw	7.01763e-42	0.296482	0.889	0.788	1.23293e-37	0	Cenpw	Immature
Pcbp4	7.37628e-42	-0.285057	0.566	0.736	1.29594e-37	0	Pcbp4	Immature
Hsph1	1.22473e-41	-0.311864	0.665	0.794	2.15174e-37	0	Hsph1	Immature
Rnps1	2.33322e-41	0.291291	0.873	0.771	4.09923e-37	0	Rnps1	Immature
Snrpd3	3.61304e-41	0.264292	0.925	0.883	6.34774e-37	0	Snrpd3	Immature
Zfp706	4.93141e-41	0.267867	0.964	0.927	8.664e-37	0	Zfp706	Immature
Trim63	7.38067e-41	0.254181	0.535	0.325	1.29671e-36	0	Trim63	Immature
Slc9a3r1	9.72953e-41	-0.25467	0.297	0.5	1.70938e-36	0	Slc9a3r1	Immature
Ccnd3	1.17213e-40	-0.309893	0.615	0.758	2.05932e-36	0	Ccnd3	Immature
Psmc5	1.26129e-40	-0.278805	0.865	0.926	2.21597e-36	0	Psmc5	Immature
Nop10	1.28056e-40	0.280295	0.981	0.956	2.24981e-36	0	Nop10	Immature
Ranbp1	2.31887e-40	0.289521	0.991	0.981	4.07402e-36	0	Ranbp1	Immature
Mgarp	2.7516e-40	-0.359931	0.894	0.93	4.83429e-36	0	Mgarp	Immature
mt-Nd4l	2.77599e-40	-0.319289	0.972	0.983	4.87714e-36	0	mt-Nd4l	Immature
Tmed9	2.82356e-40	-0.280551	0.825	0.914	4.96071e-36	0	Tmed9	Immature
Gadd45g	6.46908e-40	-0.288754	0.276	0.467	1.13655e-35	0	Gadd45g	Immature
Rad51ap1	6.58142e-40	0.281892	0.636	0.427	1.15629e-35	0	Rad51ap1	Immature
Sdc4	9.13661e-40	-0.308927	0.726	0.84	1.60521e-35	0	Sdc4	Immature
Acly	2.14589e-39	-0.292787	0.729	0.831	3.77012e-35	0	Acly	Immature
Eif3m	2.27993e-39	-0.270106	0.836	0.907	4.0056e-35	0	Eif3m	Immature
Zcrb1	3.11587e-39	0.25645	0.991	0.98	5.47426e-35	0	Zcrb1	Immature
Skil	3.35642e-39	-0.295609	0.745	0.858	5.8969e-35	0	Skil	Immature
Mbp	7.16233e-39	-0.357953	0.645	0.786	1.25835e-34	0	Mbp	Immature
Lockd	8.73628e-39	0.330314	0.847	0.767	1.53488e-34	0	Lockd	Immature
Cst3	1.06661e-38	0.277151	0.978	0.976	1.87392e-34	0	Cst3	Immature
Cct4	2.02066e-38	-0.271878	0.877	0.938	3.55009e-34	0	Cct4	Immature
Ncald	2.74083e-38	0.252933	0.949	0.854	4.81536e-34	0	Ncald	Immature
Sema6a	4.18252e-38	-0.27122	0.185	0.37	7.34827e-34	0	Sema6a	Immature
Cdc25b	6.55441e-38	0.256435	0.469	0.29	1.15154e-33	0	Cdc25b	Immature
Rad21	9.0932e-38	0.266109	0.911	0.795	1.59758e-33	0	Rad21	Immature
Uap1l1	9.32876e-38	-0.268415	0.76	0.857	1.63897e-33	0	Uap1l1	Immature
Azin1	1.33266e-37	-0.286979	0.694	0.812	2.34135e-33	0	Azin1	Immature
Kpna4	1.40175e-37	-0.280347	0.54	0.703	2.46273e-33	0	Kpna4	Immature
Fam133b	1.42177e-37	0.275165	0.891	0.818	2.49791e-33	0	Fam133b	Immature
Ndufa3	1.83059e-37	0.278629	0.967	0.942	3.21616e-33	0	Ndufa3	Immature
Atad2	2.62109e-37	0.316208	0.96	0.838	4.605e-33	0	Atad2	Immature
Ptgds	2.77961e-37	0.268837	1	0.998	4.8835e-33	0	Ptgds	Immature
Lsm6	3.38721e-37	0.264102	0.929	0.881	5.95099e-33	0	Lsm6	Immature
Btbd9	4.93104e-37	-0.313643	0.37	0.543	8.66334e-33	0	Btbd9	Immature
Ninj1	5.68296e-37	0.28013	0.797	0.679	9.98439e-33	0	Ninj1	Immature
Lmbrd1	7.58158e-37	-0.273387	0.49	0.663	1.33201e-32	0	Lmbrd1	Immature
Clk1	7.79858e-37	-0.29986	0.709	0.823	1.37013e-32	0	Clk1	Immature
Aspm	1.90546e-36	0.253847	0.4	0.227	3.3477e-32	0	Aspm	Immature
Topbp1	2.14647e-36	0.258952	0.75	0.547	3.77114e-32	0	Topbp1	Immature
Eif4a2	2.78757e-36	-0.267929	0.655	0.783	4.89749e-32	0	Eif4a2	Immature
Usp36	3.24866e-36	-0.277773	0.371	0.551	5.70756e-32	0	Usp36	Immature
Vasp	4.26401e-36	-0.260766	0.397	0.585	7.49143e-32	0	Vasp	Immature
Tnfrsf12a	1.00543e-35	0.275761	0.858	0.739	1.76643e-31	0	Tnfrsf12a	Immature
Snrpc	1.03015e-35	0.267926	0.886	0.806	1.80986e-31	0	Snrpc	Immature
Rbm38	1.08706e-35	-0.254305	0.258	0.44	1.90985e-31	0	Rbm38	Immature
Mir22hg	1.69599e-35	-0.261451	0.218	0.4	2.97969e-31	0	Mir22hg	Immature
Slbp	1.74212e-35	-0.321374	0.738	0.804	3.06074e-31	0	Slbp	Immature
Knop1	2.29469e-35	0.262896	0.869	0.771	4.03154e-31	0	Knop1	Immature
Timm22	2.39508e-35	0.250997	0.867	0.765	4.20792e-31	0	Timm22	Immature
Washc2	2.55374e-35	-0.2739	0.764	0.871	4.48666e-31	0	Washc2	Immature
Pum2	2.94683e-35	0.278662	0.886	0.818	5.17728e-31	0	Pum2	Immature
Prmt1	3.23476e-35	-0.252848	0.835	0.905	5.68315e-31	0	Prmt1	Immature
Cox17	5.4785e-35	0.26757	0.99	0.979	9.62518e-31	0	Cox17	Immature
Snrnp27	7.71191e-35	0.259797	0.953	0.931	1.3549e-30	0	Snrnp27	Immature
Unc119	8.40589e-35	-0.267829	0.433	0.602	1.47683e-30	0	Unc119	Immature
Spcs2	8.4378e-35	-0.269294	0.921	0.959	1.48244e-30	0	Spcs2	Immature
Srp19	8.55493e-35	0.260009	0.898	0.861	1.50302e-30	0	Srp19	Immature
Ndufv3	1.03447e-34	0.277208	0.967	0.956	1.81746e-30	0	Ndufv3	Immature
Tiparp	1.15885e-34	-0.316786	0.754	0.843	2.03599e-30	0	Tiparp	Immature
Mt2	1.67e-34	-0.320464	0.91	0.945	2.93402e-30	0	Mt2	Immature
Jak1	2.04512e-34	-0.284466	0.774	0.861	3.59306e-30	0	Jak1	Immature
Denr	2.26997e-34	0.251098	0.964	0.926	3.98811e-30	0	Denr	Immature
Utp14b	2.37205e-34	-0.295633	0.41	0.574	4.16746e-30	0	Utp14b	Immature
Ldhb	2.53692e-34	-0.289969	0.817	0.903	4.45711e-30	0	Ldhb	Immature
Fabp7	7.74828e-34	0.264112	0.664	0.516	1.36129e-29	0	Fabp7	Immature
Rrbp1	1.78057e-33	-0.253433	0.969	0.985	3.12829e-29	0	Rrbp1	Immature
Spen	7.17131e-33	0.280294	0.906	0.84	1.25993e-28	0	Spen	Immature
Bola3	7.18699e-33	0.258144	0.957	0.942	1.26268e-28	0	Bola3	Immature
Pdgfa	7.30485e-33	0.272796	0.637	0.481	1.28339e-28	0	Pdgfa	Immature
Aplp2	7.48831e-33	-0.255923	0.895	0.942	1.31562e-28	0	Aplp2	Immature
Cdca3	8.14857e-33	0.253291	0.824	0.65	1.43162e-28	0	Cdca3	Immature
Snhg1	1.08334e-32	-0.268323	0.967	0.96	1.90332e-28	0	Snhg1	Immature
Dctpp1	1.70605e-32	0.283318	0.842	0.757	2.99735e-28	0	Dctpp1	Immature
Gm8251	1.77373e-32	-0.276225	0.422	0.604	3.11627e-28	0	Gm8251	Immature
Hnrnpdl	2.69852e-32	-0.251871	0.848	0.906	4.74103e-28	0	Hnrnpdl	Immature
Hbegf	4.10096e-32	-0.291429	0.277	0.447	7.20497e-28	0	Hbegf	Immature
Ilf3	8.28985e-32	-0.259051	0.585	0.725	1.45644e-27	0	Ilf3	Immature
Pop4	1.65666e-31	0.260151	0.692	0.557	2.91059e-27	0	Pop4	Immature
Knl1	1.8176e-31	0.260154	0.507	0.337	3.19334e-27	0	Knl1	Immature
Lsm8	1.84531e-31	0.261428	0.822	0.712	3.24203e-27	0	Lsm8	Immature
Ero1l	1.96401e-31	0.262802	0.835	0.75	3.45057e-27	0	Ero1l	Immature
Tmbim4	2.13335e-31	0.26164	0.816	0.752	3.74809e-27	0	Tmbim4	Immature
Renbp	4.5995e-31	-0.250019	0.554	0.709	8.08085e-27	0	Renbp	Immature
Arid4b	3.3661e-30	-0.256801	0.406	0.576	5.9139e-26	0	Arid4b	Immature
Cks2	5.01977e-30	0.25866	0.823	0.712	8.81923e-26	0	Cks2	Immature
Rsrc2	9.50532e-30	-0.265726	0.81	0.874	1.66999e-25	0	Rsrc2	Immature
Nav2	1.32711e-29	0.253028	0.656	0.511	2.33161e-25	0	Nav2	Immature
Hmgn2	1.61607e-29	0.256971	0.852	0.729	2.83927e-25	0	Hmgn2	Immature
Ier3ip1	2.37806e-29	0.256464	0.921	0.891	4.17802e-25	0	Ier3ip1	Immature
Lbh	2.70564e-29	-0.261699	0.719	0.825	4.75354e-25	0	Lbh	Immature
Cst6	1.44433e-27	0.304333	0.844	0.756	2.53755e-23	0	Cst6	Immature
Ccng1	7.61294e-27	0.264862	0.843	0.732	1.33752e-22	0	Ccng1	Immature
Sptan1	8.27176e-26	-0.254648	0.716	0.812	1.45327e-21	0	Sptan1	Immature
Slc7a11	3.05211e-25	0.273456	0.774	0.65	5.36226e-21	0	Slc7a11	Immature
Cpe	3.54819e-25	0.256711	0.926	0.887	6.23382e-21	0	Cpe	Immature
Rad18	4.03224e-23	-0.331237	0.684	0.723	7.08424e-19	0	Rad18	Immature
Cited2	1.26001e-21	-0.251879	0.811	0.874	2.21371e-17	0	Cited2	Immature
Fdps	7.47941e-19	-0.286839	0.827	0.883	1.31406e-14	0	Fdps	Immature
Camk2d	1.52211e-16	-0.267673	0.835	0.851	2.6742e-12	0	Camk2d	Immature
Uhrf1	6.37168e-16	-0.29623	0.531	0.606	1.11944e-11	0	Uhrf1	Immature
Ccnd1	1.21928e-14	-0.292224	0.738	0.773	2.14215e-10	0	Ccnd1	Immature
Ifi27	2.05974e-13	-0.269204	0.837	0.871	3.61876e-09	0	Ifi27	Immature
Jun.1	8.15531e-289	1.46686	0.987	0.733	1.43281e-284	1	Jun	Stem Like
Nr4a2.1	2.44133e-252	1.23517	0.935	0.518	4.28918e-248	1	Nr4a2	Stem Like
Top2a.1	1.46968e-211	-1.3669	0.405	0.818	2.58209e-207	1	Top2a	Stem Like
Klf4.1	6.21638e-196	1.07148	0.963	0.732	1.09216e-191	1	Klf4	Stem Like
Tob2.1	5.09676e-189	0.959393	0.936	0.628	8.9545e-185	1	Tob2	Stem Like
Sik1.1	7.72005e-170	0.746363	0.796	0.358	1.35634e-165	1	Sik1	Stem Like
Arid5a.1	3.05876e-168	0.726543	0.739	0.321	5.37394e-164	1	Arid5a	Stem Like
Dusp1.1	2.67887e-164	0.773849	0.824	0.388	4.7065e-160	1	Dusp1	Stem Like
Hes1.1	7.80034e-164	0.895001	0.798	0.407	1.37044e-159	1	Hes1	Stem Like
Prc1.1	6.56899e-161	-0.958823	0.292	0.733	1.15411e-156	1	Prc1	Stem Like
Mki67.1	3.74339e-154	-0.971064	0.366	0.788	6.57676e-150	1	Mki67	Stem Like
Pclaf.1	2.83965e-152	-1.0189	0.581	0.862	4.98898e-148	1	Pclaf	Stem Like
Fosl2.1	2.74459e-149	0.757671	0.843	0.513	4.82197e-145	1	Fosl2	Stem Like
Smc2.1	2.94776e-143	-0.781692	0.564	0.852	5.17892e-139	1	Smc2	Stem Like
Slc5a3.1	5.17134e-132	0.735905	0.804	0.468	9.08552e-128	1	Slc5a3	Stem Like
Ifrd1.1	2.63584e-131	0.675172	0.971	0.855	4.63091e-127	1	Ifrd1	Stem Like
Pnrc1.1	1.85887e-130	0.658721	0.923	0.676	3.26586e-126	1	Pnrc1	Stem Like
Pim3.1	3.72949e-129	0.6231	0.813	0.456	6.55234e-125	1	Pim3	Stem Like
Nr4a1.1	8.29152e-129	0.612466	0.887	0.483	1.45674e-124	1	Nr4a1	Stem Like
Hspa5.1	1.1006e-128	0.615202	1	0.994	1.93364e-124	1	Hspa5	Stem Like
Birc5.1	1.24541e-127	-0.731283	0.635	0.901	2.18806e-123	1	Birc5	Stem Like
Zfand5.1	1.61768e-126	0.553024	0.989	0.942	2.8421e-122	1	Zfand5	Stem Like
Nusap1.1	1.29364e-123	-0.643056	0.13	0.558	2.2728e-119	1	Nusap1	Stem Like
Gadd45b.1	1.21853e-122	0.715082	0.804	0.461	2.14083e-118	1	Gadd45b	Stem Like
Smad7.1	2.87546e-122	0.659878	0.977	0.862	5.0519e-118	1	Smad7	Stem Like
Fos.1	1.50191e-121	0.709319	0.712	0.328	2.63871e-117	1	Fos	Stem Like
Spc25.1	1.33915e-117	-0.612667	0.225	0.619	2.35276e-113	1	Spc25	Stem Like
Rpl3.1	9.77697e-117	0.375657	1	1	1.71772e-112	1	Rpl3	Stem Like
Kif11.1	6.68048e-116	-0.630026	0.174	0.575	1.17369e-111	1	Kif11	Stem Like
Fosb.1	6.30323e-113	0.592312	0.681	0.305	1.10741e-108	1	Fosb	Stem Like
Jund.1	6.50292e-113	0.606902	0.967	0.812	1.1425e-108	1	Jund	Stem Like
Incenp.1	3.88294e-112	-0.594206	0.197	0.577	6.82193e-108	1	Incenp	Stem Like
Cenpf.1	1.58752e-111	-0.791581	0.33	0.709	2.78911e-107	1	Cenpf	Stem Like
Nucks1.1	1.20183e-110	-0.501049	0.989	0.996	2.1115e-106	1	Nucks1	Stem Like
Lsm3.1	1.61462e-109	-0.582885	0.681	0.886	2.83672e-105	1	Lsm3	Stem Like
Dek.1	3.30387e-105	-0.615628	0.852	0.942	5.80456e-101	1	Dek	Stem Like
Nfkbia.1	5.36232e-105	0.574799	0.727	0.407	9.42107e-101	1	Nfkbia	Stem Like
Aurkb.1	6.13311e-105	-0.479975	0.098	0.478	1.07753e-100	1	Aurkb	Stem Like
Hmgb2.1	3.53671e-102	-0.742329	0.936	0.943	6.21364e-98	1	Hmgb2	Stem Like
Ier5.1	1.82309e-99	0.519461	0.73	0.387	3.20298e-95	1	Ier5	Stem Like
Sox11.1	3.41162e-99	0.611085	0.947	0.79	5.99387e-95	1	Sox11	Stem Like
Rack1.1	1.19845e-97	0.344154	1	1	2.10556e-93	1	Rack1	Stem Like
Ccn1.1	6.22083e-97	0.44665	0.489	0.185	1.09294e-92	1	Ccn1	Stem Like
Atad2.1	2.0585e-96	-0.671057	0.8	0.915	3.61657e-92	1	Atad2	Stem Like
Btg2.1	6.70354e-96	0.639876	0.747	0.406	1.17774e-91	1	Btg2	Stem Like
Sgo1.1	5.4852e-95	-0.513796	0.209	0.57	9.63695e-91	1	Sgo1	Stem Like
Hsp90ab1.1	2.39641e-94	0.289218	1	1	4.21025e-90	1	Hsp90ab1	Stem Like
Pdia6.1	5.85242e-94	0.551602	0.985	0.91	1.02821e-89	1	Pdia6	Stem Like
Rgs2.1	7.00891e-93	0.511195	0.56	0.245	1.2314e-88	1	Rgs2	Stem Like
Cdk1.1	2.56764e-92	-0.581914	0.38	0.706	4.51109e-88	1	Cdk1	Stem Like
Cdkn1a.1	2.81658e-92	-0.956137	0.738	0.878	4.94844e-88	1	Cdkn1a	Stem Like
Lsmem1.1	4.66304e-92	0.38372	0.422	0.139	8.1925e-88	1	Lsmem1	Stem Like
Ube2c.1	9.8043e-92	-0.844955	0.402	0.707	1.72252e-87	1	Ube2c	Stem Like
Cbx4.1	1.14993e-90	0.534127	0.771	0.482	2.02032e-86	1	Cbx4	Stem Like
Rpl5.1	1.52795e-90	0.342	1	1	2.68446e-86	1	Rpl5	Stem Like
Tra2a.1	2.25082e-90	0.50719	0.977	0.9	3.95447e-86	1	Tra2a	Stem Like
H2afz.1	1.69207e-89	-0.385297	1	0.999	2.97279e-85	1	H2afz	Stem Like
Uqcr10.1	1.98002e-89	-0.470881	0.998	1	3.4787e-85	1	Uqcr10	Stem Like
Cct5.1	2.94452e-87	0.421185	0.994	0.968	5.17323e-83	1	Cct5	Stem Like
Apoe.1	1.21459e-85	0.466586	1	0.998	2.13392e-81	1	Apoe	Stem Like
Atp5b.1	8.84608e-85	0.353755	1	0.997	1.55417e-80	1	Atp5b	Stem Like
Ncapg2	1.73705e-82	-0.525463	0.262	0.586	3.05182e-78	1	Ncapg2	Stem Like
Hist1h2bc.1	7.63792e-82	0.630857	0.829	0.607	1.34191e-77	1	Hist1h2bc	Stem Like
Kif4.1	1.68085e-81	-0.432454	0.204	0.542	2.95308e-77	1	Kif4	Stem Like
Hist1h3d.1	3.18832e-81	0.343131	0.355	0.107	5.60155e-77	1	Hist1h3d	Stem Like
Gclm.1	4.05467e-81	-0.643017	0.888	0.952	7.12366e-77	1	Gclm	Stem Like
Ppp1r15a.1	2.60568e-80	0.469892	0.78	0.508	4.57793e-76	1	Ppp1r15a	Stem Like
Ier3.1	2.67048e-80	0.471134	0.859	0.639	4.69177e-76	1	Ier3	Stem Like
Cks1b.1	6.18742e-80	-0.472643	0.754	0.907	1.08707e-75	1	Cks1b	Stem Like
Sertad1.1	1.54018e-79	0.431694	0.686	0.382	2.70594e-75	1	Sertad1	Stem Like
Rad51ap1.1	6.80728e-79	-0.491694	0.27	0.594	1.19597e-74	1	Rad51ap1	Stem Like
Sumo2.1	2.406e-78	-0.376764	0.993	0.998	4.22709e-74	1	Sumo2	Stem Like
Ranbp1.1	2.42336e-78	-0.453314	0.98	0.987	4.25759e-74	1	Ranbp1	Stem Like
Pbk	5.67956e-78	-0.43108	0.229	0.555	9.97842e-74	1	Pbk	Stem Like
Smc4.1	9.77759e-78	-0.561995	0.593	0.822	1.71782e-73	1	Smc4	Stem Like
Eef1g.1	4.62687e-77	0.354707	1	0.998	8.12896e-73	1	Eef1g	Stem Like
Esco2	1.44705e-76	-0.3801	0.092	0.395	2.54232e-72	1	Esco2	Stem Like
Lgals3.1	1.62314e-76	-0.840924	0.722	0.891	2.85169e-72	1	Lgals3	Stem Like
Tpx2.1	4.28506e-76	-0.528322	0.441	0.749	7.52843e-72	1	Tpx2	Stem Like
Gls.1	4.91648e-75	0.523134	0.918	0.779	8.63777e-71	1	Gls	Stem Like
Nr4a3.1	7.35473e-75	0.506117	0.931	0.801	1.29215e-70	1	Nr4a3	Stem Like
Hmgcr.1	1.94338e-74	0.504254	0.817	0.58	3.41432e-70	1	Hmgcr	Stem Like
Wbp11.1	2.73104e-74	-0.429973	0.887	0.953	4.79817e-70	1	Wbp11	Stem Like
Tsn.1	5.59503e-74	-0.397412	0.959	0.985	9.82991e-70	1	Tsn	Stem Like
Calr.1	7.61606e-74	0.450756	0.999	0.99	1.33807e-69	1	Calr	Stem Like
Cdca8	4.01415e-73	-0.471744	0.458	0.742	7.05245e-69	1	Cdca8	Stem Like
Adamts1.1	4.71176e-73	0.443385	0.668	0.391	8.27809e-69	1	Adamts1	Stem Like
Rrm1	8.3442e-73	-0.512604	0.63	0.824	1.46599e-68	1	Rrm1	Stem Like
Tuba1b	1.05961e-72	-0.553437	0.862	0.917	1.86162e-68	1	Tuba1b	Stem Like
Usp1	2.67645e-71	-0.521617	0.714	0.856	4.70225e-67	1	Usp1	Stem Like
Gtse1.1	3.34867e-70	-0.380047	0.113	0.407	5.88328e-66	1	Gtse1	Stem Like
AY036118.1	4.80764e-70	0.472697	0.626	0.351	8.44654e-66	1	AY036118	Stem Like
Lsm2.1	1.18694e-69	-0.439359	0.68	0.843	2.08534e-65	1	Lsm2	Stem Like
Ncaph	2.76319e-69	-0.389469	0.176	0.47	4.85464e-65	1	Ncaph	Stem Like
Dnajc9.1	4.11119e-69	-0.485477	0.476	0.732	7.22294e-65	1	Dnajc9	Stem Like
Rad21.1	8.56537e-69	-0.449545	0.725	0.881	1.50485e-64	1	Rad21	Stem Like
Rnd3	6.20946e-68	0.355353	0.514	0.25	1.09094e-63	1	Rnd3	Stem Like
Racgap1	1.0238e-66	-0.461866	0.467	0.736	1.79872e-62	1	Racgap1	Stem Like
Ube2h.1	1.08046e-66	0.437654	0.82	0.62	1.89825e-62	1	Ube2h	Stem Like
Cnih4.1	3.05771e-66	-0.455723	0.854	0.932	5.37209e-62	1	Cnih4	Stem Like
Atp5md.1	1.28489e-65	-0.432577	0.996	0.996	2.25742e-61	1	Atp5md	Stem Like
Rrm2	1.3503e-65	-0.513078	0.493	0.726	2.37235e-61	1	Rrm2	Stem Like
Dbi.1	1.77867e-65	-0.355759	1	1	3.12495e-61	1	Dbi	Stem Like
Fam222a	3.96445e-65	0.28782	0.385	0.15	6.96515e-61	1	Fam222a	Stem Like
Rpl41.1	1.71709e-64	-0.252278	1	1	3.01675e-60	1	Rpl41	Stem Like
Arhgap11a	5.26593e-64	-0.369761	0.177	0.467	9.25172e-60	1	Arhgap11a	Stem Like
Knl1.1	6.01633e-64	-0.401759	0.19	0.479	1.05701e-59	1	Knl1	Stem Like
Plin3.1	1.12329e-63	0.415293	0.831	0.647	1.97351e-59	1	Plin3	Stem Like
Hsp90b1.1	5.48172e-63	0.424364	0.999	0.994	9.63084e-59	1	Hsp90b1	Stem Like
Siva1.1	7.61944e-63	-0.488057	0.856	0.928	1.33866e-58	1	Siva1	Stem Like
Zswim6.1	1.62346e-62	0.363323	0.6	0.342	2.85225e-58	1	Zswim6	Stem Like
Ctsz.1	3.42948e-62	0.365765	0.999	0.983	6.02526e-58	1	Ctsz	Stem Like
Arpp19.1	5.726e-62	-0.404443	0.956	0.979	1.006e-57	1	Arpp19	Stem Like
Ccna2	6.45677e-62	-0.358793	0.178	0.463	1.13439e-57	1	Ccna2	Stem Like
Ddias.1	7.23939e-62	-0.357396	0.108	0.375	1.27189e-57	1	Ddias	Stem Like
H2afv.1	1.46414e-61	-0.459067	0.721	0.851	2.57234e-57	1	H2afv	Stem Like
Ptma	2.70768e-61	-0.273338	1	1	4.75712e-57	1	Ptma	Stem Like
Camk2d.1	3.81148e-61	0.492312	0.895	0.827	6.69639e-57	1	Camk2d	Stem Like
Hmgcs1.1	5.2554e-61	0.395605	0.728	0.452	9.23321e-57	1	Hmgcs1	Stem Like
Hmgn1.1	5.63536e-61	-0.351688	0.993	0.999	9.90076e-57	1	Hmgn1	Stem Like
Hist1h1e	7.27167e-61	-0.522206	0.25	0.506	1.27756e-56	1	Hist1h1e	Stem Like
Gas2l3.1	1.06049e-60	-0.453247	0.489	0.722	1.86318e-56	1	Gas2l3	Stem Like
Bub3.1	3.6085e-60	-0.460952	0.684	0.835	6.33978e-56	1	Bub3	Stem Like
Rps27l.1	7.3158e-60	-0.361196	0.999	1	1.28531e-55	1	Rps27l	Stem Like
Tmpo	7.70753e-60	-0.448941	0.819	0.904	1.35414e-55	1	Tmpo	Stem Like
Snrpg.1	1.11747e-59	-0.33243	0.997	0.999	1.96328e-55	1	Snrpg	Stem Like
Fbxo5	1.229e-59	-0.303287	0.074	0.328	2.15923e-55	1	Fbxo5	Stem Like
Rpl38.1	2.82169e-59	-0.291557	1	1	4.95742e-55	1	Rpl38	Stem Like
Rhob.1	9.67228e-59	0.419824	0.654	0.418	1.69932e-54	1	Rhob	Stem Like
Stmn1	1.68778e-58	-0.424804	0.917	0.95	2.96527e-54	1	Stmn1	Stem Like
Snrpe.1	4.45624e-58	-0.281244	1	1	7.82916e-54	1	Snrpe	Stem Like
Serpinh1.1	7.56788e-58	0.374902	0.989	0.963	1.3296e-53	1	Serpinh1	Stem Like
Tent5c.1	1.95067e-57	0.307643	0.372	0.151	3.42713e-53	1	Tent5c	Stem Like
Rbbp6.1	3.10335e-57	-0.459917	0.885	0.941	5.45227e-53	1	Rbbp6	Stem Like
Dbf4.1	5.51411e-57	-0.439008	0.696	0.848	9.68774e-53	1	Dbf4	Stem Like
Aurka.1	5.14219e-56	-0.393948	0.19	0.458	9.03432e-52	1	Aurka	Stem Like
Ncapd2	5.49537e-56	-0.319085	0.165	0.431	9.65481e-52	1	Ncapd2	Stem Like
Nuf2	7.00504e-56	-0.308983	0.155	0.419	1.23072e-51	1	Nuf2	Stem Like
Rpl7a.1	9.81326e-56	0.263686	1	1	1.72409e-51	1	Rpl7a	Stem Like
Eef1a1.1	3.18246e-55	0.251878	1	1	5.59126e-51	1	Eef1a1	Stem Like
Ccnl1.1	4.79038e-55	0.455938	0.756	0.576	8.41623e-51	1	Ccnl1	Stem Like
Cox7a2.1	6.15464e-55	-0.330965	1	1	1.08131e-50	1	Cox7a2	Stem Like
Polr2f.1	1.04131e-54	-0.324505	0.971	0.987	1.82948e-50	1	Polr2f	Stem Like
Ezh2	1.53461e-54	-0.429104	0.77	0.882	2.69616e-50	1	Ezh2	Stem Like
Cct8.1	1.58124e-54	0.341819	0.993	0.958	2.77809e-50	1	Cct8	Stem Like
Coq10b.1	4.64488e-54	0.376807	0.866	0.723	8.1606e-50	1	Coq10b	Stem Like
Snrpd1.1	5.07257e-54	-0.350133	0.95	0.964	8.91201e-50	1	Snrpd1	Stem Like
Hspa8.1	1.4143e-53	0.321131	1	0.999	2.48478e-49	1	Hspa8	Stem Like
Kif20b	3.9323e-53	-0.332921	0.172	0.434	6.90866e-49	1	Kif20b	Stem Like
Apold1	5.20086e-53	0.475364	0.642	0.442	9.1374e-49	1	Apold1	Stem Like
Cks2.1	1.78835e-52	-0.447396	0.65	0.793	3.14195e-48	1	Cks2	Stem Like
Gng5.1	2.57994e-52	-0.330068	0.993	0.993	4.5327e-48	1	Gng5	Stem Like
Hist1h2ac.1	2.68049e-52	0.30611	0.358	0.154	4.70936e-48	1	Hist1h2ac	Stem Like
Sgo2a	3.72876e-52	-0.293003	0.133	0.384	6.55106e-48	1	Sgo2a	Stem Like
Foxo3.1	3.85841e-52	0.325699	0.606	0.367	6.77884e-48	1	Foxo3	Stem Like
Mis18bp1	5.29741e-52	-0.305258	0.143	0.394	9.30702e-48	1	Mis18bp1	Stem Like
Grasp.1	8.8448e-52	0.259471	0.378	0.166	1.55394e-47	1	Grasp	Stem Like
Mxd1.1	9.1366e-52	0.346841	0.569	0.335	1.60521e-47	1	Mxd1	Stem Like
Gadd45a.1	9.47467e-52	0.325182	0.473	0.249	1.6646e-47	1	Gadd45a	Stem Like
Slc25a4.1	9.52671e-52	0.284544	1	0.998	1.67375e-47	1	Slc25a4	Stem Like
Mrpl18	1.58161e-51	-0.370791	0.83	0.907	2.77874e-47	1	Mrpl18	Stem Like
Egr1.1	4.2066e-51	0.389539	0.538	0.287	7.39058e-47	1	Egr1	Stem Like
Rad51	4.92989e-51	-0.345833	0.238	0.488	8.66132e-47	1	Rad51	Stem Like
Ddit3.1	8.45511e-51	0.364615	0.802	0.608	1.48548e-46	1	Ddit3	Stem Like
Naa50	1.07677e-50	-0.341713	0.929	0.97	1.89177e-46	1	Naa50	Stem Like
Kif15	1.79107e-50	-0.300106	0.134	0.373	3.14673e-46	1	Kif15	Stem Like
Csrnp1	1.82749e-50	0.291899	0.43	0.208	3.21071e-46	1	Csrnp1	Stem Like
Topbp1.1	1.9557e-50	-0.382482	0.455	0.687	3.43597e-46	1	Topbp1	Stem Like
Krtcap2.1	5.5368e-50	-0.358459	0.983	0.992	9.7276e-46	1	Krtcap2	Stem Like
Tyms	1.60291e-49	-0.388891	0.466	0.671	2.81616e-45	1	Tyms	Stem Like
Rrbp1.1	1.68877e-49	0.31273	0.994	0.974	2.967e-45	1	Rrbp1	Stem Like
Txnip.1	2.20794e-49	0.332003	0.442	0.222	3.87913e-45	1	Txnip	Stem Like
Snu13	4.58098e-49	-0.331033	0.965	0.983	8.04833e-45	1	Snu13	Stem Like
Phf5a	5.38638e-49	-0.313277	0.956	0.979	9.46333e-45	1	Phf5a	Stem Like
Dusp8	7.13879e-49	0.258201	0.394	0.182	1.25421e-44	1	Dusp8	Stem Like
Atf3.1	7.66082e-49	0.378714	0.507	0.284	1.34593e-44	1	Atf3	Stem Like
Cbx5	8.97628e-49	-0.36372	0.884	0.938	1.57704e-44	1	Cbx5	Stem Like
1810037I17Rik	1.11189e-48	-0.35915	0.736	0.85	1.95349e-44	1	1810037I17Rik	Stem Like
Cse1l	2.80763e-48	-0.346133	0.544	0.749	4.93273e-44	1	Cse1l	Stem Like
Ccnb1.1	2.99968e-48	-0.392402	0.331	0.593	5.27014e-44	1	Ccnb1	Stem Like
Nup62.1	7.45108e-48	-0.352788	0.295	0.524	1.30908e-43	1	Nup62	Stem Like
Dhfr	9.67159e-48	-0.383642	0.377	0.601	1.6992e-43	1	Dhfr	Stem Like
Eif3j1.1	2.60472e-47	-0.362418	0.95	0.973	4.57624e-43	1	Eif3j1	Stem Like
Jak1.1	3.38153e-47	0.357969	0.899	0.801	5.941e-43	1	Jak1	Stem Like
Dctpp1.1	3.5313e-47	-0.371835	0.697	0.824	6.20414e-43	1	Dctpp1	Stem Like
Hmmr	1.21563e-46	-0.360413	0.318	0.583	2.13574e-42	1	Hmmr	Stem Like
Nxt1.1	2.23348e-46	-0.34399	0.333	0.564	3.924e-42	1	Nxt1	Stem Like
Btg1	5.35188e-46	0.346992	0.839	0.677	9.40271e-42	1	Btg1	Stem Like
mt-Atp8.1	5.5569e-46	0.355867	0.939	0.862	9.76292e-42	1	mt-Atp8	Stem Like
Dut	7.46079e-46	-0.459029	0.808	0.882	1.31079e-41	1	Dut	Stem Like
Hist1h2ae	9.067e-46	-0.483929	0.286	0.499	1.59298e-41	1	Hist1h2ae	Stem Like
Fen1	1.05718e-45	-0.263987	0.142	0.378	1.85736e-41	1	Fen1	Stem Like
Ccnf.1	2.83918e-45	-0.25181	0.054	0.256	4.98815e-41	1	Ccnf	Stem Like
Baiap2.1	5.49647e-45	0.304824	0.52	0.304	9.65674e-41	1	Baiap2	Stem Like
Btbd9.1	2.57926e-44	0.350755	0.619	0.425	4.5315e-40	1	Btbd9	Stem Like
Hist3h2a	3.00147e-44	0.263917	0.331	0.145	5.27328e-40	1	Hist3h2a	Stem Like
Bcl2l11.1	3.21626e-44	0.373701	0.742	0.559	5.65064e-40	1	Bcl2l11	Stem Like
Ptges3	3.39157e-44	-0.275353	0.988	0.99	5.95865e-40	1	Ptges3	Stem Like
Cenpe	5.05657e-44	-0.349282	0.287	0.535	8.88388e-40	1	Cenpe	Stem Like
Calm2.1	6.11379e-44	-0.299322	0.995	0.994	1.07413e-39	1	Calm2	Stem Like
Hmgb1	6.64642e-44	-0.292399	0.995	0.991	1.16771e-39	1	Hmgb1	Stem Like
Junb.1	7.35568e-44	0.381657	0.702	0.5	1.29232e-39	1	Junb	Stem Like
Rab43	7.47897e-44	0.2714	0.515	0.295	1.31398e-39	1	Rab43	Stem Like
Phlda3.1	1.33316e-43	-0.51579	0.824	0.888	2.34223e-39	1	Phlda3	Stem Like
Tk1	1.89444e-43	-0.346994	0.34	0.569	3.32834e-39	1	Tk1	Stem Like
Eif4ebp1.1	2.10081e-43	-0.327726	0.981	0.993	3.69091e-39	1	Eif4ebp1	Stem Like
Tipin	7.83143e-43	-0.36255	0.523	0.714	1.3759e-38	1	Tipin	Stem Like
Dnmt1	9.59591e-43	-0.370838	0.551	0.736	1.68591e-38	1	Dnmt1	Stem Like
Arl6ip1.1	1.0963e-42	-0.499971	0.935	0.94	1.92609e-38	1	Arl6ip1	Stem Like
Tnrc6a.1	1.38794e-42	-0.388735	0.582	0.733	2.43848e-38	1	Tnrc6a	Stem Like
Ect2	3.31269e-42	-0.270411	0.19	0.424	5.82007e-38	1	Ect2	Stem Like
Tmco1.1	3.64081e-42	-0.323452	0.918	0.958	6.39655e-38	1	Tmco1	Stem Like
Gadd45g.1	4.83776e-42	0.319912	0.544	0.339	8.49947e-38	1	Gadd45g	Stem Like
Bub1b	5.49649e-42	-0.283604	0.205	0.435	9.65679e-38	1	Bub1b	Stem Like
mt-Nd5.1	6.08332e-42	0.305634	0.998	0.994	1.06878e-37	1	mt-Nd5	Stem Like
Gm16062.1	8.47508e-42	-0.317528	0.206	0.424	1.48899e-37	1	Gm16062	Stem Like
Hjurp	2.34397e-41	-0.328225	0.322	0.548	4.11812e-37	1	Hjurp	Stem Like
Fbxl7	2.69435e-41	0.293748	0.51	0.307	4.73371e-37	1	Fbxl7	Stem Like
Ckb.1	9.7801e-41	0.354145	0.953	0.873	1.71827e-36	1	Ckb	Stem Like
Anln	1.03614e-40	-0.290938	0.251	0.485	1.82039e-36	1	Anln	Stem Like
Maff.1	1.20204e-40	0.324258	0.632	0.43	2.11187e-36	1	Maff	Stem Like
mt-Nd2.1	1.68058e-40	0.288033	1	0.999	2.95262e-36	1	mt-Nd2	Stem Like
Micos10.1	3.25935e-40	-0.284215	0.986	0.994	5.72635e-36	1	Micos10	Stem Like
Homer1.1	6.63222e-40	0.309264	0.582	0.382	1.16521e-35	1	Homer1	Stem Like
Ets1.1	7.52331e-40	0.324712	0.937	0.844	1.32177e-35	1	Ets1	Stem Like
Bub1	9.36379e-40	-0.30354	0.309	0.537	1.64512e-35	1	Bub1	Stem Like
Insig1.1	1.00229e-39	0.325731	0.7	0.494	1.76092e-35	1	Insig1	Stem Like
Zfp131.1	2.56952e-39	0.33768	0.808	0.636	4.5144e-35	1	Zfp131	Stem Like
Pik3r1	4.25965e-39	0.256089	0.447	0.256	7.48379e-35	1	Pik3r1	Stem Like
Cenpq	4.32406e-39	-0.26382	0.242	0.469	7.59694e-35	1	Cenpq	Stem Like
Ddx5.1	6.71583e-39	0.259085	1	0.999	1.1799e-34	1	Ddx5	Stem Like
Mitf.1	9.94939e-39	-0.560573	0.889	0.926	1.74801e-34	1	Mitf	Stem Like
Mad2l1	1.07995e-38	-0.282819	0.327	0.553	1.89736e-34	1	Mad2l1	Stem Like
Nop10.1	1.22526e-38	-0.308865	0.946	0.973	2.15265e-34	1	Nop10	Stem Like
Ube2s.1	1.94772e-38	-0.297972	0.991	0.998	3.42195e-34	1	Ube2s	Stem Like
Atp5l.1	1.9842e-38	-0.252566	1	1	3.48605e-34	1	Atp5l	Stem Like
H2afj.1	2.12383e-38	-0.369637	0.932	0.968	3.73136e-34	1	H2afj	Stem Like
Eps8.1	2.23277e-38	-0.463141	0.783	0.882	3.92275e-34	1	Eps8	Stem Like
Gm26917.1	2.24968e-38	0.469026	0.82	0.668	3.95246e-34	1	Gm26917	Stem Like
Pde4b	2.42493e-38	0.252365	0.41	0.224	4.26036e-34	1	Pde4b	Stem Like
Gm10076.1	4.12347e-38	-0.264315	1	1	7.24453e-34	1	Gm10076	Stem Like
Nhp2.1	4.9527e-38	-0.279025	0.974	0.987	8.70139e-34	1	Nhp2	Stem Like
Msmo1.1	5.03471e-38	0.385231	0.867	0.723	8.84548e-34	1	Msmo1	Stem Like
Rnps1.1	6.22362e-38	-0.316506	0.713	0.845	1.09343e-33	1	Rnps1	Stem Like
Plk4	7.68063e-38	-0.281115	0.277	0.499	1.34941e-33	1	Plk4	Stem Like
Mbp.1	8.98226e-38	0.366862	0.834	0.694	1.57809e-33	1	Mbp	Stem Like
Ckap2l	1.40438e-37	-0.253442	0.161	0.372	2.46736e-33	1	Ckap2l	Stem Like
Chka.1	2.07991e-37	0.297533	0.625	0.418	3.65419e-33	1	Chka	Stem Like
Atp5mpl.1	2.08533e-37	-0.258624	0.999	0.999	3.66371e-33	1	Atp5mpl	Stem Like
Psmb4.1	2.49512e-37	0.291481	0.956	0.896	4.38368e-33	1	Psmb4	Stem Like
Ncapg	3.66914e-37	-0.291288	0.267	0.483	6.4463e-33	1	Ncapg	Stem Like
Ldlr.1	4.44032e-37	0.256389	0.459	0.261	7.80119e-33	1	Ldlr	Stem Like
Cycs.1	6.66654e-37	-0.260685	0.996	0.995	1.17124e-32	1	Cycs	Stem Like
Aldh2.1	7.75823e-37	0.302657	0.838	0.705	1.36304e-32	1	Aldh2	Stem Like
Lig1	7.84565e-37	-0.371204	0.46	0.639	1.3784e-32	1	Lig1	Stem Like
BC005537.1	1.15318e-36	0.29518	0.805	0.65	2.02601e-32	1	BC005537	Stem Like
Pdia4.1	1.24241e-36	0.320762	0.909	0.805	2.1828e-32	1	Pdia4	Stem Like
Haus3	1.61069e-36	-0.26916	0.266	0.479	2.82982e-32	1	Haus3	Stem Like
Ccdc34	1.80942e-36	-0.33164	0.612	0.768	3.17897e-32	1	Ccdc34	Stem Like
Fam104a.1	1.95311e-36	-0.28736	0.952	0.971	3.43142e-32	1	Fam104a	Stem Like
Foxm1	3.20575e-36	-0.265929	0.276	0.494	5.63218e-32	1	Foxm1	Stem Like
Mpp7.1	4.15366e-36	0.2915	0.624	0.424	7.29756e-32	1	Mpp7	Stem Like
Aspm.1	4.19553e-36	-0.267714	0.145	0.347	7.37113e-32	1	Aspm	Stem Like
Tubb5	4.74645e-36	-0.504026	0.908	0.898	8.33904e-32	1	Tubb5	Stem Like
Gm42418.1	5.27155e-36	0.353253	0.993	0.976	9.26158e-32	1	Gm42418	Stem Like
Cdca3.1	6.57642e-36	-0.337305	0.581	0.767	1.15541e-31	1	Cdca3	Stem Like
Mir22hg.1	7.15577e-36	0.289073	0.472	0.278	1.2572e-31	1	Mir22hg	Stem Like
Mt2.1	1.17704e-35	0.359499	0.962	0.921	2.06795e-31	1	Mt2	Stem Like
Psat1	1.26122e-35	-0.313736	0.809	0.885	2.21583e-31	1	Psat1	Stem Like
Clspn	2.15526e-35	-0.297422	0.242	0.45	3.78657e-31	1	Clspn	Stem Like
Rtf1.1	2.51693e-35	-0.291165	0.737	0.84	4.422e-31	1	Rtf1	Stem Like
Bambi	2.5651e-35	0.253879	0.523	0.322	4.50662e-31	1	Bambi	Stem Like
AC149090.1	3.19653e-35	0.341563	0.966	0.932	5.61599e-31	1	AC149090.1	Stem Like
Pdia3.1	3.81519e-35	0.304662	0.984	0.956	6.70291e-31	1	Pdia3	Stem Like
Pakap.1.1	4.4836e-35	-0.448868	0.736	0.835	7.87723e-31	1	Pakap.1	Stem Like
Cyp51.1	8.98249e-35	0.386971	0.912	0.818	1.57813e-30	1	Cyp51	Stem Like
Mrpl14	9.12097e-35	-0.299615	0.759	0.859	1.60246e-30	1	Mrpl14	Stem Like
Hmox1.1	1.20884e-34	-0.510067	0.734	0.849	2.12381e-30	1	Hmox1	Stem Like
Hmga2.1	1.22905e-34	-0.362138	0.51	0.679	2.15932e-30	1	Hmga2	Stem Like
Cct3.1	4.27009e-34	0.277407	0.975	0.927	7.50212e-30	1	Cct3	Stem Like
Klf3	4.63362e-34	0.290195	0.722	0.56	8.1408e-30	1	Klf3	Stem Like
Aplp2.1	4.69765e-34	0.274199	0.965	0.909	8.25331e-30	1	Aplp2	Stem Like
Cenpm	5.59906e-34	-0.274162	0.373	0.576	9.83699e-30	1	Cenpm	Stem Like
Malat1	6.55199e-34	-0.422352	1	0.998	1.15112e-29	1	Malat1	Stem Like
Wsb1.1	7.63582e-34	0.258822	0.594	0.398	1.34154e-29	1	Wsb1	Stem Like
Gmnn	1.18367e-33	-0.273873	0.323	0.531	2.0796e-29	1	Gmnn	Stem Like
Cenpk	1.30298e-33	-0.254229	0.269	0.473	2.28921e-29	1	Cenpk	Stem Like
9330188P03Rik	1.64459e-33	0.3191	0.589	0.418	2.88938e-29	1	9330188P03Rik	Stem Like
Tmed9.1	2.084e-33	0.27622	0.937	0.859	3.66137e-29	1	Tmed9	Stem Like
Anapc11.1	2.26769e-33	-0.307802	0.754	0.84	3.9841e-29	1	Anapc11	Stem Like
Lsm8.1	3.37263e-33	-0.303341	0.666	0.787	5.92538e-29	1	Lsm8	Stem Like
Tomm7.1	4.68013e-33	-0.263982	0.997	0.998	8.22251e-29	1	Tomm7	Stem Like
Ppig	4.70698e-33	-0.288665	0.852	0.91	8.26969e-29	1	Ppig	Stem Like
Dnajb4	5.17553e-33	0.261615	0.447	0.268	9.0929e-29	1	Dnajb4	Stem Like
Ctsl.1	5.79454e-33	0.28247	0.969	0.929	1.01804e-28	1	Ctsl	Stem Like
Cenph	5.97578e-33	-0.277515	0.365	0.559	1.04988e-28	1	Cenph	Stem Like
Nop58	8.74503e-33	-0.289415	0.954	0.978	1.53641e-28	1	Nop58	Stem Like
Nsrp1.1	1.08472e-32	-0.282032	0.395	0.583	1.90575e-28	1	Nsrp1	Stem Like
Pdcd4	1.43372e-32	0.260991	0.577	0.393	2.5189e-28	1	Pdcd4	Stem Like
Mylip.1	1.4458e-32	0.25895	0.529	0.341	2.54013e-28	1	Mylip	Stem Like
Larp7	2.21236e-32	-0.286397	0.467	0.649	3.8869e-28	1	Larp7	Stem Like
Sdc4.1	2.77012e-32	0.294286	0.879	0.766	4.86682e-28	1	Sdc4	Stem Like
Dtymk	3.13356e-32	-0.292008	0.895	0.935	5.50535e-28	1	Dtymk	Stem Like
Zbtb1	4.53523e-32	0.340396	0.652	0.496	7.96795e-28	1	Zbtb1	Stem Like
Acads	5.90243e-32	0.254232	0.589	0.414	1.037e-27	1	Acads	Stem Like
Lmbrd1.1	6.11489e-32	0.284746	0.707	0.556	1.07432e-27	1	Lmbrd1	Stem Like
Pum2.1	7.3864e-32	-0.292093	0.781	0.867	1.29772e-27	1	Pum2	Stem Like
Romo1.1	9.03318e-32	-0.292625	0.955	0.974	1.58704e-27	1	Romo1	Stem Like
Cotl1	9.31417e-32	0.28516	0.834	0.715	1.63641e-27	1	Cotl1	Stem Like
Ldhb.1	1.09817e-31	0.303249	0.933	0.847	1.92937e-27	1	Ldhb	Stem Like
Tmsb10.1	2.4933e-31	-0.311799	0.994	0.996	4.38048e-27	1	Tmsb10	Stem Like
Tiparp.1	2.73257e-31	0.297666	0.885	0.781	4.80085e-27	1	Tiparp	Stem Like
Fam162a.1	3.02304e-31	-0.447454	0.725	0.823	5.31118e-27	1	Fam162a	Stem Like
Atp5g1.1	3.17081e-31	-0.267246	0.997	0.999	5.57079e-27	1	Atp5g1	Stem Like
Elof1	3.99541e-31	-0.279406	0.59	0.726	7.01954e-27	1	Elof1	Stem Like
Srsf5.1	4.12314e-31	0.282412	0.963	0.908	7.24394e-27	1	Srsf5	Stem Like
Psen2	5.14628e-31	0.304091	0.821	0.699	9.0415e-27	1	Psen2	Stem Like
Dnajb9	7.08122e-31	0.261178	0.646	0.477	1.2441e-26	1	Dnajb9	Stem Like
Tm4sf1.1	8.03015e-31	-0.373357	0.749	0.84	1.41082e-26	1	Tm4sf1	Stem Like
Rfc5	9.07768e-31	-0.273959	0.39	0.579	1.59486e-26	1	Rfc5	Stem Like
Sox10.1	1.058e-30	-0.353159	0.784	0.846	1.8588e-26	1	Sox10	Stem Like
Ier2.1	1.49173e-30	0.251846	0.538	0.361	2.62081e-26	1	Ier2	Stem Like
Hells	1.97594e-30	-0.347825	0.627	0.783	3.47153e-26	1	Hells	Stem Like
Atox1.1	2.5419e-30	-0.280533	0.972	0.984	4.46586e-26	1	Atox1	Stem Like
Son.1	2.83976e-30	-0.293271	0.948	0.97	4.98918e-26	1	Son	Stem Like
Rapgef2	4.2246e-30	0.306638	0.877	0.772	7.4222e-26	1	Rapgef2	Stem Like
Bola2.1	4.70117e-30	-0.30315	0.935	0.969	8.25948e-26	1	Bola2	Stem Like
Slc7a1.1	6.70609e-30	-0.310536	0.833	0.894	1.17819e-25	1	Slc7a1	Stem Like
5031425E22Rik.1	8.43764e-30	0.270105	0.67	0.5	1.48241e-25	1	5031425E22Rik	Stem Like
Lrrfip1.1	8.51612e-30	0.276948	0.808	0.678	1.4962e-25	1	Lrrfip1	Stem Like
mt-Nd4l.1	2.38581e-29	0.298307	0.985	0.976	4.19163e-25	1	mt-Nd4l	Stem Like
Serp1	3.50304e-29	0.26161	0.973	0.925	6.1545e-25	1	Serp1	Stem Like
Mcm3	4.33888e-29	-0.337199	0.587	0.756	7.62298e-25	1	Mcm3	Stem Like
Ctcf	4.60483e-29	-0.2647	0.659	0.784	8.09022e-25	1	Ctcf	Stem Like
Acly.1	4.95432e-29	0.26737	0.87	0.763	8.70424e-25	1	Acly	Stem Like
Trir	5.71412e-29	-0.271805	0.873	0.907	1.00391e-24	1	Trir	Stem Like
Hat1	6.00909e-29	-0.288441	0.593	0.747	1.05574e-24	1	Hat1	Stem Like
Tsc22d2	6.13116e-29	0.257239	0.661	0.492	1.07718e-24	1	Tsc22d2	Stem Like
Cited2.1	9.58506e-29	0.316861	0.91	0.828	1.684e-24	1	Cited2	Stem Like
Zfp706.1	1.14366e-28	-0.266335	0.912	0.952	2.0093e-24	1	Zfp706	Stem Like
Mgarp.1	1.24192e-28	0.323784	0.936	0.909	2.18194e-24	1	Mgarp	Stem Like
Phgdh.1	1.62388e-28	0.268445	0.972	0.916	2.853e-24	1	Phgdh	Stem Like
Idi1.1	2.17973e-28	0.283567	0.756	0.572	3.82956e-24	1	Idi1	Stem Like
Lyar	2.55981e-28	-0.259366	0.79	0.878	4.49734e-24	1	Lyar	Stem Like
Cct4.1	2.96686e-28	0.254097	0.953	0.9	5.21247e-24	1	Cct4	Stem Like
Insc	3.39807e-28	0.272796	0.684	0.549	5.97007e-24	1	Insc	Stem Like
Rsrp1	3.66184e-28	0.317018	0.809	0.69	6.43348e-24	1	Rsrp1	Stem Like
Spcs2.1	3.68962e-28	0.2588	0.973	0.934	6.4823e-24	1	Spcs2	Stem Like
Srrm1	4.37911e-28	-0.253009	0.87	0.922	7.69366e-24	1	Srrm1	Stem Like
Stag1	5.47933e-28	-0.264559	0.597	0.725	9.62664e-24	1	Stag1	Stem Like
Clk1.1	5.97835e-28	0.288466	0.857	0.75	1.05034e-23	1	Clk1	Stem Like
Ndufa2.1	8.07734e-28	-0.250368	0.991	0.993	1.41911e-23	1	Ndufa2	Stem Like
Sorbs1.1	8.35429e-28	-0.330213	0.598	0.716	1.46777e-23	1	Sorbs1	Stem Like
Atp5k.1	1.24466e-27	-0.266055	0.979	0.987	2.18675e-23	1	Atp5k	Stem Like
Sf3b5	1.53922e-27	-0.259739	0.834	0.896	2.70425e-23	1	Sf3b5	Stem Like
Cenpa.1	1.92093e-27	-0.320655	0.489	0.694	3.37488e-23	1	Cenpa	Stem Like
Id2.1	2.3718e-27	-0.329473	0.989	0.982	4.16702e-23	1	Id2	Stem Like
Higd1a.1	5.31552e-27	-0.401182	0.883	0.928	9.33884e-23	1	Higd1a	Stem Like
Snrpd3.1	8.42737e-27	-0.258072	0.86	0.913	1.48061e-22	1	Snrpd3	Stem Like
Arhgap30	8.55472e-27	0.262314	0.676	0.52	1.50298e-22	1	Arhgap30	Stem Like
Alyref	1.15738e-26	-0.260709	0.733	0.84	2.03341e-22	1	Alyref	Stem Like
Sept9	2.21926e-26	0.250155	0.829	0.735	3.89901e-22	1	Sept9	Stem Like
Eif1ad	2.60354e-26	-0.255894	0.721	0.819	4.57417e-22	1	Eif1ad	Stem Like
Unc119.1	2.91969e-26	0.264629	0.646	0.497	5.12961e-22	1	Unc119	Stem Like
Snrpc.1	4.26833e-26	-0.257811	0.768	0.862	7.49903e-22	1	Snrpc	Stem Like
Mlph.1	7.24155e-26	-0.296004	0.685	0.802	1.27227e-21	1	Mlph	Stem Like
Denr.1	7.35145e-26	-0.251825	0.905	0.953	1.29158e-21	1	Denr	Stem Like
Zwint	8.53925e-26	-0.252051	0.555	0.694	1.50026e-21	1	Zwint	Stem Like
Rangap1	1.1561e-25	-0.257762	0.898	0.938	2.03114e-21	1	Rangap1	Stem Like
Brca1	1.66417e-25	-0.251181	0.407	0.579	2.92378e-21	1	Brca1	Stem Like
Ppargc1a.1	1.87103e-25	-0.466155	0.622	0.745	3.28722e-21	1	Ppargc1a	Stem Like
Hmgn2.1	2.51524e-25	-0.269119	0.696	0.805	4.41903e-21	1	Hmgn2	Stem Like
Mthfd2	4.76062e-25	-0.258321	0.967	0.98	8.36393e-21	1	Mthfd2	Stem Like
Rbm25	6.94667e-25	-0.262003	0.951	0.968	1.22046e-20	1	Rbm25	Stem Like
Nsd2	8.80457e-25	-0.268882	0.7	0.791	1.54688e-20	1	Nsd2	Stem Like
Ppm1g	1.02368e-24	-0.254556	0.833	0.9	1.7985e-20	1	Ppm1g	Stem Like
Jmjd1c	1.03839e-24	0.269798	0.794	0.659	1.82435e-20	1	Jmjd1c	Stem Like
Ndufa3.1	1.80434e-24	-0.260341	0.928	0.96	3.17004e-20	1	Ndufa3	Stem Like
Usp36.1	2.16064e-24	0.252702	0.589	0.443	3.79603e-20	1	Usp36	Stem Like
Sparc.1	3.42099e-24	-0.273345	0.998	0.998	6.01034e-20	1	Sparc	Stem Like
Pmf1	4.23361e-24	-0.250808	0.588	0.714	7.43802e-20	1	Pmf1	Stem Like
Knop1.1	4.38318e-24	-0.259133	0.728	0.838	7.70081e-20	1	Knop1	Stem Like
Irak2.1	4.76784e-24	-0.255731	0.292	0.46	8.37662e-20	1	Irak2	Stem Like
Utp14b.1	9.6689e-24	0.250671	0.616	0.473	1.69873e-19	1	Utp14b	Stem Like
H2afx	1.06222e-23	-0.306947	0.473	0.609	1.86622e-19	1	H2afx	Stem Like
Spcs1.1	1.4365e-23	-0.258097	0.866	0.912	2.52379e-19	1	Spcs1	Stem Like
Kctd12	2.09853e-23	0.264921	0.619	0.476	3.68691e-19	1	Kctd12	Stem Like
Nppb	2.24976e-23	-0.264186	0.186	0.344	3.95261e-19	1	Nppb	Stem Like
Lockd.1	4.10332e-23	-0.283151	0.737	0.82	7.20912e-19	1	Lockd	Stem Like
Trim63.1	4.17132e-23	-0.270104	0.29	0.448	7.32858e-19	1	Trim63	Stem Like
Hirip3	6.09468e-23	-0.272467	0.429	0.577	1.07077e-18	1	Hirip3	Stem Like
Limch1.1	6.34398e-23	-0.255525	0.673	0.796	1.11457e-18	1	Limch1	Stem Like
Camk2n2	9.68031e-23	0.269455	0.568	0.441	1.70073e-18	1	Camk2n2	Stem Like
Lbh.1	1.34336e-22	0.2532	0.857	0.758	2.36015e-18	1	Lbh	Stem Like
Ninj1.1	4.48346e-22	-0.256755	0.635	0.756	7.87699e-18	1	Ninj1	Stem Like
Sptan1.1	7.93606e-22	0.253461	0.843	0.751	1.39429e-17	1	Sptan1	Stem Like
Baz1b	1.50505e-21	-0.282326	0.714	0.79	2.64423e-17	1	Baz1b	Stem Like
Mcm6	1.87791e-21	-0.323948	0.633	0.742	3.2993e-17	1	Mcm6	Stem Like
Tubb4b	1.9206e-21	-0.329657	0.809	0.835	3.37431e-17	1	Tubb4b	Stem Like
1810058I24Rik.1	2.02326e-21	-0.257854	0.959	0.976	3.55467e-17	1	1810058I24Rik	Stem Like
Ccnd2	2.93906e-21	0.282612	0.924	0.912	5.16363e-17	1	Ccnd2	Stem Like
Hbegf.1	4.98297e-21	0.269909	0.486	0.344	8.75458e-17	1	Hbegf	Stem Like
Rhod.1	1.07936e-20	-0.25279	0.505	0.647	1.89633e-16	1	Rhod	Stem Like
Rad18.1	1.72051e-20	0.34883	0.747	0.694	3.02276e-16	1	Rad18	Stem Like
Jmy	5.06976e-19	0.267279	0.809	0.739	8.90706e-15	1	Jmy	Stem Like
Pcna	7.19312e-19	-0.287132	0.861	0.869	1.26376e-14	1	Pcna	Stem Like
Pmepa1.1	8.88578e-19	-0.338353	0.623	0.711	1.56114e-14	1	Pmepa1	Stem Like
Cstb.1	1.09904e-18	-0.250085	0.923	0.944	1.9309e-14	1	Cstb	Stem Like
Ifi27.1	2.11286e-18	0.327277	0.896	0.845	3.71209e-14	1	Ifi27	Stem Like
Cst6.1	5.17954e-18	-0.314621	0.732	0.811	9.09994e-14	1	Cst6	Stem Like
Cflar	1.09488e-16	-0.263958	0.571	0.683	1.92359e-12	1	Cflar	Stem Like
Ccng1.1	2.69438e-16	-0.282964	0.697	0.803	4.73375e-12	1	Ccng1	Stem Like
Ero1l.1	1.36988e-14	-0.349332	0.738	0.799	2.40674e-10	1	Ero1l	Stem Like
Map7d2.1	3.24567e-14	-0.325811	0.613	0.673	5.70233e-10	1	Map7d2	Stem Like
Mdm2	1.25792e-12	-0.270164	0.681	0.748	2.21004e-08	1	Mdm2	Stem Like
Trp53inp1	2.67268e-09	-0.264528	0.501	0.594	4.69562e-05	1	Trp53inp1	Stem Like
Ccnd1.1	4.33565e-09	0.263192	0.786	0.75	7.61731e-05	1	Ccnd1	Stem Like
Hist1h2ae.1	1.27338e-267	1.01328	0.892	0.32	2.23721e-263	2	Hist1h2ae	Proliferative
Tubb5.1	2.01395e-183	0.975721	0.997	0.874	3.53831e-179	2	Tubb5	Proliferative
Hist1h1e.1	2.58048e-174	0.7752	0.819	0.334	4.53365e-170	2	Hist1h1e	Proliferative
Top2a.2	1.36223e-163	0.915654	0.985	0.633	2.3933e-159	2	Top2a	Proliferative
Hmgb2.2	3.74178e-154	0.766344	1	0.925	6.57394e-150	2	Hmgb2	Proliferative
Slbp.1	3.75817e-151	0.744644	0.972	0.726	6.60273e-147	2	Slbp	Proliferative
Tuba1b.1	3.40177e-150	0.729141	0.993	0.877	5.97656e-146	2	Tuba1b	Proliferative
Dut.1	2.35332e-145	0.716254	0.987	0.828	4.13455e-141	2	Dut	Proliferative
Hspa8.2	1.16433e-143	0.662246	0.999	0.999	2.04561e-139	2	Hspa8	Proliferative
Pclaf.2	8.12669e-139	0.758124	0.98	0.735	1.42778e-134	2	Pclaf	Proliferative
P2rx7	2.5687e-138	0.478996	0.517	0.127	4.51295e-134	2	P2rx7	Proliferative
Rrm2.1	1.27298e-131	0.670326	0.939	0.589	2.23649e-127	2	Rrm2	Proliferative
Nr4a1.2	3.40349e-128	0.710944	0.91	0.502	5.97959e-124	2	Nr4a1	Proliferative
Hmgcs1.2	2.88091e-126	0.749532	0.857	0.435	5.06147e-122	2	Hmgcs1	Proliferative
AC160336.1	8.81531e-123	0.389594	0.544	0.153	1.54876e-118	2	AC160336.1	Proliferative
Dusp1.2	4.14638e-119	0.575243	0.871	0.403	7.28477e-115	2	Dusp1	Proliferative
Hist1h4d	3.15586e-118	0.436006	0.649	0.231	5.54454e-114	2	Hist1h4d	Proliferative
Ezh2.1	7.86054e-118	0.579664	0.99	0.814	1.38102e-113	2	Ezh2	Proliferative
Btg2.2	2.18188e-115	0.671575	0.845	0.401	3.83335e-111	2	Btg2	Proliferative
Usp1.1	2.46587e-114	0.582569	0.982	0.774	4.33228e-110	2	Usp1	Proliferative
Uhrf1.1	2.43042e-113	0.72069	0.86	0.5	4.27e-109	2	Uhrf1	Proliferative
Zfp367	9.6636e-110	0.403059	0.611	0.209	1.6978e-105	2	Zfp367	Proliferative
Dhfr.1	8.55977e-109	0.526641	0.86	0.455	1.50387e-104	2	Dhfr	Proliferative
Pcna.1	1.70339e-107	0.569684	0.982	0.835	2.99268e-103	2	Pcna	Proliferative
Incenp.2	1.60051e-103	0.499229	0.785	0.392	2.81194e-99	2	Incenp	Proliferative
Smc2.2	3.9479e-103	0.579524	0.978	0.72	6.93607e-99	2	Smc2	Proliferative
Ncapg2.1	8.61922e-102	0.481926	0.818	0.413	1.51431e-97	2	Ncapg2	Proliferative
Hist2h2ac	5.52511e-101	0.277841	0.384	0.086	9.70706e-97	2	Hist2h2ac	Proliferative
Ptma.1	6.02937e-101	0.355354	1	1	1.0593e-96	2	Ptma	Proliferative
Rrm1.1	1.45255e-98	0.522036	0.954	0.723	2.55198e-94	2	Rrm1	Proliferative
Egr1.2	1.13257e-97	0.572073	0.663	0.269	1.98981e-93	2	Egr1	Proliferative
Rad51.1	1.5167e-97	0.423679	0.744	0.333	2.66469e-93	2	Rad51	Proliferative
Cdk1.2	2.20727e-97	0.523662	0.928	0.535	3.87796e-93	2	Cdk1	Proliferative
Rad51ap1.2	5.49773e-97	0.465633	0.835	0.418	9.65896e-93	2	Rad51ap1	Proliferative
Mitf.2	5.3647e-95	-0.857881	0.848	0.935	9.42524e-91	2	Mitf	Proliferative
H3f3b	1.71157e-94	0.455692	1	1	3.00706e-90	2	H3f3b	Proliferative
Tk1.1	4.03132e-94	0.474578	0.818	0.424	7.08262e-90	2	Tk1	Proliferative
Ccne1	5.39828e-94	0.473571	0.749	0.363	9.48423e-90	2	Ccne1	Proliferative
Atad2.2	7.46565e-94	0.563653	0.984	0.858	1.31164e-89	2	Atad2	Proliferative
Jun.2	1.31225e-93	0.592604	0.99	0.749	2.30548e-89	2	Jun	Proliferative
Ncald.1	2.18593e-93	-0.646233	0.79	0.918	3.84045e-89	2	Ncald	Proliferative
Msmo1.2	1.4257e-92	0.62738	0.935	0.713	2.5048e-88	2	Msmo1	Proliferative
Atp5md.2	1.93565e-91	-0.535755	0.995	0.997	3.40075e-87	2	Atp5md	Proliferative
Esco2.1	9.62721e-90	0.340696	0.614	0.233	1.6914e-85	2	Esco2	Proliferative
Nasp	4.51212e-89	0.531256	0.986	0.871	7.92734e-85	2	Nasp	Proliferative
Haus8	6.47904e-89	0.437986	0.646	0.277	1.1383e-84	2	Haus8	Proliferative
Mcm6.1	5.79064e-88	0.566208	0.928	0.654	1.01736e-83	2	Mcm6	Proliferative
Dek.2	6.21089e-88	0.476393	0.994	0.897	1.09119e-83	2	Dek	Proliferative
Hist1h4h	1.94766e-87	0.260523	0.433	0.121	3.42185e-83	2	Hist1h4h	Proliferative
Ube2t	3.26433e-87	0.312942	0.54	0.191	5.73509e-83	2	Ube2t	Proliferative
Melk	3.94277e-87	0.289381	0.497	0.159	6.92705e-83	2	Melk	Proliferative
Smc4.2	4.54542e-87	0.539602	0.969	0.705	7.98585e-83	2	Smc4	Proliferative
Fosb.2	7.01752e-87	0.508135	0.714	0.32	1.23291e-82	2	Fosb	Proliferative
Pold1	6.97225e-86	0.325896	0.558	0.204	1.22495e-81	2	Pold1	Proliferative
Kif11.2	1.32646e-85	0.479682	0.768	0.387	2.33045e-81	2	Kif11	Proliferative
Nop56.1	4.41786e-85	0.491616	0.995	0.918	7.76174e-81	2	Nop56	Proliferative
Mki67.2	6.01154e-85	0.599496	0.927	0.607	1.05617e-80	2	Mki67	Proliferative
Spc25.2	8.78642e-84	0.447835	0.812	0.433	1.54369e-79	2	Spc25	Proliferative
Fos.2	2.13601e-83	0.531369	0.729	0.348	3.75275e-79	2	Fos	Proliferative
Lig1.1	4.73888e-83	0.498668	0.847	0.522	8.32573e-79	2	Lig1	Proliferative
Son.2	1.67552e-82	-0.51786	0.949	0.968	2.94372e-78	2	Son	Proliferative
Tob2.2	6.64919e-82	0.499966	0.956	0.642	1.1682e-77	2	Tob2	Proliferative
Pimreg	7.69452e-81	0.274327	0.443	0.14	1.35185e-76	2	Pimreg	Proliferative
Hmgcr.2	1.90831e-80	0.538313	0.882	0.578	3.35271e-76	2	Hmgcr	Proliferative
Txnip.2	3.18369e-80	0.336229	0.555	0.205	5.59343e-76	2	Txnip	Proliferative
Prc1.2	3.77182e-80	0.540881	0.895	0.54	6.62671e-76	2	Prc1	Proliferative
Stmn1.1	6.31459e-80	0.449527	0.995	0.926	1.10941e-75	2	Stmn1	Proliferative
Mcm3.1	2.1184e-79	0.504492	0.937	0.65	3.72181e-75	2	Mcm3	Proliferative
Pim3.2	3.40777e-79	0.417549	0.847	0.47	5.98711e-75	2	Pim3	Proliferative
Sorbs1.2	4.3663e-78	-0.588494	0.521	0.729	7.67115e-74	2	Sorbs1	Proliferative
Brca2	1.1143e-77	0.346014	0.642	0.282	1.95771e-73	2	Brca2	Proliferative
Idi1.2	2.17269e-77	0.523515	0.862	0.555	3.8172e-73	2	Idi1	Proliferative
Clspn.1	2.3733e-77	0.390233	0.682	0.316	4.16965e-73	2	Clspn	Proliferative
Cdc45	1.38876e-76	0.297076	0.543	0.206	2.43991e-72	2	Cdc45	Proliferative
Gmnn.1	1.47402e-76	0.394546	0.764	0.397	2.5897e-72	2	Gmnn	Proliferative
Dtl	1.21301e-75	0.394155	0.717	0.364	2.13114e-71	2	Dtl	Proliferative
Hat1.1	1.31676e-75	0.427551	0.935	0.644	2.31342e-71	2	Hat1	Proliferative
Mcm7	2.94374e-75	0.441396	0.806	0.477	5.17186e-71	2	Mcm7	Proliferative
Hirip3.1	2.96067e-75	0.439427	0.802	0.465	5.2016e-71	2	Hirip3	Proliferative
Ncapg.1	2.97615e-75	0.379655	0.71	0.347	5.2288e-71	2	Ncapg	Proliferative
Cdca8.1	7.99963e-75	0.458093	0.917	0.598	1.40545e-70	2	Cdca8	Proliferative
Smc6	1.03729e-74	0.451486	0.963	0.787	1.82241e-70	2	Smc6	Proliferative
Eps8.2	4.71601e-74	-0.67967	0.799	0.871	8.28556e-70	2	Eps8	Proliferative
Brip1	1.05141e-73	0.310095	0.528	0.205	1.84723e-69	2	Brip1	Proliferative
Pmepa1.2	4.12934e-73	-0.641263	0.531	0.73	7.25483e-69	2	Pmepa1	Proliferative
Prim1	9.28714e-73	0.363888	0.708	0.348	1.63166e-68	2	Prim1	Proliferative
Chaf1a	1.03225e-72	0.398512	0.803	0.453	1.81356e-68	2	Chaf1a	Proliferative
Aurkb.2	1.27296e-72	0.338631	0.662	0.299	2.23646e-68	2	Aurkb	Proliferative
Tmpo.1	1.73294e-72	0.423843	0.984	0.853	3.04461e-68	2	Tmpo	Proliferative
Rpl3.2	2.57766e-72	0.30477	1	1	4.52869e-68	2	Rpl3	Proliferative
Hnrnpf	1.75903e-71	0.371297	0.999	0.986	3.09044e-67	2	Hnrnpf	Proliferative
Rbbp6.2	2.08647e-70	-0.578946	0.889	0.936	3.66571e-66	2	Rbbp6	Proliferative
Rfc4	5.01752e-69	0.382696	0.784	0.432	8.81529e-65	2	Rfc4	Proliferative
Ncaph.1	8.17685e-69	0.334976	0.667	0.317	1.43659e-64	2	Ncaph	Proliferative
Mlana.1	1.94641e-68	-0.421502	1	1	3.41964e-64	2	Mlana	Proliferative
Ldlr.2	8.96152e-67	0.330627	0.567	0.245	1.57445e-62	2	Ldlr	Proliferative
Cdca7l	2.04828e-66	0.343945	0.671	0.335	3.59862e-62	2	Cdca7l	Proliferative
Trip13	2.40347e-66	0.293305	0.574	0.248	4.22265e-62	2	Trip13	Proliferative
Hspa14	1.18435e-65	0.362665	0.739	0.406	2.08079e-61	2	Hspa14	Proliferative
Ptgds.1	1.52384e-65	-0.619426	0.999	0.999	2.67724e-61	2	Ptgds	Proliferative
Pbk.1	2.14958e-65	0.343884	0.74	0.394	3.7766e-61	2	Pbk	Proliferative
Cenph.1	1.23249e-64	0.36024	0.779	0.433	2.16536e-60	2	Cenph	Proliferative
Hist2h2aa1	1.45821e-64	0.266892	0.457	0.166	2.56193e-60	2	Hist2h2aa1	Proliferative
Syt4	2.30101e-64	-0.497503	0.985	0.996	4.04264e-60	2	Syt4	Proliferative
Dleu2	2.71831e-64	0.297307	0.557	0.236	4.77581e-60	2	Dleu2	Proliferative
Mcm2	2.90695e-64	0.405095	0.902	0.636	5.10723e-60	2	Mcm2	Proliferative
Ndc80	3.08852e-64	0.292857	0.547	0.231	5.42623e-60	2	Ndc80	Proliferative
Ssrp1	4.60519e-64	0.367438	0.993	0.895	8.09086e-60	2	Ssrp1	Proliferative
Smc3	9.62084e-64	0.3911	0.95	0.781	1.69028e-59	2	Smc3	Proliferative
Rfc2	1.24077e-63	0.384818	0.886	0.634	2.17991e-59	2	Rfc2	Proliferative
Orc6	1.26575e-63	0.408956	0.815	0.516	2.22379e-59	2	Orc6	Proliferative
Dbi.2	3.90119e-63	-0.381419	1	1	6.854e-59	2	Dbi	Proliferative
Rfc5.1	1.25397e-62	0.350486	0.787	0.459	2.2031e-58	2	Rfc5	Proliferative
Rpa3	4.64037e-62	0.29452	0.657	0.314	8.15267e-58	2	Rpa3	Proliferative
Cflar.1	1.05497e-61	-0.525439	0.519	0.69	1.85348e-57	2	Cflar	Proliferative
Kif15.1	3.76407e-61	0.287599	0.554	0.242	6.61309e-57	2	Kif15	Proliferative
Tipin.1	3.83454e-61	0.387556	0.884	0.603	6.7369e-57	2	Tipin	Proliferative
Tbc1d31	1.2752e-60	0.254009	0.464	0.179	2.24041e-56	2	Tbc1d31	Proliferative
Mcm10	2.54441e-60	0.319101	0.676	0.342	4.47028e-56	2	Mcm10	Proliferative
Snhg1.1	6.95234e-60	0.419834	0.993	0.955	1.22146e-55	2	Snhg1	Proliferative
Cenpk.1	1.25215e-59	0.299862	0.681	0.347	2.19991e-55	2	Cenpk	Proliferative
Tnrc6a.2	2.33984e-59	-0.489385	0.571	0.726	4.11086e-55	2	Tnrc6a	Proliferative
Lgals3.2	3.82049e-59	-0.811299	0.743	0.874	6.71222e-55	2	Lgals3	Proliferative
Asf1b	5.35896e-59	0.256909	0.491	0.199	9.41517e-55	2	Asf1b	Proliferative
Cstb.2	9.50143e-59	-0.471707	0.938	0.939	1.66931e-54	2	Cstb	Proliferative
Atf4.1	1.37255e-58	0.369392	0.997	0.97	2.41143e-54	2	Atf4	Proliferative
Rps29.1	3.17097e-58	-0.269868	1	1	5.57109e-54	2	Rps29	Proliferative
Bub1b.1	3.79419e-57	0.293457	0.624	0.306	6.66601e-53	2	Bub1b	Proliferative
Ppargc1a.2	1.36181e-56	-0.704232	0.593	0.745	2.39256e-52	2	Ppargc1a	Proliferative
Hells.1	1.75267e-56	0.432359	0.923	0.692	3.07927e-52	2	Hells	Proliferative
Gm8251.1	7.88417e-56	0.38631	0.783	0.466	1.38517e-51	2	Gm8251	Proliferative
Pakap.1.2	8.36553e-56	-0.62472	0.739	0.828	1.46974e-51	2	Pakap.1	Proliferative
Fkbp5	2.38506e-55	0.282758	0.597	0.287	4.19032e-51	2	Fkbp5	Proliferative
Ptbp1.1	1.04446e-54	0.362471	0.948	0.813	1.83501e-50	2	Ptbp1	Proliferative
Dct.1	1.61618e-54	-0.389068	0.998	1	2.83947e-50	2	Dct	Proliferative
Sparc.2	1.6245e-54	-0.433733	0.995	0.999	2.85409e-50	2	Sparc	Proliferative
Cdkn2d	3.11977e-54	0.358037	0.657	0.361	5.48112e-50	2	Cdkn2d	Proliferative
Scd2.1	7.14579e-54	0.378712	0.998	0.972	1.25544e-49	2	Scd2	Proliferative
Stard4	1.29408e-53	0.279809	0.551	0.253	2.27357e-49	2	Stard4	Proliferative
Rfc1	1.61774e-53	0.361857	0.93	0.737	2.84221e-49	2	Rfc1	Proliferative
Mis18bp1.1	2.35629e-53	0.263033	0.567	0.261	4.13976e-49	2	Mis18bp1	Proliferative
Tra2b	2.38812e-53	0.382963	0.982	0.872	4.19568e-49	2	Tra2b	Proliferative
Vrk1	6.26531e-53	0.296895	0.713	0.389	1.10075e-48	2	Vrk1	Proliferative
Mpp7.2	1.60231e-52	0.35717	0.716	0.411	2.81509e-48	2	Mpp7	Proliferative
Ier2.2	2.12086e-52	0.293251	0.656	0.34	3.72615e-48	2	Ier2	Proliferative
Atad5	3.80549e-52	0.250895	0.52	0.229	6.68587e-48	2	Atad5	Proliferative
Jund.2	3.97604e-52	0.389498	0.978	0.819	6.98551e-48	2	Jund	Proliferative
Tyms.1	4.18869e-52	0.345871	0.845	0.554	7.35911e-48	2	Tyms	Proliferative
Rps27l.2	1.10493e-51	-0.356044	1	1	1.94126e-47	2	Rps27l	Proliferative
Ier5.2	1.88e-51	0.330953	0.724	0.41	3.30297e-47	2	Ier5	Proliferative
Hmox1.2	4.90629e-51	-0.666793	0.774	0.831	8.61986e-47	2	Hmox1	Proliferative
Atp5mpl.2	5.86248e-51	-0.328072	0.999	0.999	1.02998e-46	2	Atp5mpl	Proliferative
Psmc3ip	5.94176e-51	0.252592	0.533	0.245	1.04391e-46	2	Psmc3ip	Proliferative
Rpl38.2	1.75519e-50	-0.285256	1	1	3.08368e-46	2	Rpl38	Proliferative
Ckap2l.1	2.77109e-50	0.272778	0.539	0.255	4.86852e-46	2	Ckap2l	Proliferative
Sox11.2	2.81673e-50	0.375476	0.955	0.798	4.94871e-46	2	Sox11	Proliferative
Knl1.2	3.19311e-50	0.26546	0.651	0.334	5.60997e-46	2	Knl1	Proliferative
Phldb3	9.77679e-50	-0.413826	0.307	0.528	1.71768e-45	2	Phldb3	Proliferative
Foxm1.1	1.32779e-49	0.29442	0.677	0.37	2.33279e-45	2	Foxm1	Proliferative
Racgap1.1	1.84976e-49	0.381182	0.852	0.613	3.24984e-45	2	Racgap1	Proliferative
Sqstm1	3.94232e-49	-0.380733	0.997	0.997	6.92626e-45	2	Sqstm1	Proliferative
Cox7b	4.04536e-49	-0.30408	1	0.999	7.10729e-45	2	Cox7b	Proliferative
Casp3	4.06029e-49	0.337616	0.825	0.54	7.13353e-45	2	Casp3	Proliferative
Sik1.2	7.76905e-49	0.298515	0.735	0.403	1.36494e-44	2	Sik1	Proliferative
Rad50	8.28329e-49	0.350406	0.893	0.657	1.45529e-44	2	Rad50	Proliferative
Rictor	1.56212e-48	-0.470801	0.784	0.851	2.74448e-44	2	Rictor	Proliferative
Cox5b.1	2.83312e-48	-0.286046	0.999	1	4.9775e-44	2	Cox5b	Proliferative
Gm10076.2	5.16372e-48	-0.301117	1	1	9.07214e-44	2	Gm10076	Proliferative
Tfdp1	6.71948e-48	0.33948	0.83	0.571	1.18055e-43	2	Tfdp1	Proliferative
Mcm4	8.06038e-48	0.305058	0.723	0.418	1.41613e-43	2	Mcm4	Proliferative
Kpnb1	8.56608e-48	0.329259	0.953	0.758	1.50497e-43	2	Kpnb1	Proliferative
Sox10.2	2.20553e-47	-0.460638	0.787	0.842	3.87489e-43	2	Sox10	Proliferative
Suz12	2.44514e-47	0.337244	0.948	0.799	4.29587e-43	2	Suz12	Proliferative
Dnmt1.1	5.07734e-47	0.343239	0.882	0.634	8.92038e-43	2	Dnmt1	Proliferative
D10Wsu102e	1.51952e-46	0.338096	0.752	0.466	2.66964e-42	2	D10Wsu102e	Proliferative
Dtymk.1	2.03407e-46	0.336663	0.985	0.908	3.57366e-42	2	Dtymk	Proliferative
Ppil1	3.99341e-46	0.279699	0.689	0.386	7.01602e-42	2	Ppil1	Proliferative
Mylip.2	4.1563e-46	0.288398	0.617	0.329	7.3022e-42	2	Mylip	Proliferative
Gadd45b.2	5.3441e-46	0.335465	0.789	0.487	9.38905e-42	2	Gadd45b	Proliferative
Paics	9.79999e-46	0.343642	0.873	0.633	1.72176e-41	2	Paics	Proliferative
Fkbp4.1	1.10208e-45	0.306243	0.995	0.959	1.93624e-41	2	Fkbp4	Proliferative
Topbp1.2	2.42215e-45	0.32319	0.843	0.566	4.25547e-41	2	Topbp1	Proliferative
Kif4.2	7.61177e-45	0.281979	0.692	0.386	1.33731e-40	2	Kif4	Proliferative
Tnfrsf12a.1	9.54306e-45	-0.440469	0.713	0.804	1.67662e-40	2	Tnfrsf12a	Proliferative
Nusap1.2	1.0284e-44	0.358654	0.664	0.384	1.8068e-40	2	Nusap1	Proliferative
Atf3.2	2.38859e-44	0.278932	0.566	0.282	4.19652e-40	2	Atf3	Proliferative
Lgals1.1	2.61887e-44	-0.331534	0.999	1	4.60109e-40	2	Lgals1	Proliferative
Cbx5.1	3.16022e-44	0.302899	0.986	0.907	5.55219e-40	2	Cbx5	Proliferative
Anp32b	6.88297e-44	0.262959	1	0.997	1.20927e-39	2	Anp32b	Proliferative
Gclm.2	7.10863e-44	-0.508046	0.93	0.937	1.24891e-39	2	Gclm	Proliferative
Rpa1	1.22732e-43	0.299265	0.757	0.465	2.15628e-39	2	Rpa1	Proliferative
Cbx4.2	1.36997e-43	0.300421	0.788	0.496	2.4069e-39	2	Cbx4	Proliferative
Tubb4b.1	1.45785e-43	0.422709	0.962	0.791	2.5613e-39	2	Tubb4b	Proliferative
E2f1	1.89851e-43	0.290123	0.602	0.329	3.33549e-39	2	E2f1	Proliferative
Tm4sf1.2	2.06925e-43	-0.472052	0.77	0.829	3.63546e-39	2	Tm4sf1	Proliferative
Pnrc1.2	2.75519e-43	0.281557	0.939	0.687	4.84059e-39	2	Pnrc1	Proliferative
Chka.2	2.76083e-43	0.290919	0.708	0.409	4.8505e-39	2	Chka	Proliferative
Spcs1.2	5.10626e-43	-0.381537	0.899	0.9	8.9712e-39	2	Spcs1	Proliferative
Map7d2.2	5.10724e-43	-0.506605	0.546	0.688	8.9729e-39	2	Map7d2	Proliferative
Dad1.1	1.11296e-42	-0.35627	0.963	0.959	1.95535e-38	2	Dad1	Proliferative
Brca1.1	1.37548e-42	0.303758	0.762	0.471	2.41657e-38	2	Brca1	Proliferative
Gls.2	2.08228e-42	0.321037	0.946	0.78	3.65836e-38	2	Gls	Proliferative
Sec61g.1	2.35958e-42	-0.304868	0.999	0.996	4.14554e-38	2	Sec61g	Proliferative
Midn.1	8.63957e-42	0.304017	0.794	0.524	1.51789e-37	2	Midn	Proliferative
Cox7a2.2	8.73772e-42	-0.307871	1	1	1.53513e-37	2	Cox7a2	Proliferative
Sema6a.1	9.98819e-42	0.256503	0.495	0.245	1.75483e-37	2	Sema6a	Proliferative
Trim63.2	1.03293e-41	-0.407447	0.242	0.451	1.81476e-37	2	Trim63	Proliferative
Ccna2.1	1.16111e-41	0.261075	0.604	0.328	2.03995e-37	2	Ccna2	Proliferative
Phgdh.2	1.20558e-41	0.307593	0.986	0.915	2.11808e-37	2	Phgdh	Proliferative
Id2.2	1.30499e-41	-0.431827	0.983	0.984	2.29274e-37	2	Id2	Proliferative
Rif1	1.85334e-41	0.307443	0.916	0.724	3.25613e-37	2	Rif1	Proliferative
Irs2.1	1.95743e-41	0.251005	0.536	0.27	3.439e-37	2	Irs2	Proliferative
Wsb1.2	4.15412e-41	0.257822	0.684	0.386	7.29837e-37	2	Wsb1	Proliferative
Hjurp.1	5.49635e-41	0.269641	0.71	0.428	9.65653e-37	2	Hjurp	Proliferative
Lmnb1	7.29812e-41	0.316024	0.783	0.528	1.28221e-36	2	Lmnb1	Proliferative
Hmgb1.1	8.77005e-41	0.268638	1	0.99	1.54081e-36	2	Hmgb1	Proliferative
Chaf1b	1.72059e-40	0.25732	0.678	0.388	3.02291e-36	2	Chaf1b	Proliferative
U2af1	1.83313e-40	0.281279	0.995	0.932	3.22062e-36	2	U2af1	Proliferative
Cyp51.2	2.37452e-40	0.389353	0.942	0.816	4.1718e-36	2	Cyp51	Proliferative
Olfr655	4.14703e-40	0.280236	0.152	0.033	7.28591e-36	2	Olfr655	Proliferative
Phlda1	1.81483e-39	-0.411778	0.905	0.93	3.18847e-35	2	Phlda1	Proliferative
Cks2.2	7.42833e-39	0.357004	0.919	0.71	1.30508e-34	2	Cks2	Proliferative
Insig1.2	1.1986e-38	0.279606	0.768	0.489	2.10582e-34	2	Insig1	Proliferative
Prdx1.1	1.32366e-38	-0.253773	1	1	2.32553e-34	2	Prdx1	Proliferative
Cbx3	1.48777e-38	0.277805	0.997	0.95	2.61386e-34	2	Cbx3	Proliferative
Uqcr10.2	1.81189e-38	-0.334496	1	0.999	3.1833e-34	2	Uqcr10	Proliferative
Anln.1	2.06741e-38	0.251923	0.642	0.363	3.63222e-34	2	Anln	Proliferative
Fdft1	2.13284e-38	0.264093	0.632	0.363	3.74718e-34	2	Fdft1	Proliferative
Erg28	4.24561e-38	0.333909	0.834	0.611	7.45911e-34	2	Erg28	Proliferative
Mcm5	4.8787e-38	0.298697	0.804	0.529	8.57139e-34	2	Mcm5	Proliferative
Cd63	5.36553e-38	-0.25014	1	1	9.4267e-34	2	Cd63	Proliferative
Hes1.2	8.00051e-38	0.258247	0.746	0.447	1.40561e-33	2	Hes1	Proliferative
Malat1.1	8.19656e-38	0.357559	0.999	0.998	1.44005e-33	2	Malat1	Proliferative
Tpx2.2	8.51748e-38	0.363573	0.844	0.619	1.49644e-33	2	Tpx2	Proliferative
Khsrp	4.8953e-37	0.260795	0.812	0.545	8.60055e-33	2	Khsrp	Proliferative
Atp5l.2	7.23032e-37	-0.262288	1	1	1.27029e-32	2	Atp5l	Proliferative
Slc5a3.2	8.30288e-37	0.274779	0.775	0.498	1.45873e-32	2	Slc5a3	Proliferative
Met	9.17716e-37	-0.44528	0.66	0.746	1.61234e-32	2	Met	Proliferative
Irak2.2	1.44147e-36	-0.364785	0.266	0.456	2.53252e-32	2	Irak2	Proliferative
Cox6b1.1	2.00511e-36	-0.269825	1	0.999	3.52278e-32	2	Cox6b1	Proliferative
Spp1	2.31582e-36	-0.528138	0.784	0.84	4.06867e-32	2	Spp1	Proliferative
Ywhah	5.48254e-36	0.288669	0.939	0.781	9.63227e-32	2	Ywhah	Proliferative
Ccdc34.1	5.51605e-36	0.298298	0.903	0.678	9.69115e-32	2	Ccdc34	Proliferative
Map1lc3b	7.18294e-36	-0.341803	0.95	0.95	1.26197e-31	2	Map1lc3b	Proliferative
Atp5e.1	1.26475e-35	-0.256977	1	1	2.22204e-31	2	Atp5e	Proliferative
Ranbp1.2	1.58607e-35	0.261074	1	0.981	2.78657e-31	2	Ranbp1	Proliferative
4931406P16Rik	2.33121e-35	-0.381067	0.678	0.747	4.09571e-31	2	4931406P16Rik	Proliferative
Nedd4l	3.04514e-35	-0.37982	0.664	0.748	5.35e-31	2	Nedd4l	Proliferative
Psip1	3.25576e-35	0.277641	0.953	0.814	5.72005e-31	2	Psip1	Proliferative
Smc1a	3.71158e-35	0.274929	0.879	0.668	6.52088e-31	2	Smc1a	Proliferative
Nolc1	1.19614e-34	0.308399	0.955	0.841	2.1015e-30	2	Nolc1	Proliferative
H2afx.1	1.62454e-34	0.288245	0.775	0.518	2.85415e-30	2	H2afx	Proliferative
B930036N10Rik	1.6402e-34	0.329132	0.657	0.402	2.88166e-30	2	B930036N10Rik	Proliferative
Laptm4a	2.10251e-34	-0.320532	0.977	0.968	3.69389e-30	2	Laptm4a	Proliferative
Atp1b3.1	2.29382e-34	-0.326111	0.976	0.958	4.03002e-30	2	Atp1b3	Proliferative
Tut4	2.42427e-34	-0.356532	0.781	0.82	4.2592e-30	2	Tut4	Proliferative
Eif3d.1	2.54826e-34	0.262559	0.977	0.879	4.47704e-30	2	Eif3d	Proliferative
Nsd2.1	2.68995e-34	0.274347	0.913	0.727	4.72598e-30	2	Nsd2	Proliferative
Spen.1	5.28587e-34	-0.401375	0.835	0.874	9.28675e-30	2	Spen	Proliferative
Fabp7.1	6.91427e-34	-0.399851	0.483	0.598	1.21477e-29	2	Fabp7	Proliferative
Ilf3.1	7.07968e-34	0.279595	0.854	0.621	1.24383e-29	2	Ilf3	Proliferative
Mlph.2	7.75011e-34	-0.384407	0.716	0.786	1.36162e-29	2	Mlph	Proliferative
Cenpe.1	7.76411e-34	0.305358	0.675	0.413	1.36408e-29	2	Cenpe	Proliferative
Sqle	9.37148e-34	0.260828	0.769	0.517	1.64648e-29	2	Sqle	Proliferative
Tspan10	1.77135e-33	-0.379523	0.641	0.727	3.11208e-29	2	Tspan10	Proliferative
Tuba1a	2.23933e-33	0.356046	0.93	0.742	3.93428e-29	2	Tuba1a	Proliferative
Gsr	2.94603e-33	0.29846	0.839	0.618	5.17588e-29	2	Gsr	Proliferative
Exosc8	4.36917e-33	0.258458	0.8	0.54	7.6762e-29	2	Exosc8	Proliferative
AI506816	6.16555e-33	0.25995	0.982	0.932	1.08323e-28	2	AI506816	Proliferative
Ybx3	7.58056e-33	0.276102	0.998	0.98	1.33183e-28	2	Ybx3	Proliferative
Tomm7.2	8.42683e-33	-0.280066	0.998	0.997	1.48051e-28	2	Tomm7	Proliferative
Parp1	1.02257e-32	0.30021	0.915	0.762	1.79655e-28	2	Parp1	Proliferative
Srsf2	1.14343e-32	0.278296	0.993	0.942	2.00888e-28	2	Srsf2	Proliferative
Atp5k.2	1.78572e-32	-0.30608	0.99	0.983	3.13733e-28	2	Atp5k	Proliferative
Mapk14	2.89432e-32	0.261755	0.728	0.478	5.08503e-28	2	Mapk14	Proliferative
Eif4h	4.43289e-32	0.268457	0.961	0.86	7.78814e-28	2	Eif4h	Proliferative
Atp6v1f	5.53552e-32	-0.308392	0.993	0.992	9.72535e-28	2	Atp6v1f	Proliferative
Dnajc9.2	5.78102e-32	0.267475	0.85	0.613	1.01567e-27	2	Dnajc9	Proliferative
Uqcr11	6.31756e-32	-0.257415	0.997	0.997	1.10993e-27	2	Uqcr11	Proliferative
Herpud1	9.63076e-32	0.313507	0.878	0.668	1.69203e-27	2	Herpud1	Proliferative
Ing1	1.0984e-31	0.260761	0.795	0.537	1.92978e-27	2	Ing1	Proliferative
Tfrc	1.56323e-31	0.273568	0.965	0.849	2.74644e-27	2	Tfrc	Proliferative
1810058I24Rik.2	1.62945e-31	-0.318522	0.978	0.97	2.86278e-27	2	1810058I24Rik	Proliferative
Mtdh	2.67972e-31	-0.265501	0.995	0.997	4.708e-27	2	Mtdh	Proliferative
Hdac1	2.99736e-31	0.257796	0.879	0.678	5.26607e-27	2	Hdac1	Proliferative
Cops9	6.03715e-31	-0.28514	0.993	0.991	1.06067e-26	2	Cops9	Proliferative
Siva1.2	6.11975e-31	0.27769	0.985	0.889	1.07518e-26	2	Siva1	Proliferative
Id1	6.99915e-31	0.288113	0.933	0.808	1.22968e-26	2	Id1	Proliferative
Zbtb38	8.55149e-31	-0.384969	0.647	0.727	1.50241e-26	2	Zbtb38	Proliferative
Elob.1	1.10411e-30	-0.253735	0.999	0.997	1.93982e-26	2	Elob	Proliferative
Kif21a	2.30398e-30	-0.358104	0.72	0.768	4.04786e-26	2	Kif21a	Proliferative
Atox1.2	3.6107e-30	-0.304894	0.987	0.979	6.34363e-26	2	Atox1	Proliferative
Gm16062.2	4.01578e-30	-0.320889	0.236	0.402	7.05532e-26	2	Gm16062	Proliferative
Rest	5.94233e-30	-0.32568	0.66	0.726	1.04401e-25	2	Rest	Proliferative
Sox4	6.66579e-30	-0.425436	0.732	0.78	1.17111e-25	2	Sox4	Proliferative
Rhod.2	7.729e-30	-0.336175	0.547	0.627	1.35791e-25	2	Rhod	Proliferative
[truncated: 388 more rows]

## Sheet: 2C
seurat_clusters	Human Melanocyte State	Mean_Score	Scaled_Score
[truncated: 16 more rows]

[truncated: 39 more sheets: 3A, 3B, 3C, 3D, 3E, 4A, 4B, 4D, 4E, 4F, 5B, 5G, S1A, S1B, S1C, S1D, S1E, S2A, S2B, S2C …]
